# Supplementary material for: Global gene expression analysis data of chicken dendritic cells infected with H9N2 avian influenza virus
Source: Data Brief. 2020 Mar 16;30:105430. doi: 10.1016/j.dib.2020.105430 (PMC7152653; doi:10.1016/j.dib.2020.105430)
Supplement: Supplementary file 1 [file mmc1.zip]

Archive with 6 entries (5 files):
- Supplementary material/
- Supplementary material/Supplementary Table 1.xlsx
- Supplementary material/Supplementary Table 2.xlsx
- Supplementary material/Supplementary Table 3.xlsx
- Supplementary material/Supplementary Table 4.xlsx
- Supplementary material/Supplementary Table 5.xlsx
