# Supplementary material for: Global gene expression analysis data of chicken dendritic cells infected with H9N2 avian influenza virus
Source: Data Brief. 2020 Mar 16;30:105430. doi: 10.1016/j.dib.2020.105430 (PMC7152653; doi:10.1016/j.dib.2020.105430)
Supplement: Supplementary file 1 [file mmc1.zip › Supplementary material/Supplementary Table 1.xlsx]

## Sheet: Significantly different genes
Supplementary table 1 Significantly different genes
Gene symbol	Fold change (log2)	FDR	Style	Type_of_gene
44G24.1	2.05418	0.0141129	up	protein-coding
A2M	6.03252	1.2473e-37	up	protein-coding
A2ML1	3.83026	7.15777e-33	up	protein-coding
A2ML2	5.91269	7.69873e-21	up	protein-coding
A2ML3	7.25118	2.13119e-07	up	protein-coding
AADAT	1.93942	7.80277e-19	up	protein-coding
AANAT	5.03017	2.9506e-06	up	protein-coding
AATK	2.26138	1.82327e-05	up	protein-coding
ABCA12	6.88753	5.04192e-56	up	protein-coding
ABCA13	7.8563	8.74328e-140	up	protein-coding
ABCA4	6.16396	4.16039e-94	up	protein-coding
ABCA7	4.17131	4.20511e-30	up	protein-coding
ABCB1LA	3.07049	6.0238e-33	up	protein-coding
ABCB5	5.97842	0.000536154	up	protein-coding
ABCC2	6.67075	1.01744e-86	up	protein-coding
ABCC8	4.12709	0.0477548	up	protein-coding
ABCC9	20	4.01176e-08	up	protein-coding
ABCG4	4.60053	7.43749e-13	up	protein-coding
ABCG5	5.98375	1.95794e-26	up	protein-coding
ABHD6	2.03692	5.31336e-13	up	protein-coding
ABI3BP	7.76574	6.34978e-13	up	protein-coding
ABL1	1.0307	2.24587e-09	up	protein-coding
ABLIM3	1.341	0.0251322	up	protein-coding
AC025263.3	5.28871	5.23e-21	up	protein-coding
ACACB	6.00056	1.39986e-06	up	protein-coding
ACAN	7.39561	1.48863e-27	up	protein-coding
ACE	20	0.00142379	up	protein-coding
ACE2	7.15624	6.0711e-14	up	protein-coding
ACER1	20	0.00338997	up	protein-coding
ACER2	1.39768	0.00144388	up	protein-coding
ACKR4	7.48403	2.67285e-231	up	protein-coding
ACMSD	20	0.00032878	up	protein-coding
ACR	3.91556	0.000436315	up	protein-coding
ACRBP	5.74509	3.19538e-19	up	protein-coding
ACRC	1.1004	3.64e-09	up	protein-coding
ACSBG1	2.57925	0.00292552	up	protein-coding
ACSL6	2.34775	0.00029957	up	protein-coding
ACSM3	3.98756	0.00194164	up	protein-coding
ACTA1	20	1.35433e-16	up	protein-coding
ACTA2	1.67197	4.854e-11	up	protein-coding
ACTBL2	4.7798	2.12491e-49	up	protein-coding
ACTC1	20	1.39876e-37	up	protein-coding
ACTG2	5.31075	1.97518e-61	up	protein-coding
ACTL7A	5.12292	0.00736997	up	protein-coding
ACTL9	20	0.00143385	up	protein-coding
ACTN2	7.60449	3.55217e-31	up	protein-coding
ACVR1C	3.79844	0.000529386	up	protein-coding
ACYP2	1.30925	0.0304197	up	protein-coding
ADAD1	5.64635	6.26312e-84	up	protein-coding
ADAM11	20	0.000200434	up	protein-coding
ADAM20	8.81774	3.89529e-27	up	protein-coding
ADAM23	2.29209	2.51606e-30	up	protein-coding
ADAM5	6.1796	1.95e-60	up	protein-coding
ADAMTS1	1.32158	2.9365e-06	up	protein-coding
ADAMTS13	5.42015	3.4557e-31	up	protein-coding
ADAMTS14	2.88317	0.00340719	up	protein-coding
ADAMTS17	1.10346	1.65575e-13	up	protein-coding
ADAMTS18	4.03628	0.0182726	up	protein-coding
ADAMTS2	3.04989	1.38655e-44	up	protein-coding
ADAMTS20	10.249	4.918e-73	up	protein-coding
ADAMTS3	1.92588	4.16216e-18	up	protein-coding
ADAMTS6	2.52729	0.00503206	up	protein-coding
ADAMTS8	2.56061	0.00298272	up	protein-coding
ADAMTSL2	1.30754	1.04321e-29	up	protein-coding
ADAMTSL2L	3.57357	1.23438e-08	up	protein-coding
ADAMTSL3	1.85522	0.00985161	up	protein-coding
ADAMTSL5	3.16775	0.00644255	up	protein-coding
ADAT1	2.5016	8.85818e-64	up	protein-coding
ADCY3	1.92797	0.0291374	up	protein-coding
ADD2	4.35929	0.0225201	up	protein-coding
ADGB	4.7729	1.29956e-158	up	protein-coding
ADGRD1	4.61174	5.63267e-57	up	protein-coding
ADGRD2	3.10545	4.41781e-14	up	protein-coding
ADGRF4	6.53345	1.01805e-75	up	protein-coding
ADGRF5	3.33964	1.55779e-09	up	protein-coding
ADGRL4	1.98501	0.010426	up	protein-coding
ADH1C	1.00907	4.12371e-05	up	protein-coding
ADH6	6.00256	5.81225e-18	up	protein-coding
ADIRF	8.38782	7.26629e-20	up	protein-coding
ADM	1.78656	9.01456e-16	up	protein-coding
ADMP	6.55745	1.98675e-13	up	protein-coding
ADPRHL	1.647	0.0423709	up	protein-coding
ADPRHL1	20	2.82233e-47	up	protein-coding
ADRA1B	5.27799	8.45843e-06	up	protein-coding
ADRA2A	4.52462	3.71979e-128	up	protein-coding
ADRA2B	3.77086	0.0369576	up	protein-coding
ADRA2C	20	3.72645e-07	up	protein-coding
ADRB1	3.58844	0.000409481	up	protein-coding
ADRB2	3.21588	3.32314e-28	up	protein-coding
AFF3	5.9284	0.00133333	up	protein-coding
AFP	20	3.54228e-10	up	protein-coding
AGBL1	5.30329	3.41185e-54	up	protein-coding
AGBL2	7.16168	1.24826e-37	up	protein-coding
AGBL3	1.68854	1.21406e-11	up	protein-coding
AGMAT	4.75584	2.93679e-17	up	protein-coding
AGPAT1	5.09302	0.000757	up	protein-coding
AGPAT1L	4.62137	0.000282485	up	protein-coding
AGPAT3	1.37467	4.69756e-10	up	protein-coding
AGRP	2.49695	0.0438986	up	protein-coding
AGT	7.11505	4.60289e-23	up	protein-coding
AGTR2	6.75444	1.03583e-55	up	protein-coding
AGXT	20	0.0121727	up	protein-coding
AHSG	20	1.84031e-05	up	protein-coding
AIFM3	4.47961	0.022596	up	protein-coding
AIM1	4.20614	0.00115619	up	protein-coding
AIPL1	3.14073	0.00355301	up	protein-coding
AK1	1.64858	8.30324e-06	up	protein-coding
AK5	1.89908	0.0463929	up	protein-coding
AK7	6.16174	6.55125e-77	up	protein-coding
AK8	5.60379	1.05244e-32	up	protein-coding
AKAP14	5.33692	2.38068e-21	up	protein-coding
AKAP5	5.88767	8.43035e-06	up	protein-coding
AKAP6	1.07904	1.79569e-10	up	protein-coding
AKD1	1.48745	0.00549142	up	protein-coding
AKNAD1	2.47171	8.32252e-10	up	protein-coding
AL928654.7	1.37655	0.000106	up	protein-coding
ALB	2.26073	0.000654315	up	protein-coding
ALDH1A2	2.37093	3.63961e-12	up	protein-coding
ALDH8A1	6.41167	2.24535e-25	up	protein-coding
ALDOB	7.75975	9.43973e-13	up	protein-coding
ALKBH3	2.61423	2.2542e-16	up	protein-coding
ALPI	2.14269	0.000757333	up	protein-coding
ALPP	5.42303	8.57872e-07	up	protein-coding
AMBP	6.98128	9.44278e-07	up	protein-coding
AMDHD1	3.6574	3.4071e-07	up	protein-coding
AMER3	7.11757	2.18575e-16	up	protein-coding
AMH	6.544	2.98977e-48	up	protein-coding
AMN	7.47859	7.79633e-33	up	protein-coding
AMPD1	5.98835	5.33449e-59	up	protein-coding
AMPH	8.23303	6.12808e-18	up	protein-coding
AMY1A	3.74088	1.49808e-12	up	protein-coding
ANGPT1	1.44071	3.92143e-10	up	protein-coding
ANGPT2	3.09472	2.06388e-11	up	protein-coding
ANGPTL4	3.36861	3.03714e-43	up	protein-coding
ANGPTL6	3.04084	0.0490739	up	protein-coding
ANK1	7.31678	5.3133e-117	up	protein-coding
ANK2	1.81577	0.0392622	up	protein-coding
ANK3	2.45245	6.3315e-09	up	protein-coding
ANKDD1A	2.71669	5.41631e-29	up	protein-coding
ANKDD1B	4.70965	3.25384e-145	up	protein-coding
ANKFN1	20	0.00607781	up	protein-coding
ANKK1	7.16335	5.54839e-07	up	protein-coding
ANKMY1	1.21641	0.000240917	up	protein-coding
ANKRD1	4.0371	0.000216999	up	protein-coding
ANKRD10	1.18046	3.28755e-16	up	protein-coding
ANKRD12	1.65026	6.55493e-31	up	protein-coding
ANKRD2	2.08852	0.00046692	up	protein-coding
ANKRD22	1.46461	8.2833e-08	up	protein-coding
ANKRD31	2.03869	2.1148e-10	up	protein-coding
ANKRD33	20	0.000123022	up	protein-coding
ANKRD33B	5.56081	6.47874e-13	up	protein-coding
ANKRD40	1.41276	2.86597e-09	up	protein-coding
ANKRD42	4.31655	1.0054e-62	up	protein-coding
ANKRD55	4.07499	0.00707584	up	protein-coding
ANKRD60	3.89431	6.69469e-39	up	protein-coding
ANKRD61	6.73895	3.53124e-06	up	protein-coding
ANKS1B	8.67878	1.80421e-20	up	protein-coding
ANO1	2.85378	0.048046	up	protein-coding
ANO4	6.66593	1.03187e-26	up	protein-coding
AOC3	4.76958	5.59097e-113	up	protein-coding
AOX2	6.0606	8.93112e-58	up	protein-coding
AP000350.10	1.98152	0.00122748	up	protein-coding
AP1S3	5.70039	1.15926e-104	up	protein-coding
AP3B2	3.0291	1.55867e-09	up	protein-coding
APAF1	1.6886	4.33422e-51	up	protein-coding
APBA2	8.46873	2.92159e-21	up	protein-coding
APC2	7.90295	6.49886e-156	up	protein-coding
APITD1	1.35083	1.02e-12	up	protein-coding
APLF	1.54562	4.21915e-20	up	protein-coding
APLNR	8.39722	4.37949e-22	up	protein-coding
APOA4	20	0.00110924	up	protein-coding
APOA5	3.27132	1.16886e-05	up	protein-coding
APOBEC2	20	4.04603e-08	up	protein-coding
APOC3	4.63961	0.0153952	up	protein-coding
APOF	20	0.00583514	up	protein-coding
APOLD1	3.96155	0.00109668	up	protein-coding
APOPT1	1.10421	3.13094e-05	up	protein-coding
AQP10	4.09733	0.00559664	up	protein-coding
AQP12	2.3945	3.53e-11	up	protein-coding
AQP4	3.95886	5.85472e-05	up	protein-coding
AQP9	7.46374	8.75927e-17	up	protein-coding
ARFGEF3	1.57145	2.32803e-32	up	protein-coding
ARG2	1.36787	0.000884066	up	protein-coding
ARHGAP24	1.96577	1.18593e-26	up	protein-coding
ARHGAP36	1.90946	2.66655e-09	up	protein-coding
ARHGEF1	3.11887	1.22535e-06	up	protein-coding
ARHGEF10	2.32441	4.21054e-19	up	protein-coding
ARHGEF33	5.96427	6.63639e-115	up	protein-coding
ARHGEF37	1.08646	0.00998679	up	protein-coding
ARHGEF38	3.40335	2.94037e-09	up	protein-coding
ARHGEF9	1.1815	0.0143355	up	protein-coding
ARID3B	1.69802	5.15927e-32	up	protein-coding
ARIH1	1.49594	2.64072e-11	up	protein-coding
ARL11	1.0223	7.96084e-13	up	protein-coding
ARL13A	4.69698	0.000400989	up	protein-coding
ARL2	2.05178	4.34872e-05	up	protein-coding
ARL4A	2.64924	3.96957e-51	up	protein-coding
ARMC2	2.2105	0.000252431	up	protein-coding
ARMC4	3.31891	0.000147562	up	protein-coding
ARMC9	2.07862	4.13669e-29	up	protein-coding
ARPP21	1.95197	2.79945e-06	up	protein-coding
ARR3	1.2894	0.00159054	up	protein-coding
ARRDC3	1.13131	5.51373e-39	up	protein-coding
ARSE	20	0.00144699	up	protein-coding
ARSH	5.17865	0.0349907	up	protein-coding
ARSI	1.37674	0.000874397	up	protein-coding
ART4	6.54561	2.7769e-20	up	protein-coding
ART7B	4.36037	3.64772e-05	up	protein-coding
ASAH2	9.68544	1.59565e-24	up	protein-coding
ASB10	20	5.45934e-15	up	protein-coding
ASB11	20	3.02707e-45	up	protein-coding
ASB12	2.16404	8.8232e-06	up	protein-coding
ASB14	5.71913	2.07011e-87	up	protein-coding
ASB15	4.17718	8.08334e-08	up	protein-coding
ASB5	1.04745	5.53823e-09	up	protein-coding
ASB9	3.3143	3.00155e-15	up	protein-coding
ASCL3	3.78056	2.99224e-08	up	protein-coding
ASCL4	5.62448	1.19522e-06	up	protein-coding
ASIC4	5.96142	0.00306507	up	protein-coding
ASIC5	20	0.00237456	up	protein-coding
ASMT	20	2.72345e-54	up	protein-coding
ASPN	8.91587	3.4643e-52	up	protein-coding
ASTL	6.2655	3.5569e-15	up	protein-coding
ASTN1	20	0.0218011	up	protein-coding
ATAT1	1.22712	0.0452766	up	protein-coding
ATF3	1.23635	3.05666e-48	up	protein-coding
ATHL1	3.91277	5.36e-21	up	protein-coding
ATN1	1.85323	8.64894e-36	up	protein-coding
ATOH7	4.84947	1.45871e-09	up	protein-coding
ATP12A	20	2.10321e-10	up	protein-coding
ATP13A5	3.95448	0.0182501	up	protein-coding
ATP1A3	3.94717	0.0368753	up	protein-coding
ATP1B4	20	5.89134e-06	up	protein-coding
ATP2B2	3.52561	9.56837e-09	up	protein-coding
ATP6V0A4	7.3806	8.9811e-15	up	protein-coding
ATP7B	3.30653	3.3834e-12	up	protein-coding
ATP8A2	3.78672	7.83011e-05	up	protein-coding
ATP8B3	2.26867	6.75202e-05	up	protein-coding
ATRNL1	2.634	2.08275e-10	up	protein-coding
AVDL	6.80123	2.63081e-10	up	protein-coding
AVP	20	0.00167153	up	protein-coding
AXDND1	5.66207	2.5577e-192	up	protein-coding
AXIN2	4.63941	3.74518e-07	up	protein-coding
B3GALT5	20	6.09355e-17	up	protein-coding
B3GAT2	20	0.000344202	up	protein-coding
B3GNT7	7.36075	1.21541e-19	up	protein-coding
B4GALNT3	1.25174	1.80176e-06	up	protein-coding
B4GALNT4	4.25886	6.11155e-27	up	protein-coding
BAALC	6.29214	4.77304e-115	up	protein-coding
BAAT	2.30757	0.00648986	up	protein-coding
BACH2	1.75074	0.00163359	up	protein-coding
BAG1	1.83241	9.25308e-23	up	protein-coding
BAG2	3.10808	3.65484e-13	up	protein-coding
BAG3	3.10668	2.83562e-33	up	protein-coding
BAG5	1.05543	8.6886e-16	up	protein-coding
BAI2	1.99243	0.020713	up	protein-coding
BAIAP2	1.3161	1.33962e-06	up	protein-coding
BAIAP2L2	2.79297	2.47477e-30	up	protein-coding
BAMBI	1.88263	5.31749e-13	up	protein-coding
BARX1	20	0.00148499	up	protein-coding
BATF	2.34051	1.06653e-12	up	protein-coding
BBS10	3.13652	1.16886e-05	up	protein-coding
BBS12	2.77333	4.74021e-39	up	protein-coding
BBS4	1.81342	2.35833e-11	up	protein-coding
BCAR1	1.13373	3.37891e-11	up	protein-coding
BCHE	5.3811	4.06975e-09	up	protein-coding
BCL11B	3.05835	0.000214757	up	protein-coding
BCL2L15	2.52241	0.0115525	up	protein-coding
BCL9	2.27449	2.77636e-15	up	protein-coding
BCMO1	1.08469	1.38e-05	up	protein-coding
BCO2	5.78966	4.44086e-25	up	protein-coding
BDKRB2	1.93098	0.0373181	up	protein-coding
BDNF	4.87158	8.71295e-11	up	protein-coding
BEND4	6.48705	2.48545e-35	up	protein-coding
BET3L	20	0.000557	up	protein-coding
BFSP1	7.21293	5.5128e-64	up	protein-coding
BG1	5.72566	3.91076e-14	up	protein-coding
BG2	2.49889	2.87255e-06	up	protein-coding
BHLHE23	6.17386	6.98387e-23	up	protein-coding
BHMG1	2.7197	0.0445133	up	protein-coding
BIK	2.85836	4.04988e-09	up	protein-coding
BIRC2	1.28133	8.49923e-55	up	protein-coding
BIRC7	2.66438	2.30236e-05	up	protein-coding
BKJ	6.54193	0.000142423	up	protein-coding
BLEC1	5.82708	8.29905e-06	up	protein-coding
BLEC2	5.91027	7.06217e-11	up	protein-coding
BLEC3	1.85785	0.00363607	up	protein-coding
BLM	1.17968	6.31623e-19	up	protein-coding
BLOC1S6	1.149	5.42364e-17	up	protein-coding
BMI1	1.17638	6.41045e-19	up	protein-coding
BMP10	20	1.0892e-08	up	protein-coding
BMP15	5.42678	0.000970496	up	protein-coding
BMP5	20	4.24598e-75	up	protein-coding
BMP6	3.39438	0.0396674	up	protein-coding
BMP7	4.36441	0.0126635	up	protein-coding
BMP8B	5.9276	8.08e-51	up	protein-coding
BMPR1B	8.92832	1.17982e-75	up	protein-coding
BMPR2	1.19248	1.95394e-08	up	protein-coding
BMX	20	7.83372e-05	up	protein-coding
BNC1	4.49641	2.41345e-07	up	protein-coding
BOC	5.069	1.10378e-11	up	protein-coding
BOLL	1.95513	0.000125792	up	protein-coding
BPIFB2	20	0.0100253	up	protein-coding
BPIFB4	20	3.04743e-08	up	protein-coding
BPIFB6	7.28559	5.00268e-10	up	protein-coding
BPIL3	20	1.49736e-14	up	protein-coding
BRD9	1.2036	3.91173e-15	up	protein-coding
BRICD5	3.67879	7.72282e-24	up	protein-coding
BRIP1	1.68048	4.06418e-49	up	protein-coding
BRS3	7.0466	2.08725e-08	up	protein-coding
BSPRY	6.24099	3.75718e-08	up	protein-coding
BSX	11.1029	7.17611e-109	up	protein-coding
BTBD18	1.48359	8.50971e-20	up	protein-coding
BTBD19	5.53892	2.05775e-56	up	protein-coding
BTBD6	2.8958	9.17886e-85	up	protein-coding
BTC	2.66258	0.000155462	up	protein-coding
BTG4	8.34374	2.11661e-19	up	protein-coding
BTN1	1.25807	0.00200751	up	protein-coding
BTN2	20	1.75e-05	up	protein-coding
BVES	5.23552	5.03509e-05	up	protein-coding
BZRAP1	1.36919	1.53e-07	up	protein-coding
C10H15ORF26	20	0.0176205	up	protein-coding
C10H15orf39	1.89787	1.15e-05	up	protein-coding
C10H15ORF58	1.5515	5.99631e-05	up	protein-coding
C10ORF112	7.6718	6.61047e-50	up	protein-coding
C10ORF65	2.92697	0.000301	up	protein-coding
C11ORF16	6.31011	2.53e-48	up	protein-coding
C11ORF97	1.52528	0.00159977	up	protein-coding
C12ORF43	1.21928	1.12e-06	up	protein-coding
C12ORF57	1.24935	6.97953e-12	up	protein-coding
C12ORF75	1.30948	2.3544e-14	up	protein-coding
C14H16ORF52	1.20166	5.85236e-12	up	protein-coding
C14H16ORF89	5.36808	0.0172274	up	protein-coding
C14H16ORF96	3.87314	4.2e-05	up	protein-coding
C14H8ORF33	1.4347	1.96117e-31	up	protein-coding
C15ORF27	2.61538	1.63e-10	up	protein-coding
C16ORF11	6.23468	8.95e-05	up	protein-coding
C17H9ORF96	2.06069	3.85e-07	up	protein-coding
C18H17ORF67	6.18996	8.98677e-20	up	protein-coding
C18ORF42	2.90004	0.0283132	up	protein-coding
C1H12ORF40	2.76255	7.09e-13	up	protein-coding
C1H12ORF63	2.79053	2.77e-16	up	protein-coding
C1H12ORF69	7.62604	1.1e-11	up	protein-coding
C1H2ORF40	5.89135	0.000848249	up	protein-coding
C1HXORF36	4.11537	3.63297e-15	up	protein-coding
C1HXORF59	20	0.0381291	up	protein-coding
C1ORF101	1.65452	2.34717e-05	up	protein-coding
C1ORF146	7.28698	3.69973e-53	up	protein-coding
C1QL1	1.08328	0.0350347	up	protein-coding
C1QL3	20	2.69549e-20	up	protein-coding
C1QTNF2	20	1.88095e-35	up	protein-coding
C1QTNF3	20	0.00235556	up	protein-coding
C1QTNF7	20	2.48694e-33	up	protein-coding
C1QTNF9	3.79062	0.00123153	up	protein-coding
C2	1.23098	0.000487681	up	protein-coding
C20H20ORF195	20	0.00375788	up	protein-coding
C20ORF96	6.22756	6.3967e-09	up	protein-coding
C21H1ORF159	1.17549	2.12596e-07	up	protein-coding
C21H1orf233	3.48999	7.32e-62	up	protein-coding
C23H1ORF172	3.80168	3.38e-09	up	protein-coding
C23H1ORF63	1.39873	2.29e-35	up	protein-coding
C24H11ORF1	3.87193	0.0372557	up	protein-coding
C24H11ORF63	5.93651	1.64e-20	up	protein-coding
C26H6ORF132	4.85752	0.000115	up	protein-coding
C26H6ORF222	4.16849	4.70018e-60	up	protein-coding
C27H17ORF105	3.90047	0.000305401	up	protein-coding
C2CD2	2.37141	2.17611e-84	up	protein-coding
C2H18ORF63	4.61707	0.0332269	up	protein-coding
C2H8ORF46	8.1287	1.60909e-16	up	protein-coding
C2H9ORF30	1.36605	2.04426e-05	up	protein-coding
C2ORF54	20	0.00231686	up	protein-coding
C2ORF62	3.86313	0.026092	up	protein-coding
C3H1ORF115	3.43146	2.83706e-12	up	protein-coding
C3H20ORF26	3.92526	0.000307	up	protein-coding
C3H6ORF154	3.18606	0.0117455	up	protein-coding
C3ORF33	2.81879	7.50263e-11	up	protein-coding
C3ORF48	20	1.4e-41	up	protein-coding
C4H4ORF21	1.32781	3.77e-14	up	protein-coding
C4H4ORF47	20	1.84709e-11	up	protein-coding
C4H4ORF50	6.47186	1.99253e-13	up	protein-coding
C4ORF33	1.57237	1.49512e-08	up	protein-coding
C4ORF48	5.34816	1.99147e-06	up	protein-coding
C5	5.65898	4.33666e-188	up	protein-coding
C5H11ORF96	4.56571	0.000419458	up	protein-coding
C5H14ORF166B	7.51042	2.99e-32	up	protein-coding
C5H14ORF37	20	0.00618831	up	protein-coding
C5H14ORF79	2.37335	2.36056e-05	up	protein-coding
C6H10ORF107	1.92023	0.0123622	up	protein-coding
C6H10ORF71	3.6155	1.24412e-50	up	protein-coding
C6ORF163	5.09392	1.30679e-06	up	protein-coding
C6ORF165	4.61243	3.28e-05	up	protein-coding
C7	4.76465	5.13243e-05	up	protein-coding
C7H21ORF58	3.2615	2.79203e-06	up	protein-coding
C7H2ORF66	3.34183	1.34927e-36	up	protein-coding
C7ORF10	1.20968	0.00252535	up	protein-coding
C7ORF57	7.29065	3.28e-09	up	protein-coding
C8H1ORF173	3.54209	1.75367e-06	up	protein-coding
C8H1ORF177	3.83705	2.98e-06	up	protein-coding
C8H1ORF210	4.82791	1.55e-08	up	protein-coding
C8H1orf228	2.89704	4.50232e-52	up	protein-coding
C8ORF48	1.48691	0.0229962	up	protein-coding
C9H2ORF72	4.40295	3.22e-36	up	protein-coding
C9H2ORF82	5.48224	1.11157e-180	up	protein-coding
C9ORF24	4.29959	3.47e-07	up	protein-coding
CA13	2.99315	5.54358e-14	up	protein-coding
CA3	20	4.81e-05	up	protein-coding
CAB39L	2.28665	8.15357e-09	up	protein-coding
CABP1	4.43587	1.92996e-08	up	protein-coding
CABYR	1.84943	1.80934e-09	up	protein-coding
CACNA1B	8.5804	8.62024e-23	up	protein-coding
CACNA1C	1.70353	0.00545226	up	protein-coding
CACNA1D	2.95828	0.000195816	up	protein-coding
CACNA1E	6.03617	1.03816e-34	up	protein-coding
CACNA1G	20	0.00235085	up	protein-coding
CACNA1I	7.7018	5.12315e-67	up	protein-coding
CACNA1S	4.29988	2.95293e-41	up	protein-coding
CACNA2D3	4.07377	0.00707823	up	protein-coding
CACNB4	1.6115	5.85654e-09	up	protein-coding
CACNG2	4.44916	5.38882e-05	up	protein-coding
CACNG3	6.59125	1.41479e-05	up	protein-coding
CACNG5	2.93314	0.00810576	up	protein-coding
CACNG7	4.36004	0.00498107	up	protein-coding
CAD	2.46291	4.6795e-17	up	protein-coding
CADPS2	6.2607	3.57291e-12	up	protein-coding
CALCA	2.26528	1.41286e-08	up	protein-coding
CALD1	2.08163	0.00153663	up	protein-coding
CALML3	8.0294	9.69832e-40	up	protein-coding
CALML4	1.58417	0.0442108	up	protein-coding
CALN1	8.41776	3.68332e-22	up	protein-coding
CAMK2A	4.72158	4.70096e-14	up	protein-coding
CAMK4L	20	7.77622e-05	up	protein-coding
CAMKK1	1.342	0.0016125	up	protein-coding
CAMKK2	1.29796	4.38674e-13	up	protein-coding
CAMTA1	1.28196	3.6794e-17	up	protein-coding
CAP2	3.66134	8.2066e-15	up	protein-coding
CAPN10	2.74403	2.778e-93	up	protein-coding
CAPN14	3.14618	0.00398051	up	protein-coding
CAPN8	6.38152	1.56682e-34	up	protein-coding
CAPN9	2.4088	4.76602e-09	up	protein-coding
CAPRIN2	2.20985	2.02269e-39	up	protein-coding
CAPS2	4.79389	7.17563e-37	up	protein-coding
CAPSL	4.33543	9.52173e-33	up	protein-coding
CARS2	1.02669	8.77505e-07	up	protein-coding
CASC1	7.50628	1.009e-21	up	protein-coding
CASKIN1	20	0.00883647	up	protein-coding
CASP10	2.17623	2.26614e-34	up	protein-coding
CASP14	7.11564	4.86506e-19	up	protein-coding
CATH1	2.5921	1.13255e-12	up	protein-coding
CATH3	6.01769	2.69513e-21	up	protein-coding
CBFA2T3	1.28012	1.96845e-09	up	protein-coding
CBLN4	20	3.69371e-07	up	protein-coding
CBS	2.93668	3.35812e-31	up	protein-coding
CBX8	1.44492	2.95337e-05	up	protein-coding
CCDC108	6.06109	1.29e-18	up	protein-coding
CCDC112	1.24211	0.00126606	up	protein-coding
CCDC113	2.00835	0.0247824	up	protein-coding
CCDC129	20	0.0176205	up	protein-coding
CCDC13	3.42087	5.05424e-64	up	protein-coding
CCDC135	5.35405	0.0113765	up	protein-coding
CCDC138	9.3154	1.23368e-98	up	protein-coding
CCDC141	5.65088	3.09825e-148	up	protein-coding
CCDC147	4.57244	8.79e-67	up	protein-coding
CCDC148	4.83708	0.000385572	up	protein-coding
CCDC169	2.86637	2.41288e-15	up	protein-coding
CCDC17	3.98723	1.56661e-07	up	protein-coding
CCDC170	7.54189	1.32634e-56	up	protein-coding
CCDC176	4.96732	9.68e-22	up	protein-coding
CCDC178	1.77681	0.00968644	up	protein-coding
CCDC18	1.91865	1.99436e-11	up	protein-coding
CCDC180	7.66266	5.22904e-68	up	protein-coding
CCDC181	3.11379	2.65557e-19	up	protein-coding
CCDC183	7.09265	8.21266e-19	up	protein-coding
CCDC28B	4.45991	1.04402e-10	up	protein-coding
CCDC30	4.82582	1.60622e-13	up	protein-coding
CCDC36	4.83275	1.41975e-09	up	protein-coding
CCDC39	20	0.00193048	up	protein-coding
CCDC42B	4.54066	0.00880342	up	protein-coding
CCDC59	1.46115	2.01667e-11	up	protein-coding
CCDC60	20	1.46683e-13	up	protein-coding
CCDC63	20	0.0244065	up	protein-coding
CCDC71L	1.02058	1.31429e-16	up	protein-coding
CCDC73	2.56218	7.68173e-09	up	protein-coding
CCDC78	6.39999	2.96379e-14	up	protein-coding
CCDC79	2.8841	3.1e-05	up	protein-coding
CCDC85A	20	0.0283529	up	protein-coding
CCDC89	9.02079	2.83882e-26	up	protein-coding
CCDC92	4.98139	7.16105e-98	up	protein-coding
CCL20	3.72114	1.89372e-24	up	protein-coding
CCL28	4.64185	3.7523e-07	up	protein-coding
CCL4	1.84306	9.41109e-21	up	protein-coding
CCL4	1.84306	9.41109e-21	up	protein-coding
CCM2L	20	1.72778e-05	up	protein-coding
CCND1	1.14613	7.45877e-06	up	protein-coding
CCNE1	1.03229	0.000510864	up	protein-coding
CCNJL	2.31687	4.90224e-08	up	protein-coding
CCNO	5.44948	2.27275e-05	up	protein-coding
CCNT2	1.22681	3.45957e-21	up	protein-coding
CCR10	4.44525	0.0127397	up	protein-coding
CCR5	2.11052	3.1377e-15	up	protein-coding
CCR6	5.71101	6.78648e-33	up	protein-coding
CCR7	1.58119	7.77302e-06	up	protein-coding
CCR8L	3.0101	0.00109235	up	protein-coding
CCR9	9.77751	7.73772e-54	up	protein-coding
CD101	2.7152	7.76395e-07	up	protein-coding
CD163L1	6.26856	0.000851328	up	protein-coding
CD200	1.51027	6.55312e-33	up	protein-coding
CD200R1L	3.38733	2.38928e-06	up	protein-coding
CD226	4.37873	8.84164e-30	up	protein-coding
CD24	3.17047	1.56373e-06	up	protein-coding
CD247	3.46415	1.66299e-38	up	protein-coding
CD38	2.97052	2.1065e-38	up	protein-coding
CD4	4.00433	1.77693e-24	up	protein-coding
CD40LG	20	1.14948e-11	up	protein-coding
CD72	1.00968	0.00242964	up	protein-coding
CD79B	3.83908	0.0199074	up	protein-coding
CD83	1.55765	1.38151e-38	up	protein-coding
CD86	2.68163	2.96646e-17	up	protein-coding
CDC20B	5.69486	0.0047973	up	protein-coding
CDC2L1	1.92621	1.92119e-66	up	protein-coding
CDC42EP4	1.0073	1.01757e-13	up	protein-coding
CDCA2	1.27528	4.63852e-22	up	protein-coding
CDH15	4.51007	0.0228631	up	protein-coding
CDH17	3.90339	3.88231e-07	up	protein-coding
CDH22	7.19568	3.07687e-17	up	protein-coding
CDH23	3.39267	2.78181e-06	up	protein-coding
CDHR1	9.5025	1.54236e-189	up	protein-coding
CDHR2	2.75769	0.00748576	up	protein-coding
CDHR3	2.57399	3.55652e-13	up	protein-coding
CDHR4	3.89583	0.00782425	up	protein-coding
CDHR5	7.86525	8.84166e-14	up	protein-coding
CDK14	2.50186	0.000178235	up	protein-coding
CDK15	2.54888	3.1388e-05	up	protein-coding
CDK2AP1	1.51762	1.19344e-08	up	protein-coding
CDKL1	2.05587	0.000287339	up	protein-coding
CDKL2	1.56541	7.56621e-14	up	protein-coding
CDKN1A	1.3362	2.33285e-31	up	protein-coding
CDO1	7.42672	4.66488e-10	up	protein-coding
CDON	4.26204	7.54109e-15	up	protein-coding
CDS1	3.64899	0.0151785	up	protein-coding
CECR5L	1.75022	1.74415e-40	up	protein-coding
CELA1	6.87748	9.64987e-14	up	protein-coding
CELA1	6.87748	9.64987e-14	up	protein-coding
CELA2A	5.35062	6.01588e-23	up	protein-coding
CELF3	6.11375	4.17762e-36	up	protein-coding
CELF4	6.71737	0.00290525	up	protein-coding
CELF5	8.71702	3.02245e-41	up	protein-coding
CELSR1	1.54083	0.000986507	up	protein-coding
CELSR2	3.71985	5.44296e-08	up	protein-coding
CELSR3	3.55064	5.52812e-50	up	protein-coding
CEMIP	8.84712	2.54385e-23	up	protein-coding
CEND1	4.58324	1.71591e-11	up	protein-coding
CENPU	1.24014	2.86716e-15	up	protein-coding
CENPV	2.80018	0.00970933	up	protein-coding
CEP170B	3.13009	2.97404e-11	up	protein-coding
CEP76	2.38914	6.21917e-25	up	protein-coding
CEP85L	1.11545	5.77301e-21	up	protein-coding
CER1	20	1.85686e-11	up	protein-coding
CERCAM	3.69762	1.11735e-05	up	protein-coding
CERKL	4.84558	0.0154032	up	protein-coding
CERS1	2.26551	1.10016e-14	up	protein-coding
CERS3	1.02576	0.00550311	up	protein-coding
CES1	5.61627	5.4e-15	up	protein-coding
CETP	6.08134	3.9632e-41	up	protein-coding
CFAP126	7.54404	4.4082e-12	up	protein-coding
CFAP221	6.77122	9.06714e-46	up	protein-coding
CFAP45	5.95305	2.16224e-121	up	protein-coding
CFAP57	3.24572	0.039633	up	protein-coding
CFAP99	1.67875	0.000303549	up	protein-coding
CFD	2.14208	1.19099e-06	up	protein-coding
CFI	4.34702	3.89063e-09	up	protein-coding
CFTR	4.56775	1.99555e-05	up	protein-coding
CGNL1	2.04242	4.04731e-33	up	protein-coding
CGNRH-R	3.32023	1.81914e-25	up	protein-coding
CH25H	4.50391	2.21713e-63	up	protein-coding
CHAC1	1.17601	0.00602299	up	protein-coding
CHAD	1.76469	0.0259999	up	protein-coding
CHAT	6.50274	2.39512e-05	up	protein-coding
CHD2	1.4369	1.1e-55	up	protein-coding
CHD5	1.47881	5.83337e-17	up	protein-coding
CHDH	1.28232	5.78727e-18	up	protein-coding
CHDSD	8.6356	5.78892e-24	up	protein-coding
CHEK1	1.01504	0.00106988	up	protein-coding
CHGB	2.14217	0.00310132	up	protein-coding
CHIR-B2	2.20583	0.0384408	up	protein-coding
CHKA	1.42129	5.83062e-41	up	protein-coding
CHN1	1.28491	3.37221e-12	up	protein-coding
CHRD	4.43682	6.10635e-09	up	protein-coding
CHRDL2	5.26743	1.79834e-19	up	protein-coding
CHRM4	2.41955	5.95535e-10	up	protein-coding
CHRM5	3.45243	0.0210088	up	protein-coding
CHRNA1	20	4.00997e-47	up	protein-coding
CHRNA10	8.74016	1.12509e-25	up	protein-coding
CHRNA4	20	4.99593e-08	up	protein-coding
CHRNA5	4.22843	6.2206e-59	up	protein-coding
CHRNA6	2.55089	4.88925e-07	up	protein-coding
CHRNA7	3.94123	0.000550572	up	protein-coding
CHRNA8	4.34786	2.05344e-22	up	protein-coding
CHRNA9	3.83919	8.55129e-13	up	protein-coding
CHRNB3	20	2.57789e-06	up	protein-coding
CHST11	2.61985	2.10235e-70	up	protein-coding
CHST12	1.24022	6.07985e-08	up	protein-coding
CHST2	1.95938	0.000396363	up	protein-coding
CHST4	4.57354	4.56156e-53	up	protein-coding
CHST6	1.23231	0.00344003	up	protein-coding
CHUNK-1	7.96838	6.42479e-69	up	protein-coding
CIB2	1.60028	5.80321e-05	up	protein-coding
CIB3	3.67923	3.40808e-07	up	protein-coding
CILP2	6.14539	1.33847e-13	up	protein-coding
CITED2	2.00591	0.0233933	up	protein-coding
CKAP2L	3.23239	2.47743e-70	up	protein-coding
CKS2	2.1787	1.74008e-14	up	protein-coding
CLCA2	5.35058	0.011403	up	protein-coding
CLCF1	1.82191	0.000638697	up	protein-coding
CLCN1	6.0551	6.25462e-42	up	protein-coding
CLCN2	6.81842	1.42956e-06	up	protein-coding
CLCN4	1.55713	2.14489e-10	up	protein-coding
CLCNKB	4.04604	5.07084e-12	up	protein-coding
CLDN11	5.71734	3.56885e-06	up	protein-coding
CLDN15	4.7043	0.0229962	up	protein-coding
CLDN17	10.8268	1.86339e-90	up	protein-coding
CLDN20	5.78255	1.53985e-55	up	protein-coding
CLDN25	20	0.000908519	up	protein-coding
CLDN8	7.48844	2.92289e-33	up	protein-coding
CLEC3A	20	6.37849e-07	up	protein-coding
CLEC3B	8.03286	6.26353e-10	up	protein-coding
CLIP4	1.1361	0.000466368	up	protein-coding
CLK1	1.45297	1.45072e-12	up	protein-coding
CLMP	1.15804	0.00359889	up	protein-coding
CLPS	20	0.00147776	up	protein-coding
CLVS2	3.94771	3.3561e-34	up	protein-coding
CLYBL	3.36288	1.48142e-05	up	protein-coding
CMPK2	6.86569	1.69091e-99	up	protein-coding
CMTM8	20	0.000858243	up	protein-coding
CMYA5	6.31154	7.11048e-189	up	protein-coding
CNDP1	7.84845	0	up	protein-coding
CNGA1	9.46846	9.1051e-70	up	protein-coding
CNGA2	2.60782	0.0122396	up	protein-coding
CNGB1	5.0043	1.50857e-23	up	protein-coding
CNIH3	5.85155	3.49665e-06	up	protein-coding
CNKSR1	5.77868	1.09465e-33	up	protein-coding
CNKSR2	2.8986	0.00578129	up	protein-coding
CNR1	6.02783	2.30326e-08	up	protein-coding
CNR2	5.77036	1.64857e-27	up	protein-coding
CNTD1	2.30012	3.17242e-05	up	protein-coding
CNTF	3.78898	2.51537e-05	up	protein-coding
CNTN2	3.77841	0.00171482	up	protein-coding
COCH	20	1.97156e-11	up	protein-coding
COL12A1	3.54354	3.49795e-109	up	protein-coding
COL13A1	5.05209	1.1106e-21	up	protein-coding
COL14A1	4.70715	5.90627e-26	up	protein-coding
COL16A1	20	3.46225e-07	up	protein-coding
COL19A1	1.55014	0.01986	up	protein-coding
COL20A1	7.63681	1.01127e-36	up	protein-coding
COL21A1	4.41679	3.51456e-139	up	protein-coding
COL23A1	1.30538	0.0130485	up	protein-coding
COL24A1	2.4051	0.00510276	up	protein-coding
COL26A1	1.57143	1.27246e-06	up	protein-coding
COL27A1	1.31176	5.18622e-05	up	protein-coding
COL28A1	2.89654	0.00139564	up	protein-coding
COL2A1	5.60532	8.82661e-10	up	protein-coding
COL4A1	3.86323	6.92862e-16	up	protein-coding
COL4A3	6.54003	3.46821e-27	up	protein-coding
COL4A4	20	0.000210965	up	protein-coding
COL4A6	3.27773	0.00113055	up	protein-coding
COL5A1	1.0599	0.0120304	up	protein-coding
COL6A3	1.14673	0.0301199	up	protein-coding
COL6A6	9.68695	1.10661e-41	up	protein-coding
COL7A1	6.03365	5.41121e-44	up	protein-coding
COL9A3	7.26249	2.08941e-49	up	protein-coding
COLEC11	7.42136	5.36841e-78	up	protein-coding
COLQ	5.70607	5.32741e-160	up	protein-coding
COMMD8	1.08247	2.84207e-08	up	protein-coding
COMP	2.47693	6.80277e-18	up	protein-coding
COPRS	5.75397	4.68363e-43	up	protein-coding
COR1	2.88223	0.023171	up	protein-coding
COR4	3.66955	2.58863e-20	up	protein-coding
COR6	20	2.19567e-10	up	protein-coding
COR8	3.28838	9.82209e-08	up	protein-coding
CORIN	6.55674	2.27286e-44	up	protein-coding
CORO2A	2.09064	6.59084e-51	up	protein-coding
CORO6	4.35066	0.0162565	up	protein-coding
COX18	1.65443	4.15211e-13	up	protein-coding
CP	5.82776	3.17565e-45	up	protein-coding
CPA1	5.58148	3.09499e-07	up	protein-coding
CPA5	5.70045	5.25531e-06	up	protein-coding
CPA6	3.3344	3.71834e-11	up	protein-coding
CPAMD8	3.88051	4.951e-06	up	protein-coding
CPB2	2.97464	7.62449e-11	up	protein-coding
CPE	5.3542	7.33579e-15	up	protein-coding
CPEB2	1.86575	7.9547e-47	up	protein-coding
CPED1	5.69917	6.19622e-38	up	protein-coding
CPLX3	20	3.93147e-11	up	protein-coding
CPLX4	4.62548	2.63817e-23	up	protein-coding
CPN2	3.53069	2.44808e-07	up	protein-coding
CPNE2	4.99201	2.48679e-43	up	protein-coding
CPNE7	1.40548	7.85633e-07	up	protein-coding
CPNE9	3.75606	1.50644e-11	up	protein-coding
CPO	20	1.32582e-08	up	protein-coding
CPPED1	1.2429	1.96072e-10	up	protein-coding
CPQ	1.5177	1.41664e-07	up	protein-coding
CPS1	1.61435	0.00388164	up	protein-coding
CPSF4L	6.15441	5.77498e-13	up	protein-coding
CPXM2	3.65744	0.00637113	up	protein-coding
CPZ	20	0.00363852	up	protein-coding
CRABP1	7.02576	1.79545e-23	up	protein-coding
CRABP2	5.35201	2.02532e-16	up	protein-coding
CRB1	20	4.91202e-05	up	protein-coding
CRB2	6.07505	1.64873e-24	up	protein-coding
CREB3L1	1.13158	0.0136023	up	protein-coding
CREB5	1.40571	7.42679e-11	up	protein-coding
CREBL2	1.13974	1.67145e-06	up	protein-coding
CREBRF	1.81752	2.48268e-67	up	protein-coding
CREBZF	1.39158	8.69153e-05	up	protein-coding
CRHBP	5.99119	3.72108e-07	up	protein-coding
CRHR2	4.68389	5.76474e-07	up	protein-coding
CRISPLD1	4.80689	6.67085e-06	up	protein-coding
CRISPLD2	5.43027	8.07508e-132	up	protein-coding
CRLF1	2.97535	0.00146566	up	protein-coding
CROCC	3.89259	1.22867e-81	up	protein-coding
CRTAM	2.93614	1.74545e-14	up	protein-coding
CRYBA2	20	0.000548348	up	protein-coding
CRYBB2	7.17667	7.6069e-06	up	protein-coding
CRYBB3	4.74515	2.77152e-11	up	protein-coding
CRYGN	3.08842	1.85879e-29	up	protein-coding
CRYGS	1.67016	0.041279	up	protein-coding
CSDC2	20	0.00053038	up	protein-coding
CSPG5	20	3.09992e-08	up	protein-coding
CSRNP1	1.4388	2.453e-59	up	protein-coding
CSRNP2	1.55579	1.81593e-13	up	protein-coding
CSRP3	20	6.99081e-06	up	protein-coding
CSTF3	1.52665	3.88797e-34	up	protein-coding
CTD-2207O23.12	8.06108	6.25e-30	up	protein-coding
CTD-2287O16.3	20	1.76e-21	up	protein-coding
CTD-3222D19.2	1.15257	1.73e-17	up	protein-coding
CTHRC1	1.89543	0.000197204	up	protein-coding
CTRC	20	0.000210965	up	protein-coding
CTTNBP2	2.29932	0.0309297	up	protein-coding
CTXN1	20	0.00601473	up	protein-coding
CTXN3	20	1.54064e-06	up	protein-coding
CUBN	2.70125	7.13056e-62	up	protein-coding
CUEDC1	1.83667	2.95458e-09	up	protein-coding
CUZD1	9.22047	1.13e-58	up	protein-coding
CWH43	6.86527	1.21191e-79	up	protein-coding
CXCL12	3.1084	0.00387499	up	protein-coding
CXCLi1	1.90076	3.32457e-49	up	protein-coding
CXCLi2	1.78503	2.6286e-61	up	protein-coding
CXCR4	2.76766	1.67236e-21	up	protein-coding
CXCR7	3.5466	3.17884e-07	up	protein-coding
CXORF21	2.30958	1.77202e-28	up	protein-coding
CXORF23	1.20787	2.52727e-18	up	protein-coding
CXORF65	4.95617	0.000476829	up	protein-coding
CYB5R2	1.68084	3.03784e-13	up	protein-coding
CYP11A1	4.57307	7.42323e-07	up	protein-coding
CYP19A1	20	6.48857e-13	up	protein-coding
CYP1A1	1.25546	0.000783447	up	protein-coding
CYP1C1	20	1.90713e-14	up	protein-coding
CYP26A1	2.23304	0.00332834	up	protein-coding
CYP26C1	3.20256	2.74839e-09	up	protein-coding
CYP2AC7	6.453	1.45624e-05	up	protein-coding
CYP2C8	20	4.88e-75	up	protein-coding
CYP2H1	9.54488	5.59e-91	up	protein-coding
CYP2J2L4	2.21005	4.59e-06	up	protein-coding
CYP2J2L5	6.4736	6.8e-53	up	protein-coding
CYP2J2L6	20	0.000871	up	protein-coding
CYP2J6L2	8.13766	1.61e-121	up	protein-coding
CYP2J6L3	8.41536	8.14e-172	up	protein-coding
CYP2W1	6.46091	1.51199e-09	up	protein-coding
CYP4B1	20	1.83e-05	up	protein-coding
CYP7A1	6.43462	4.13395e-31	up	protein-coding
CYR61	4.88962	6.65664e-39	up	protein-coding
CYSLTR2	3.0932	0.00178588	up	protein-coding
CYTIP	2.51337	1.22098e-07	up	protein-coding
CZH5ORF34	2.81341	2.76794e-25	up	protein-coding
CZH5ORF42	1.55523	5.72223e-22	up	protein-coding
CZH9ORF3	3.0348	4.18648e-58	up	protein-coding
CZH9ORF84	6.32674	9.89e-09	up	protein-coding
DACT1	5.35339	3.68123e-17	up	protein-coding
DAPK2	1.56298	1.4472e-15	up	protein-coding
DAW1	4.14079	9.8829e-38	up	protein-coding
DAZL	20	0.00294397	up	protein-coding
DBH	7.10316	3.77124e-14	up	protein-coding
DBN1	4.00162	4.05033e-06	up	protein-coding
DBX2	20	0.00240624	up	protein-coding
DCDC2B	2.75395	5.23373e-21	up	protein-coding
DCLK3	2.06512	5.41213e-31	up	protein-coding
DCT	3.03411	8.57798e-06	up	protein-coding
DCX	5.70769	2.42416e-11	up	protein-coding
DDC	6.37051	3.07549e-14	up	protein-coding
DDEFL1	2.35364	7.45121e-17	up	protein-coding
DDIT3	2.89746	2.53457e-12	up	protein-coding
DDIT4	2.43299	1.67749e-15	up	protein-coding
DDO	20	0.000884895	up	protein-coding
DDR2	5.54177	3.56504e-79	up	protein-coding
DDX26B	1.62328	3.56e-56	up	protein-coding
DDX55	1.42723	5.76803e-14	up	protein-coding
DDX59	1.09417	1.21327e-06	up	protein-coding
DDX60	6.33106	3.14748e-64	up	protein-coding
DENND2A	3.31096	6.99635e-05	up	protein-coding
DENND2C	2.20849	9.05798e-30	up	protein-coding
DENND5B	1.97034	2.21156e-22	up	protein-coding
DEPDC7	2.16078	0.0159674	up	protein-coding
DEPTOR	4.16646	6.22919e-13	up	protein-coding
DFNB31	5.8949	0.000845	up	protein-coding
DGKI	1.91979	0.00490063	up	protein-coding
DGKK	5.27679	1.686e-14	up	protein-coding
DHH	7.74678	2.73115e-10	up	protein-coding
DHRS11	3.28951	5.55441e-19	up	protein-coding
DHRS7C	20	0.000877003	up	protein-coding
DHX58	3.26124	4.95345e-29	up	protein-coding
DIO1	3.83458	0.000244435	up	protein-coding
DIRAS1	20	0.0150385	up	protein-coding
DIRAS2	1.45488	3.51746e-06	up	protein-coding
DISP1	1.04716	1.10205e-05	up	protein-coding
DISP2	20	9.5561e-07	up	protein-coding
DIXDC1	2.93964	0.00339705	up	protein-coding
DKK2	3.6178	9.82879e-22	up	protein-coding
DLEC1	1.10788	0.0113541	up	protein-coding
DLGAP3	20	1.16145e-56	up	protein-coding
DLK1	20	0.0097262	up	protein-coding
DLL1	3.92021	1.66557e-12	up	protein-coding
DLL4	3.74512	0.0176134	up	protein-coding
DLX1	5.93357	2.37682e-09	up	protein-coding
DLX5	20	0.000324466	up	protein-coding
DMBT1L	5.58479	0.00743717	up	protein-coding
DMBX1	20	2.60155e-06	up	protein-coding
DMC1	5.90617	1.02952e-06	up	protein-coding
DMP1	5.55126	2.97404e-11	up	protein-coding
DMTF1	2.18458	1.50153e-44	up	protein-coding
DNAH1	6.09588	1.91963e-08	up	protein-coding
DNAH10	7.0387	0	up	protein-coding
DNAH12	6.73229	0	up	protein-coding
DNAH14	20	0.00225647	up	protein-coding
DNAH17	3.43823	1.36302e-67	up	protein-coding
DNAH3	2.51084	5.19199e-48	up	protein-coding
DNAH5	8.92911	1.93221e-34	up	protein-coding
DNAH7	7.04742	6.07294e-170	up	protein-coding
DNAH8	7.81183	4.43628e-67	up	protein-coding
DNAH9	5.90879	4.01068e-97	up	protein-coding
DNAI2	3.64618	7.8042e-13	up	protein-coding
DNAJA1	1.55193	6.04421e-50	up	protein-coding
DNAJA4	1.9402	2.93597e-45	up	protein-coding
DNAJB1	1.94613	1.06146e-31	up	protein-coding
DNAJB13	3.60514	3.87673e-07	up	protein-coding
DNAJB5	2.45125	1.53087e-06	up	protein-coding
DNAJB9	1.19467	1.81333e-26	up	protein-coding
DNAJC12	1.76689	8.5006e-10	up	protein-coding
DNAJC6	3.81039	1.53105e-06	up	protein-coding
DNALI1	2.07566	3.3187e-06	up	protein-coding
DNASE1	6.02877	0.00315463	up	protein-coding
DND1	5.45026	1.28627e-08	up	protein-coding
DNER	5.77967	2.72286e-57	up	protein-coding
DNM3	4.3429	4.81348e-32	up	protein-coding
DNTT	6.3813	1.60056e-09	up	protein-coding
DOC2B	6.38785	0.00519253	up	protein-coding
DOK7	6.73492	4.66233e-34	up	protein-coding
DPEP1	6.05474	1.66339e-16	up	protein-coding
DPP10	2.0245	5.22408e-06	up	protein-coding
DPT	20	0.000209014	up	protein-coding
DPYS	5.09046	9.23868e-48	up	protein-coding
DPYSL4	4.4286	8.11503e-06	up	protein-coding
DRC1	3.27592	0.0292297	up	protein-coding
DRD1	20	1.59988e-06	up	protein-coding
DRD3	6.04985	0.00309411	up	protein-coding
DRD5	20	1.16387e-11	up	protein-coding
DRGX	20	5.21362e-15	up	protein-coding
DRP2	6.62298	1.21297e-33	up	protein-coding
DSC2	5.07106	1.77e-07	up	protein-coding
DSCAM	1.3877	0.000294435	up	protein-coding
DSCAML1	3.75548	4.46612e-05	up	protein-coding
DSP	7.49414	7.85736e-252	up	protein-coding
DTHD1	3.62356	3.00078e-12	up	protein-coding
DUOX2	7.37206	5.49065e-26	up	protein-coding
DUOXA1	7.80613	8.39e-27	up	protein-coding
DUS1L	1.02755	1.04103e-12	up	protein-coding
DUSP11	1.65066	4.28909e-17	up	protein-coding
DUSP5	2.30067	1.40551e-67	up	protein-coding
DUSP6	1.46395	2.11419e-31	up	protein-coding
DUSP8	2.25677	7.16132e-97	up	protein-coding
DYL2	6.25607	1.52208e-28	up	protein-coding
DYNLL2	1.07612	1.44949e-11	up	protein-coding
DYRK2	2.45131	9.54034e-105	up	protein-coding
DYSF	3.66521	1.49681e-53	up	protein-coding
DYTN	5.4761	2.79701e-61	up	protein-coding
DZANK1	1.41185	0.0159764	up	protein-coding
EAPP	1.14857	3.54798e-10	up	protein-coding
EBF1	2.88948	6.74205e-05	up	protein-coding
EBF3	3.85662	0.0261429	up	protein-coding
ECEL1	8.47767	1.04493e-34	up	protein-coding
ECM2	9.53333	2.66802e-82	up	protein-coding
ECSIT	1.15352	2.65754e-09	up	protein-coding
EDN1	8.94576	6.10278e-14	up	protein-coding
EDN3	3.90962	1.62771e-10	up	protein-coding
EEF1A2	8.62026	1.23807e-34	up	protein-coding
EFCAB1	3.77908	1.69042e-44	up	protein-coding
EFCAB3	6.50808	6.89581e-176	up	protein-coding
EFCAB4B	1.91505	1.86678e-17	up	protein-coding
EFCAB5	3.25511	1.1261e-12	up	protein-coding
EFCC1	2.90415	1.11056e-07	up	protein-coding
EFHB	2.43158	0.0486121	up	protein-coding
EFHC2	3.71164	0.000163663	up	protein-coding
EFNB2	1.50356	5.70828e-19	up	protein-coding
EGF	20	4.92214e-69	up	protein-coding
EGR3	3.38643	1.08653e-30	up	protein-coding
EGR4	4.14922	0.0126598	up	protein-coding
EHF	1.91225	1.30107e-27	up	protein-coding
EIF2AK1	1.8294	9.32214e-37	up	protein-coding
EIF2AK2	1.18168	1.77993e-27	up	protein-coding
ELAVL4	1.98721	0.00107017	up	protein-coding
ELF3	2.82015	4.81498e-17	up	protein-coding
ELF5	4.97187	0.000120398	up	protein-coding
ELFN1	3.83649	0.000348666	up	protein-coding
ELFN2	5.67798	3.27706e-10	up	protein-coding
ELOVL2	5.91583	0.00494823	up	protein-coding
ELOVL3	5.39536	1.13854e-06	up	protein-coding
EMCN	2.94967	1.72073e-06	up	protein-coding
EML5	2.98074	0.015286	up	protein-coding
EML6	1.40321	0.000675556	up	protein-coding
EMP1	1.27192	1.73327e-15	up	protein-coding
ENC1	4.4981	2.91977e-97	up	protein-coding
ENDOUL	5.752	3.02144e-39	up	protein-coding
ENDOV	2.07255	6.15239e-11	up	protein-coding
ENG	2.72308	3.36448e-05	up	protein-coding
ENGASE	1.59374	0.000302933	up	protein-coding
ENHO	7.19381	3.57252e-07	up	protein-coding
ENKD1	2.38378	8.93566e-05	up	protein-coding
ENPEP	20	1.49236e-06	up	protein-coding
ENPP1	7.51177	1.0629e-11	up	protein-coding
ENPP2	3.11416	3.80002e-16	up	protein-coding
ENPP6	7.31179	1.12308e-89	up	protein-coding
EOGT	2.76094	2.57451e-41	up	protein-coding
EPAS1	2.12998	0.000487681	up	protein-coding
EPB41L4B	3.91067	8.03648e-11	up	protein-coding
EPB41L5	5.10422	1.2347e-112	up	protein-coding
EPC1	1.06471	3.07483e-21	up	protein-coding
EPCAM	8.01641	6.56079e-13	up	protein-coding
EPGN	1.59698	0.000116712	up	protein-coding
EPHA10	7.98769	2.37928e-56	up	protein-coding
EPHA4	2.81882	9.09218e-10	up	protein-coding
EPHA5	1.516	0.0492536	up	protein-coding
EPHA6	1.42897	0.0114178	up	protein-coding
EPHA7	5.7746	1.3014e-05	up	protein-coding
EPHB1	1.70808	5.34708e-16	up	protein-coding
EPHB3	3.13326	1.83705e-65	up	protein-coding
EPM2A	1.80911	4.17648e-13	up	protein-coding
EPS8L2	3.01703	1.50742e-41	up	protein-coding
EPSTI1	2.50193	3.16134e-59	up	protein-coding
EPYC	5.82718	0.00310503	up	protein-coding
ERBB3	20	8.15652e-42	up	protein-coding
ERC2	9.83447	5.43103e-111	up	protein-coding
ERG	1.00283	0.00915531	up	protein-coding
ERICH5	1.73208	5.43649e-05	up	protein-coding
ERICH6B	20	2.43375e-10	up	protein-coding
ERMN	3.82648	3.12051e-11	up	protein-coding
ERP27	20	1.50396e-12	up	protein-coding
ESPNL	4.80694	4.0038e-17	up	protein-coding
ESR1	4.3817	5.56074e-17	up	protein-coding
ESR2	20	0.000128095	up	protein-coding
ESRP1	4.1391	0.00883549	up	protein-coding
ESRRB	6.84888	4.69656e-20	up	protein-coding
ESYT3	4.7232	7.95731e-08	up	protein-coding
ETNK2	5.31937	0.000978956	up	protein-coding
ETNPPL	20	3.05167e-05	up	protein-coding
ETS2	1.1238	5.43145e-19	up	protein-coding
EVA1B	3.9608	2.44946e-45	up	protein-coding
EVPL	7.75588	5.05793e-215	up	protein-coding
EXD1	1.36117	0.0455206	up	protein-coding
EXOC3L1	1.1028	0.0237942	up	protein-coding
EXOC3L4	5.17041	0.000607471	up	protein-coding
EYA4	6.18368	0.0003369	up	protein-coding
F11	7.00096	5.9161e-41	up	protein-coding
F13B	8.64163	4.50181e-69	up	protein-coding
F2	20	0.0099313	up	protein-coding
F2R	4.53673	6.77365e-50	up	protein-coding
F3	2.40812	3.95152e-40	up	protein-coding
F5	3.86405	1.48642e-94	up	protein-coding
F8	2.27472	1.39778e-05	up	protein-coding
FA2H	3.89706	2.28327e-05	up	protein-coding
FABP6	2.2832	1.52349e-19	up	protein-coding
FADS1	4.16315	3.57994e-108	up	protein-coding
FAH	4.30197	5.47221e-49	up	protein-coding
FAIM2	4.44484	0.0154887	up	protein-coding
FAM101B	2.16661	3.94e-05	up	protein-coding
FAM105B	1.24557	1.49889e-05	up	protein-coding
FAM109A	1.37724	0.00308247	up	protein-coding
FAM110A	1.84416	3.58902e-32	up	protein-coding
FAM110D	3.02383	2.16202e-20	up	protein-coding
FAM123A	5.49914	1.28e-135	up	protein-coding
FAM124B	4.2808	3.71949e-58	up	protein-coding
FAM131A	4.42345	0.000201129	up	protein-coding
FAM131B	3.81284	6.74297e-14	up	protein-coding
FAM132A	8.33222	6.04994e-198	up	protein-coding
FAM135B	5.23075	0.026413	up	protein-coding
FAM13C	4.31307	0.000214444	up	protein-coding
FAM151B	1.02343	0.00831038	up	protein-coding
FAM155A	20	0.000842657	up	protein-coding
FAM159A	5.36991	0.000258174	up	protein-coding
FAM161A	3.33865	2.64018e-38	up	protein-coding
FAM163A	6.59783	2.47268e-32	up	protein-coding
FAM166A	5.35435	0.0398257	up	protein-coding
FAM167A	5.90562	0.00844767	up	protein-coding
FAM167B	3.99258	0.000490222	up	protein-coding
FAM169A	3.45939	2.2883e-08	up	protein-coding
FAM171A1	2.35261	5.97022e-05	up	protein-coding
FAM171B	7.66881	1.23734e-236	up	protein-coding
FAM173B	2.77766	3.87651e-20	up	protein-coding
FAM179A	3.99423	2.48978e-11	up	protein-coding
FAM180A	7.57716	2.62212e-12	up	protein-coding
FAM180B	6.75954	2.20816e-147	up	protein-coding
FAM184A	3.03641	3.63794e-06	up	protein-coding
FAM184B	3.30401	7.51994e-11	up	protein-coding
FAM188A	1.51258	4.71426e-11	up	protein-coding
FAM188B	1.80418	1.70365e-08	up	protein-coding
FAM189A2	1.85053	0.00972721	up	protein-coding
FAM194A	4.07376	2.51209e-11	up	protein-coding
FAM196B	7.21423	2.02175e-18	up	protein-coding
FAM198A	10.8625	3.3246e-73	up	protein-coding
FAM19A3	2.66918	0.00750726	up	protein-coding
FAM19A4	8.0448	1.26438e-77	up	protein-coding
FAM208A	1.7358	4.43703e-67	up	protein-coding
FAM20CL	4.18706	6.13743e-30	up	protein-coding
FAM213A	1.74897	0.0146464	up	protein-coding
FAM214A	1.2238	5.54136e-20	up	protein-coding
FAM221A	3.60814	9.4579e-78	up	protein-coding
FAM222A	3.02136	0.0374084	up	protein-coding
FAM228	2.55676	0.000557971	up	protein-coding
FAM26D	20	7.018e-06	up	protein-coding
FAM26E	6.62062	3.54103e-12	up	protein-coding
FAM26F	3.80681	1.0992e-25	up	protein-coding
FAM3B	7.31855	4.77728e-18	up	protein-coding
FAM40B	4.34399	2.58e-11	up	protein-coding
FAM43A	1.21551	0.0400732	up	protein-coding
FAM46B	3.5025	3.67809e-81	up	protein-coding
FAM46C	3.18192	1.15536e-35	up	protein-coding
FAM46D	2.97217	0.0147869	up	protein-coding
FAM53B	1.02774	7.70809e-06	up	protein-coding
FAM60A	1.46282	8.62589e-36	up	protein-coding
FAM65C	1.81378	4.19492e-29	up	protein-coding
FAM71BL	20	0.00948765	up	protein-coding
FAM81A	3.6418	2.51514e-05	up	protein-coding
FAM83B	2.94274	0.0148575	up	protein-coding
FAM83C	5.26095	2.6915e-12	up	protein-coding
FAM84A	6.43054	9.29627e-08	up	protein-coding
FAM84B	3.17217	0.00554054	up	protein-coding
FANCB	1.19518	0.00111286	up	protein-coding
FANCE	1.17754	3.37318e-06	up	protein-coding
FASLG	5.67204	2.96975e-164	up	protein-coding
FASTKD1	1.37857	8.00074e-10	up	protein-coding
FAT2	2.42048	0.0412969	up	protein-coding
FBLN5	7.07116	1.69093e-169	up	protein-coding
FBLN7	5.04424	7.84934e-05	up	protein-coding
FBN2	4.67933	9.26873e-09	up	protein-coding
FBXL12	5.4906	4.80523e-14	up	protein-coding
FBXL13	4.95638	3.6112e-12	up	protein-coding
FBXL18	1.89183	3.46243e-41	up	protein-coding
FBXO15	4.53355	1.8747e-15	up	protein-coding
FBXO2	1.13385	3.73039e-08	up	protein-coding
FBXO4	1.17285	6.35091e-05	up	protein-coding
FBXO43	8.83854	5.71752e-23	up	protein-coding
FCER1G	1.07575	0.018477	up	protein-coding
FCGBP	5.47615	0.0113987	up	protein-coding
FDX1L	6.99955	3.97906e-85	up	protein-coding
FDXR	1.26228	1.09127e-10	up	protein-coding
FER1L4	8.39581	4.67767e-137	up	protein-coding
FER1L6	7.30297	6.37275e-102	up	protein-coding
FET1	20	1.39288e-07	up	protein-coding
FETUB	20	2.97254e-05	up	protein-coding
FEZ1	7.80579	4.55388e-11	up	protein-coding
FFAR4	8.53478	1.28107e-85	up	protein-coding
FGD3	1.71564	2.56044e-42	up	protein-coding
FGD5	1.22066	0.0151882	up	protein-coding
FGF10	1.52085	3.42456e-05	up	protein-coding
FGF13	20	0.00982316	up	protein-coding
FGF18	6.89497	6.28535e-40	up	protein-coding
FGF2	1.62024	2.86566e-08	up	protein-coding
FGF20	20	4.69311e-05	up	protein-coding
FGF23	20	2.10235e-16	up	protein-coding
FGF5	5.42854	0.000109191	up	protein-coding
FGF6	6.93075	1.82849e-30	up	protein-coding
FGF7	7.07849	1.30836e-08	up	protein-coding
FGF8	8.40277	6.74261e-17	up	protein-coding
FGFBP1	20	2.77224e-18	up	protein-coding
FGFBP2	20	2.39381e-19	up	protein-coding
FGFR2	3.71524	1.12403e-18	up	protein-coding
FGFR3	3.12067	0.00263943	up	protein-coding
FGL1	2.84205	2.67972e-58	up	protein-coding
FHDC1	6.28777	8.4513e-60	up	protein-coding
FHL1	6.45423	1.64433e-36	up	protein-coding
FIGF	5.53175	0.0119591	up	protein-coding
FILIP1	3.34795	1.537e-13	up	protein-coding
FJX1	6.72843	3.1272e-10	up	protein-coding
FKBP1B	20	2.7764e-09	up	protein-coding
FKBP6	4.14445	1.28607e-12	up	protein-coding
FKBP7	1.85768	2.52729e-07	up	protein-coding
FLRT1	20	0.00383126	up	protein-coding
FLRT2	1.30027	3.9651e-10	up	protein-coding
FLT3	5.84419	6.08189e-20	up	protein-coding
FLT4	2.91668	1.39841e-05	up	protein-coding
FMO3	3.76128	0.000743487	up	protein-coding
FMO4	20	0.000561132	up	protein-coding
FMO5	3.23119	3.63105e-05	up	protein-coding
FMR1NB	5.10576	2.01118e-48	up	protein-coding
FN3K	2.47457	1.26012e-31	up	protein-coding
FNDC1	4.75433	2.19417e-09	up	protein-coding
FNDC4	1.76507	2.90366e-08	up	protein-coding
FNDC5	2.55852	0.00278319	up	protein-coding
FNDC7	3.39851	1.71833e-06	up	protein-coding
FNDC9	7.92024	1.89022e-59	up	protein-coding
FOS	1.90688	1.09472e-56	up	protein-coding
FOXA2	20	1.56802e-08	up	protein-coding
FOXC2	5.42412	5.91187e-05	up	protein-coding
FOXD3	7.11426	8.11314e-09	up	protein-coding
FOXE1	1.98845	2.04793e-11	up	protein-coding
FOXE3	7.61559	1.46377e-23	up	protein-coding
FOXF1	2.92844	0.00575286	up	protein-coding
FOXI1	2.40983	3.87172e-28	up	protein-coding
FOXJ1	3.8876	5.12508e-10	up	protein-coding
FOXL2	3.42968	3.57409e-09	up	protein-coding
FOXN4	20	0.00148732	up	protein-coding
FOXO3	1.08552	1.29974e-19	up	protein-coding
FOXO6	2.74339	0.0151097	up	protein-coding
FOXS1	6.39152	3.29889e-22	up	protein-coding
FP325317.1	20	6.07e-07	up	protein-coding
FRAS1	6.12899	3.1784e-119	up	protein-coding
FREM1	7.38522	2.02983e-118	up	protein-coding
FREM2	3.90919	7.89665e-19	up	protein-coding
FRMD3	6.85111	2.74376e-14	up	protein-coding
FRMD7	6.8118	1.54587e-27	up	protein-coding
FRMPD1	6.41546	1.4377e-40	up	protein-coding
FRMPD3	3.36726	1.60622e-13	up	protein-coding
FRS2	1.38382	1.60992e-32	up	protein-coding
FSCN2	5.79991	0.00769537	up	protein-coding
FSD1L	1.28403	8.83382e-05	up	protein-coding
FSD2	5.52868	0.00497148	up	protein-coding
FSIP1	7.82759	1.55346e-13	up	protein-coding
FST	1.95941	1.52591e-10	up	protein-coding
FSTL3	1.23784	0.000188617	up	protein-coding
FSTL4	2.45161	0.00780203	up	protein-coding
FTSJ2	1.57593	1.34e-05	up	protein-coding
FUT5	20	8.27e-08	up	protein-coding
FUT9	20	3.10505e-05	up	protein-coding
FXYD2	2.98751	0.000744451	up	protein-coding
FZD4	1.96214	8.16618e-06	up	protein-coding
FZD5	4.33486	5.42229e-45	up	protein-coding
FZD7	2.36266	3.90323e-08	up	protein-coding
FZD8	2.72705	4.43604e-18	up	protein-coding
FZD9	2.23418	0.0035755	up	protein-coding
GABRA2	20	4.6946e-25	up	protein-coding
GABRA4	8.05516	4.39502e-102	up	protein-coding
GABRD	1.41217	7.77573e-11	up	protein-coding
GABRG1	20	1.57549e-06	up	protein-coding
GABRR1	7.09277	4.94276e-37	up	protein-coding
GABRR2	8.31103	1.91026e-200	up	protein-coding
GABRR3	9.47461	4.51778e-43	up	protein-coding
GAD1	8.15266	3.55576e-14	up	protein-coding
GADD45A	2.04563	1.86238e-42	up	protein-coding
GADD45B	5.91543	3.13035e-49	up	protein-coding
GAL	8.26422	4.0024e-10	up	protein-coding
GAL3ST1	6.46399	1.59024e-08	up	protein-coding
GALNT13	3.97625	1.74601e-05	up	protein-coding
GALNT18	1.19575	0.0363703	up	protein-coding
GALNT3	4.83828	3.84295e-27	up	protein-coding
GALR1	20	0.000124146	up	protein-coding
GALR3	6.60654	1.03567e-13	up	protein-coding
GAMT	2.34895	0.0163154	up	protein-coding
GAREM	1.9018	1.81e-33	up	protein-coding
GAREML	7.10541	6.44e-33	up	protein-coding
GAS1	1.80411	4.09521e-11	up	protein-coding
GAS2	6.68134	2.51209e-11	up	protein-coding
GAS2L2	6.49543	7.12768e-12	up	protein-coding
GATM	7.34375	1.55245e-66	up	protein-coding
GATSL3	2.62492	4.50345e-17	up	protein-coding
GBE	5.61361	0.0030858	up	protein-coding
GBP1	1.11245	1.50898e-17	up	protein-coding
GBX1	20	0.00379071	up	protein-coding
GC	20	2.98572e-08	up	protein-coding
GCG	2.80602	1.70114e-52	up	protein-coding
GCGR	8.18401	1.4408e-14	up	protein-coding
GCM1	5.63129	6.62159e-19	up	protein-coding
GDAP1	20	0.000373196	up	protein-coding
GDAP1L1	4.11473	1.26616e-30	up	protein-coding
GDF11	1.99252	0.0175911	up	protein-coding
GDF3	1.98548	0.000737321	up	protein-coding
GDF5	20	0.00912541	up	protein-coding
GDPD4	20	1.36929e-22	up	protein-coding
GEM	4.26746	1.14145e-08	up	protein-coding
GFAP	2.90325	3.12093e-07	up	protein-coding
GFI1	1.71981	0.000774239	up	protein-coding
GFI1B	2.27314	0.00236181	up	protein-coding
GFPT2	2.61637	2.31922e-10	up	protein-coding
GFRA1	6.33313	3.91294e-50	up	protein-coding
GGACT	1.47712	1.60172e-12	up	protein-coding
GGT5	5.65914	7.66199e-41	up	protein-coding
GGT7	3.48631	4.38561e-17	up	protein-coding
GHRH	6.39768	3.84124e-09	up	protein-coding
GHRH-LR	20	0.00955341	up	protein-coding
GHRHR	20	0.00221967	up	protein-coding
GHRL	4.02409	8.15371e-43	up	protein-coding
GHSR	7.67568	2.87137e-09	up	protein-coding
GIMD1	20	7.84881e-05	up	protein-coding
GIPC2	5.27609	7.03257e-49	up	protein-coding
GIPC3	4.52726	1.96516e-08	up	protein-coding
GJA10	5.41676	3.27728e-14	up	protein-coding
GJA3	2.61827	0.00021694	up	protein-coding
GJA5	20	0.0153088	up	protein-coding
GJA8	5.47451	3.90207e-11	up	protein-coding
GJA9	6.3279	4.06665e-36	up	protein-coding
GJB1	20	0.00230904	up	protein-coding
GJB2	3.94414	0.000122743	up	protein-coding
GJB6	6.52815	2.28363e-05	up	protein-coding
GJC1	2.23261	7.72476e-26	up	protein-coding
GJC2	5.43629	1.14011e-69	up	protein-coding
GJD2	20	4.57441e-12	up	protein-coding
GJD4	6.2449	6.71853e-84	up	protein-coding
GK5	1.52914	2.58739e-17	up	protein-coding
GKAP1	1.78656	1.45864e-06	up	protein-coding
GKN1	20	3.71707e-10	up	protein-coding
GKN2	20	9.28023e-07	up	protein-coding
GLB1L	1.08521	0.000407999	up	protein-coding
GLCCI1	2.53503	2.67726e-50	up	protein-coding
GLDN	5.92515	2.57437e-31	up	protein-coding
GLIS2	1.6537	2.76958e-10	up	protein-coding
GLOD5	4.33302	0.000312346	up	protein-coding
GLP2R	7.01421	4.19968e-12	up	protein-coding
GLRA4	5.00861	2.89419e-06	up	protein-coding
GLRB	6.89147	4.17872e-21	up	protein-coding
GLT8D2	7.3269	2.97243e-10	up	protein-coding
GLTSCR1L	2.07298	1.03235e-52	up	protein-coding
GMEB1	1.78887	1.27439e-11	up	protein-coding
GNA14	8.25624	3.61278e-18	up	protein-coding
GNAT1	4.80309	2.52305e-07	up	protein-coding
GNAT2	5.53159	4.19031e-09	up	protein-coding
GNAZ	1.14456	0.0001633	up	protein-coding
GNG13	2.99843	0.0019251	up	protein-coding
GNG4	1.89538	0.00028815	up	protein-coding
GNGT2	7.78047	7.30233e-11	up	protein-coding
GNMT	1.74956	0.0093294	up	protein-coding
GNRH1	5.85035	1.04782e-11	up	protein-coding
GNRHR	20	0.00055916	up	protein-coding
GOLGA7B	4.97278	5.16147e-05	up	protein-coding
GOLPH3L	2.85019	2.25364e-15	up	protein-coding
GP1BA	3.44211	6.87858e-10	up	protein-coding
GP1BB	3.94606	3.65459e-08	up	protein-coding
GP5	3.72226	2.1102e-35	up	protein-coding
GPAM	1.04275	9.55172e-17	up	protein-coding
GPAT2	4.62732	9.61932e-08	up	protein-coding
GPATCH3	1.10504	1.28304e-07	up	protein-coding
GPBP1	1.08771	7.83299e-16	up	protein-coding
GPC5	2.85517	9.68632e-16	up	protein-coding
GPHB5	5.51636	4.92584e-49	up	protein-coding
GPM6A	20	0.00596034	up	protein-coding
GPR112	3.84764	2.71e-21	up	protein-coding
GPR124	5.14992	7.62e-77	up	protein-coding
GPR128	5.84028	0.00127991	up	protein-coding
GPR141	1.37299	0.0280025	up	protein-coding
GPR149	1.00349	5.0838e-07	up	protein-coding
GPR160	1.80914	0.00388753	up	protein-coding
GPR162	6.68091	1.79099e-22	up	protein-coding
GPR17	4.92494	0.0105725	up	protein-coding
GPR176	1.97123	0.00187738	up	protein-coding
GPR18	2.57705	0.00136123	up	protein-coding
GPR20	5.50696	0.000598173	up	protein-coding
GPR22	20	1.89289e-11	up	protein-coding
GPR26	20	0.000122596	up	protein-coding
GPR34	1.855	2.84521e-21	up	protein-coding
GPR37L1	3.46051	0.000241238	up	protein-coding
GPR39	8.45824	3.28376e-41	up	protein-coding
GPR50	6.1926	0.000136049	up	protein-coding
GPR55	3.14051	5.2946e-07	up	protein-coding
GPR6	9.22955	9.97268e-23	up	protein-coding
GPR64	1.74076	1.83e-05	up	protein-coding
GPR68	2.379	5.03486e-18	up	protein-coding
GPR82	7.71812	6.00282e-73	up	protein-coding
GPR83	6.27498	3.27007e-20	up	protein-coding
GPR83-L	6.61246	2.54464e-87	up	protein-coding
GPR85	4.12471	0.00017579	up	protein-coding
GPR88	5.16706	1.26549e-21	up	protein-coding
GPRC5A	6.20079	6.99861e-11	up	protein-coding
GPRIN2	1.46529	6.96878e-08	up	protein-coding
GPX7	2.07636	5.43211e-05	up	protein-coding
GRASP	1.10369	7.79152e-06	up	protein-coding
GREB1L	2.3864	0.0115172	up	protein-coding
GREM1	20	4.45913e-12	up	protein-coding
GRHL1	3.25406	3.123e-16	up	protein-coding
GRHL2	2.61212	2.5408e-06	up	protein-coding
GRHL3	1.96568	1.26102e-09	up	protein-coding
GRIA2	3.87011	8.31635e-06	up	protein-coding
GRID2IP	20	0.000202731	up	protein-coding
GRIFIN	20	0.00187528	up	protein-coding
GRIK4	5.63588	7.29507e-24	up	protein-coding
GRIN1	20	0.000858243	up	protein-coding
GRIN2A	4.7446	2.10717e-34	up	protein-coding
GRIN2B	4.60179	4.35646e-06	up	protein-coding
GRIN2C	7.55572	2.44532e-59	up	protein-coding
GRIN3B	4.41871	5.41262e-12	up	protein-coding
GRK7	5.25698	8.36083e-161	up	protein-coding
GRM2	5.1793	1.37858e-09	up	protein-coding
GRM4	5.37737	1.62516e-10	up	protein-coding
GRM7	7.61793	9.96224e-28	up	protein-coding
GRM8	3.44588	0.000102557	up	protein-coding
GRXCR1	8.53625	8.93728e-13	up	protein-coding
GRXCR2	2.53782	0.0310184	up	protein-coding
GSG1L2	4.46039	2.68375e-31	up	protein-coding
GSTA	2.78082	1.54e-16	up	protein-coding
GSTA4	3.45034	6.03236e-06	up	protein-coding
GSTT1	1.20323	2.81652e-06	up	protein-coding
GSTT1L	1.83682	2.26241e-06	up	protein-coding
GSX1	20	0.00226034	up	protein-coding
GTDC1	1.18342	8.24041e-10	up	protein-coding
GTF2A1L	6.99849	3.47925e-08	up	protein-coding
GTF2IRD1	2.06442	0.000436331	up	protein-coding
GTF3C3	1.03232	6.1942e-09	up	protein-coding
GTF3C6	3.14583	3.62095e-37	up	protein-coding
GTPBP6	1.36948	0.00341129	up	protein-coding
GUCA1A	20	0.00602299	up	protein-coding
GUCA1B	4.20022	0.0335504	up	protein-coding
GUCA2B	4.98401	0.0395556	up	protein-coding
GUCY1B4	1.06217	0.0065917	up	protein-coding
GUCY2C	1.82324	1.15489e-07	up	protein-coding
GULP1	2.54481	0.0125997	up	protein-coding
GYG2	3.36997	1.03962e-58	up	protein-coding
GYS2	9.11413	6.72731e-148	up	protein-coding
GZMK	3.35828	0.0221747	up	protein-coding
H1F0	5.438	2.35128e-153	up	protein-coding
H1FOO	4.95742	0.00313149	up	protein-coding
HABP2	20	9.66825e-07	up	protein-coding
HAL	3.89818	7.44079e-56	up	protein-coding
HAO1	5.61457	1.26937e-75	up	protein-coding
HAP1	20	1.16564e-05	up	protein-coding
HAPLN4	20	0.0235641	up	protein-coding
HARBI1	2.17998	1.54724e-17	up	protein-coding
HAS3	20	2.16183e-10	up	protein-coding
HAUS2	1.11959	9.24697e-05	up	protein-coding
HBAD	1.02947	0.0312549	up	protein-coding
HBEGF	1.89208	1.07099e-20	up	protein-coding
HCN1	1.82053	2.89902e-13	up	protein-coding
HCN2	5.59526	3.07913e-32	up	protein-coding
HCN4	2.8363	1.74978e-05	up	protein-coding
HCRT	20	0.00037638	up	protein-coding
HDC	6.23131	2.256e-80	up	protein-coding
HEATR5B	1.07818	9.5805e-24	up	protein-coding
HEBP2	4.24781	0.0329258	up	protein-coding
HECW2	4.87174	1.52882e-140	up	protein-coding
HEG1	5.31398	1.22065e-79	up	protein-coding
HELQ	1.04921	2.40952e-05	up	protein-coding
HELZ2	4.37729	1.23591e-197	up	protein-coding
HEMGN	2.89936	0.000576704	up	protein-coding
HENMT1	2.65271	1.70884e-14	up	protein-coding
HEPACAM2	8.12088	1.93799e-79	up	protein-coding
HEPHL1	1.03007	3.26257e-16	up	protein-coding
HES4	4.79264	4.03858e-51	up	protein-coding
HES6	3.88815	0.000121135	up	protein-coding
HESX1	2.05471	4.04708e-29	up	protein-coding
HEXIM1	2.25284	1.17435e-24	up	protein-coding
HEY1	2.24497	0.000837468	up	protein-coding
HFM1	1.81889	0.000177591	up	protein-coding
HGD	6.17301	0.000341929	up	protein-coding
HGF	1.96893	0.003898	up	protein-coding
HGFAC	5.86666	8.74489e-114	up	protein-coding
HHATL	4.66323	1.57841e-60	up	protein-coding
HHIPL2	4.39075	1.16942e-14	up	protein-coding
HIC1	1.56884	5.71148e-08	up	protein-coding
HK3	2.76021	0.0395099	up	protein-coding
HKDC1	5.49747	2.27361e-56	up	protein-coding
HLF	1.75318	3.86525e-08	up	protein-coding
HMCN1	3.65344	4.80744e-11	up	protein-coding
HMGCLL1	20	2.7922e-09	up	protein-coding
HMGCS2	3.6492	2.84663e-08	up	protein-coding
HMOX1	1.7495	1.87136e-81	up	protein-coding
HMX2	20	0.00513286	up	protein-coding
HMX3	4.17034	0.00147787	up	protein-coding
HNF1A	20	9.39811e-07	up	protein-coding
HNF1B	6.14915	1.75717e-16	up	protein-coding
HNF4A	5.35752	0.01135	up	protein-coding
HNF4beta	6.83299	2.56177e-40	up	protein-coding
HOMER1	2.15111	1.06966e-13	up	protein-coding
HOPX	1.00005	4.28576e-15	up	protein-coding
HORMAD2	7.35341	8.24433e-52	up	protein-coding
HOXA1	1.304	0.00559664	up	protein-coding
HOXA11	2.74181	0.00157058	up	protein-coding
HOXA2	5.34917	0.0174306	up	protein-coding
HOXA3	3.6235	0.00181734	up	protein-coding
HOXA4	1.98989	5.91515e-05	up	protein-coding
HOXA7	1.01136	2.16195e-05	up	protein-coding
HOXA9	1.93934	5.77448e-05	up	protein-coding
HOXB13	20	0.00143619	up	protein-coding
HOXB3	3.7131	7.98376e-06	up	protein-coding
HOXB6	3.68314	0.0270697	up	protein-coding
HPCAL4	6.24634	8.86771e-07	up	protein-coding
HPSE2	2.59415	0.0217525	up	protein-coding
HPX	4.32469	0.000265913	up	protein-coding
HRG	20	0.00228422	up	protein-coding
HRH3	1.89055	0.0449017	up	protein-coding
HRH4	6.61602	1.67743e-19	up	protein-coding
HS3ST6	5.58755	4.13059e-13	up	protein-coding
HSBP1L1	2.26361	2.73592e-08	up	protein-coding
HSD11B1a	5.84725	5.04609e-17	up	protein-coding
HSD11B1b	6.88427	6.43127e-11	up	protein-coding
HSD11B2L	4.66976	1.63055e-12	up	protein-coding
HSD17B2	7.03842	6.68868e-80	up	protein-coding
HSD17B3	3.06034	7.37416e-08	up	protein-coding
HSD3B2	3.55885	0.0425362	up	protein-coding
HSD3B7	5.65677	0.000175889	up	protein-coding
HSF4	3.35887	2.75918e-13	up	protein-coding
HSF5	4.63449	1.02612e-13	up	protein-coding
HSP25	4.78605	0	up	protein-coding
HSPA12A	4.23196	2.7511e-196	up	protein-coding
HSPA12B	4.24961	2.5958e-24	up	protein-coding
HSPA2	4.73824	0	up	protein-coding
HSPB1	3.89847	0.0019661	up	protein-coding
HSPB11	1.48505	0.000122643	up	protein-coding
HSPB2	6.02925	0.00035117	up	protein-coding
HSPB7	5.41494	1.60546e-07	up	protein-coding
HSPB8	4.33238	1.72599e-05	up	protein-coding
HSPH1	2.20624	3.17407e-61	up	protein-coding
HTR1B	2.35521	2.1261e-06	up	protein-coding
HTR1D	1.9984	2.69607e-15	up	protein-coding
HTR2B	5.7887	0.00310553	up	protein-coding
HTR4	2.46947	1.20971e-08	up	protein-coding
HTR6	6.55855	1.11485e-59	up	protein-coding
HUC	3.83105	1.70973e-09	up	protein-coding
HUNK	2.57176	0.00435882	up	protein-coding
HUS1	1.84321	3.40263e-23	up	protein-coding
HYAL2	2.07179	4.19775e-14	up	protein-coding
HYAL6	20	0.00147677	up	protein-coding
HYDIN	5.84181	2.29095e-23	up	protein-coding
HYKK	1.65002	3.95333e-06	up	protein-coding
ICE2	1.86017	1.73437e-22	up	protein-coding
ICOS	2.30181	0.0293643	up	protein-coding
ID1	3.50311	1.56786e-13	up	protein-coding
ID2	1.08559	1.02747e-19	up	protein-coding
ID3	2.9515	1.98755e-128	up	protein-coding
ID4	4.86691	4.73241e-16	up	protein-coding
IER5	1.38754	2.20363e-06	up	protein-coding
IFFO2	1.9921	2.07609e-21	up	protein-coding
IFI27L2	4.64014	5.01045e-21	up	protein-coding
IFI6	6.2493	1.93086e-45	up	protein-coding
IFIH1	2.61219	1.54435e-86	up	protein-coding
IFIT5	5.40482	2.6307e-259	up	protein-coding
IFITM10	5.50322	1.82798e-192	up	protein-coding
IFITM3	3.05974	5.10366e-62	up	protein-coding
IFITM5	6.92091	2.62008e-31	up	protein-coding
IFNLR1	1.0292	4.4026e-07	up	protein-coding
IFN-α	20	5.39072e-14	up	protein-coding
IFN-β	6.72306	3.03e-18	up	protein-coding
IFN-γ	20	0.000126516	up	protein-coding
IFN-κ	3.91186	2.14743e-18	up	protein-coding
IFN-λ3	20	3.04741e-24	up	protein-coding
IFT81	2.00309	1.20649e-11	up	protein-coding
IGDCC3	5.11685	3.46501e-41	up	protein-coding
IGDCC4	8.12545	2.70178e-104	up	protein-coding
IGF2BP2	1.06204	7.05139e-09	up	protein-coding
IGFN1	4.05682	8.94262e-48	up	protein-coding
IGLL1	3.34505	0.0394085	up	protein-coding
IGSF5	20	3.67224e-13	up	protein-coding
IHH	6.31667	1.62302e-09	up	protein-coding
IL-12A	20	3.51699e-07	up	protein-coding
IL-12B	3.23204	4.53587e-09	up	protein-coding
IL-12RB2	4.84198	2.26013e-08	up	protein-coding
IL-13	20	3.03431e-05	up	protein-coding
IL-13RA1	1.16101	3.24608e-16	up	protein-coding
IL-15RA	2.27149	1.45575e-07	up	protein-coding
IL-17B	4.38293	2.92932e-10	up	protein-coding
IL-17F	6.88191	9.4515e-38	up	protein-coding
IL-17RD	5.35836	8.66431e-51	up	protein-coding
IL-18R1	1.44533	2.46802e-12	up	protein-coding
IL-18RAP	1.35445	1.60074e-06	up	protein-coding
IL-19	3.13757	7.67e-23	up	protein-coding
IL-1R2	1.36006	7.60353e-14	up	protein-coding
IL-1RL1	2.69557	6.83547e-10	up	protein-coding
IL-1β	2.49479	7.99361e-156	up	protein-coding
IL-21R	2.27113	9.14852e-21	up	protein-coding
IL-22	5.7111	1.32438e-05	up	protein-coding
IL-22RA1	3.66564	1.19736e-05	up	protein-coding
IL-23R	3.51338	1.88704e-07	up	protein-coding
IL-2RB	2.58047	2.33248e-06	up	protein-coding
IL-5	20	0.0221067	up	protein-coding
IL-5RA	3.65503	3.50562e-09	up	protein-coding
IL-6	3.23524	2.38854e-43	up	protein-coding
IL-7	2.54996	0.0323971	up	protein-coding
IL-9R	4.95204	9.5437e-45	up	protein-coding
IMPG2	4.89959	1.11442e-112	up	protein-coding
INADL	1.68639	0.0191121	up	protein-coding
INCENPL	3.19379	2.74283e-05	up	protein-coding
INDOL1	20	1.35e-16	up	protein-coding
ING1	1.06499	5.64786e-07	up	protein-coding
INHBA	1.27407	9.87222e-10	up	protein-coding
INHBB	5.22802	1.44884e-212	up	protein-coding
INPP5F	2.12386	9.4743e-27	up	protein-coding
INSC	3.48459	1.23251e-12	up	protein-coding
INSM2	20	0.00228843	up	protein-coding
INTS6	2.35996	1.50463e-107	up	protein-coding
INTU	1.70196	1.07747e-13	up	protein-coding
IP6K2	2.03032	1.24851e-71	up	protein-coding
IP6K3	8.50324	5.88955e-63	up	protein-coding
IQCD	1.87891	3.49722e-13	up	protein-coding
IQCHL	3.25392	5.84365e-19	up	protein-coding
IQCK	1.56358	6.4219e-09	up	protein-coding
IQUB	4.74242	8.4645e-79	up	protein-coding
IRAK1BP1	2.14053	0.00208754	up	protein-coding
IRF1	2.94186	5.2678e-208	up	protein-coding
IRF4	4.50028	1.32875e-31	up	protein-coding
IRF7	1.6631	4.13617e-08	up	protein-coding
IRF9	1.51766	1.53233e-10	up	protein-coding
IRG1L	20	6.71747e-06	up	protein-coding
ISL2	3.31267	2.00323e-05	up	protein-coding
ISLR	2.06704	0.0275224	up	protein-coding
ISLR2	8.07469	1.3915e-58	up	protein-coding
ISYNA1	3.43643	7.89665e-05	up	protein-coding
ITGA1	1.04109	6.281e-07	up	protein-coding
ITGA11	3.55001	0.000828041	up	protein-coding
ITGA2	1.48794	3.10097e-05	up	protein-coding
ITGA8	10.2059	8.64678e-76	up	protein-coding
ITGA9	5.4928	7.90241e-53	up	protein-coding
ITGB1BP2	7.78154	1.78907e-26	up	protein-coding
ITGB4	6.83253	4.54607e-214	up	protein-coding
ITGB6	7.66983	5.78093e-206	up	protein-coding
ITGB8	2.38372	0.000109493	up	protein-coding
ITIH2	9.992	1.69023e-66	up	protein-coding
ITIH3	7.23061	7.23798e-23	up	protein-coding
ITIH5	5.88339	0.00198659	up	protein-coding
ITM2C	3.56464	5.5574e-27	up	protein-coding
JADE2	1.14806	4.06088e-33	up	protein-coding
JAG1	1.44698	9.8315e-22	up	protein-coding
JAG2	2.85518	2.60668e-11	up	protein-coding
JAKMIP1	3.29049	1.10501e-05	up	protein-coding
JAKMIP2	5.02971	4.22655e-35	up	protein-coding
JAKMIP3	4.23954	1.06107e-13	up	protein-coding
JMJD6	1.37903	7.3156e-37	up	protein-coding
JPH1	2.68119	3.03528e-07	up	protein-coding
JPH2	4.86598	5.27136e-31	up	protein-coding
KALRN	1.57316	0.0198707	up	protein-coding
KANK4	4.3139	1.8282e-07	up	protein-coding
KANSL1L	1.07179	3.00245e-14	up	protein-coding
KATNAL2	2.11751	0.00937614	up	protein-coding
KAZALD1	7.32044	2.05737e-09	up	protein-coding
KAZN	2.96801	5.80292e-62	up	protein-coding
KBP	6.36097	3.01133e-15	up	protein-coding
KBTBD10	1.96669	4.38e-05	up	protein-coding
KBTBD12	7.55305	1.65789e-21	up	protein-coding
KBTBD3	1.8666	0.022766	up	protein-coding
KCNA10	20	0.0167319	up	protein-coding
KCNA2	7.20217	1.4193e-07	up	protein-coding
KCNA4	3.38691	0.0114913	up	protein-coding
KCNA6	3.16867	4.84619e-09	up	protein-coding
KCNAB1	2.49125	2.26545e-05	up	protein-coding
KCNB1	8.30176	4.30137e-251	up	protein-coding
KCNC2	6.50094	4.09066e-09	up	protein-coding
KCNC4	6.14623	8.81631e-10	up	protein-coding
KCNE2	4.0599	2.38146e-18	up	protein-coding
KCNE4	4.05972	2.01785e-10	up	protein-coding
KCNF1	4.87559	8.82274e-07	up	protein-coding
KCNG2	4.81744	1.35778e-06	up	protein-coding
KCNG4	20	0.000128515	up	protein-coding
KCNH1	5.3005	6.49617e-06	up	protein-coding
KCNH4	4.49302	1.19911e-05	up	protein-coding
KCNH5	8.50351	3.83888e-39	up	protein-coding
KCNIP1	2.99039	0.00807714	up	protein-coding
KCNIP2	8.57325	6.34976e-23	up	protein-coding
KCNJ1	4.14714	0.0301199	up	protein-coding
KCNJ12	2.41386	3.16639e-14	up	protein-coding
KCNJ15	20	1.16636e-05	up	protein-coding
KCNJ16	20	0.00143619	up	protein-coding
KCNJ4	7.83006	4.6948e-170	up	protein-coding
KCNJ5	1.4966	1.59652e-05	up	protein-coding
KCNJ9	20	1.59053e-06	up	protein-coding
KCNK10	4.83911	4.02713e-07	up	protein-coding
KCNK12	5.42275	5.0544e-25	up	protein-coding
KCNK15	1.53594	0.0357838	up	protein-coding
KCNK2	5.11937	3.35138e-08	up	protein-coding
KCNMB4	6.02252	3.33722e-14	up	protein-coding
KCNQ1	2.22427	1.1992e-07	up	protein-coding
KCNQ2	7.64101	1.5382e-131	up	protein-coding
KCNQ3	4.47349	0.000148576	up	protein-coding
KCNQ4	20	5.85025e-07	up	protein-coding
KCNS1	20	2.00263e-20	up	protein-coding
KCNS2	20	6.52909e-06	up	protein-coding
KCNS3	20	3.69371e-07	up	protein-coding
KCNT1	20	5.06957e-18	up	protein-coding
KCNT2	8.47401	6.74897e-28	up	protein-coding
KCNV2	20	4.12778e-19	up	protein-coding
KCTD17	3.02659	2.09621e-13	up	protein-coding
KCTD19	20	0.000127164	up	protein-coding
KCTD7	2.06911	1.87485e-11	up	protein-coding
KCTD8	3.46816	1.07285e-05	up	protein-coding
KDR	1.12851	0.0173558	up	protein-coding
KEL	2.08354	0.015394	up	protein-coding
KERA	6.88891	4.53165e-13	up	protein-coding
KHDRBS2	2.43051	0.00800327	up	protein-coding
KHDRBS3	3.33497	2.2215e-25	up	protein-coding
KIAA0513	3.71236	0.004288	up	protein-coding
KIAA0895L	1.23404	0.000361997	up	protein-coding
KIAA1024	8.27155	2.01138e-15	up	protein-coding
KIAA1143	1.32735	3.37862e-25	up	protein-coding
KIAA1161	3.98991	1.90705e-09	up	protein-coding
KIAA1210	1.93235	2.13363e-05	up	protein-coding
KIAA1211L	1.93625	5.68819e-14	up	protein-coding
KIAA1324	3.22614	7.90992e-32	up	protein-coding
KIAA1456	5.94862	2.60111e-08	up	protein-coding
KIAA1549L	5.89708	2.10204e-73	up	protein-coding
KIAA1614	3.53543	1.90818e-17	up	protein-coding
KIAA1841	3.31938	4.16605e-106	up	protein-coding
KIAA2022	7.15058	5.41871e-16	up	protein-coding
KIF12	3.01656	0.00936636	up	protein-coding
KIF17	5.40624	1.12514e-13	up	protein-coding
KIF19	7.27085	3.48043e-06	up	protein-coding
KIF20AL	1.99926	4.73997e-06	up	protein-coding
KIF21A	1.12588	3.06459e-20	up	protein-coding
KIF25	20	4.1991e-07	up	protein-coding
KIF26A	3.81767	1.2752e-15	up	protein-coding
KIF27	4.78623	2.76834e-179	up	protein-coding
KIF5C	2.9364	2.04717e-58	up	protein-coding
KITLG	3.01724	0.0283141	up	protein-coding
KL	6.18491	2.14961e-13	up	protein-coding
KLB	6.05454	4.61018e-21	up	protein-coding
KLF10	1.97295	8.97695e-84	up	protein-coding
KLF4	3.71605	1.02377e-119	up	protein-coding
KLF-4	4.86687	0.00721054	up	protein-coding
KLF5	1.12134	5.82963e-20	up	protein-coding
KLF8	5.9681	2.53068e-23	up	protein-coding
KLHDC7A	6.33679	0.000260432	up	protein-coding
KLHL10	3.73198	1.38492e-12	up	protein-coding
KLHL23	4.127	7.83899e-15	up	protein-coding
KLHL3	4.52476	1.7908e-125	up	protein-coding
KLHL30	5.62545	4.25254e-24	up	protein-coding
KLHL32	6.76683	2.31396e-06	up	protein-coding
KLHL34	4.37056	0.000783135	up	protein-coding
KLHL38	4.87287	4.93767e-32	up	protein-coding
KLHL40	6.14758	3.51028e-55	up	protein-coding
KNDC1	5.2144	5.65262e-05	up	protein-coding
KNG1	6.45221	5.41924e-05	up	protein-coding
KPNA7	20	3.67224e-13	up	protein-coding
KRT10	4.54512	0.00283982	up	protein-coding
KRT12	20	0.00594888	up	protein-coding
KRT6A	5.95158	5.21664e-06	up	protein-coding
KRT7	1.86205	0.000229468	up	protein-coding
KRT75L2	20	0.00233288	up	protein-coding
KRTCAP3	6.9325	3.50135e-14	up	protein-coding
L3MBTL1	1.9904	2.30552e-14	up	protein-coding
LAD1	4.96785	2.2936e-08	up	protein-coding
LAG3	8.09466	5.24782e-112	up	protein-coding
LAMB1	1.37972	0.016192	up	protein-coding
LAMB4	6.33385	2.6732e-30	up	protein-coding
LAMC2	3.98114	1.36798e-27	up	protein-coding
LAMC3	5.59819	3.02986e-07	up	protein-coding
LAPTM4B	5.75655	2.19309e-80	up	protein-coding
LARP6L	20	0.00054652	up	protein-coding
LBFABP	20	7.74911e-05	up	protein-coding
LBH	3.03954	6.05446e-56	up	protein-coding
LCK	3.8797	3.99071e-12	up	protein-coding
LCT	2.55009	2.6341e-21	up	protein-coding
LDHD	3.50547	2.29858e-05	up	protein-coding
LDLRAD1	1.79383	2.0402e-16	up	protein-coding
LDLRAD4	1.6504	2.03581e-74	up	protein-coding
LEAP2	6.1304	4.39326e-06	up	protein-coding
LECT1	6.35058	3.61e-05	up	protein-coding
LEF1	1.5551	0.0331694	up	protein-coding
LEFTY2	3.03555	4.07881e-10	up	protein-coding
LEKR1	3.17803	4.70483e-112	up	protein-coding
LEPR	5.31798	5.97911e-46	up	protein-coding
LEPREL4	2.26489	0.00589936	up	protein-coding
LGALSL	1.034	0.0329063	up	protein-coding
LGI1	3.76539	1.68335e-11	up	protein-coding
LGI2	3.25651	6.27836e-05	up	protein-coding
LGR4	1.67441	3.54056e-14	up	protein-coding
LGSN	20	1.45898e-13	up	protein-coding
LHX1	5.80883	0.00132614	up	protein-coding
LHX3	20	0.00152109	up	protein-coding
LHX4	8.11031	9.26076e-14	up	protein-coding
LHX6	3.04941	2.57023e-14	up	protein-coding
LHX8	4.77166	0.00483065	up	protein-coding
LHX9	5.56364	6.5101e-13	up	protein-coding
LIF	3.3666	1.3298e-34	up	protein-coding
LIFR	5.45468	2.7374e-13	up	protein-coding
LIG4	1.23515	7.89224e-08	up	protein-coding
LIMCH1	5.76894	0.00316203	up	protein-coding
LIN28A	4.03817	0.0143174	up	protein-coding
LIN28B	2.68353	0.0293501	up	protein-coding
LINC00954	6.53234	2.26697e-05	up	protein-coding
LIPC	20	0.000269746	up	protein-coding
LIX1	20	1.52708e-05	up	protein-coding
LMBR1L	4.12103	8.466e-14	up	protein-coding
LMLN	3.45235	2.72144e-77	up	protein-coding
LMO2	1.11881	1.39723e-11	up	protein-coding
LMO7	6.55652	2.89136e-126	up	protein-coding
LMOD1	6.59604	3.44017e-05	up	protein-coding
LMOD2	3.83809	0.0143293	up	protein-coding
LMOD3	4.86793	3.48541e-05	up	protein-coding
LMX1B	20	0.00226034	up	protein-coding
LNP1	2.88786	0.000183666	up	protein-coding
LNX1	4.17826	5.84322e-06	up	protein-coding
LOC100502566	1.13238	1.3e-07	up	protein-coding
LOC100857269	1.57947	9.67e-05	up	protein-coding
LOC100857280	5.42576	1.32594e-21	up	protein-coding
LOC100857298	5.85137	2.53e-10	up	protein-coding
LOC100857302	2.48256	0.000730972	up	protein-coding
LOC100857335	4.38944	4.67778e-16	up	protein-coding
LOC100857380	3.37479	1.14e-19	up	protein-coding
LOC100857401	5.00436	5.22e-126	up	protein-coding
LOC100857402	2.02375	0.00142721	up	protein-coding
LOC100857468	20	0.00144417	up	protein-coding
LOC100857497	8.68274	7.16132e-97	up	protein-coding
LOC100857559	4.67452	0.00284867	up	protein-coding
LOC100857563	3.08229	1.1e-24	up	protein-coding
LOC100857573	5.22507	2.53643e-14	up	protein-coding
LOC100857632	4.00786	0.0371373	up	protein-coding
LOC100857685	6.15679	0.000349474	up	protein-coding
LOC100857706	2.07878	1.53206e-40	up	protein-coding
LOC100857729	4.37262	0.000144158	up	protein-coding
LOC100857766	4.20068	6.82558e-07	up	protein-coding
LOC100857794	6.39275	2.39621e-07	up	protein-coding
LOC100857811	2.35617	3.04082e-08	up	protein-coding
LOC100857840	2.31955	7.27559e-28	up	protein-coding
LOC100857850	3.04078	2.60672e-09	up	protein-coding
LOC100857859	1.14721	5.52016e-06	up	protein-coding
LOC100857897	4.68753	1.27e-06	up	protein-coding
LOC100857902	5.71383	9.35883e-10	up	protein-coding
LOC100857932	2.23227	1.85473e-25	up	protein-coding
LOC100858002	4.64819	0.00290499	up	protein-coding
LOC100858023	5.35129	1.32e-20	up	protein-coding
LOC100858077	1.00647	0.0386807	up	protein-coding
LOC100858107	2.51717	0.000575	up	protein-coding
LOC100858111	2.87308	0.000575336	up	protein-coding
LOC100858131	3.91777	1.89393e-16	up	protein-coding
LOC100858301	20	4.80582e-05	up	protein-coding
LOC100858306	20	0.0485783	up	protein-coding
LOC100858332	7.03281	2.35237e-43	up	protein-coding
LOC100858336	1.23566	0.0204862	up	protein-coding
LOC100858347	8.00379	3.15141e-19	up	protein-coding
LOC100858381	4.7109	6.1075e-26	up	protein-coding
LOC100858529	20	0.0156586	up	protein-coding
LOC100858617	3.61732	9.09e-08	up	protein-coding
LOC100858624	4.86086	2.91e-51	up	protein-coding
LOC100858703	6.68354	6.42e-11	up	protein-coding
LOC100858707	6.50187	4.68e-05	up	protein-coding
LOC100858709	20	3.62e-07	up	protein-coding
LOC100858713	1.70756	0.00535947	up	protein-coding
LOC100858777	7.28317	1.56915e-51	up	protein-coding
LOC100858799	3.07582	0.000618	up	protein-coding
LOC100858824	2.5948	0.0424196	up	protein-coding
LOC100858888	20	0.0152372	up	protein-coding
LOC100858941	1.20275	0.000176231	up	protein-coding
LOC100858944	5.68548	1.84833e-41	up	protein-coding
LOC100858951	4.90327	1.61e-32	up	protein-coding
LOC100858973	1.60074	0.000707396	up	protein-coding
LOC100858984	2.5958	1.68111e-05	up	protein-coding
LOC100858999	2.69827	1.23e-05	up	protein-coding
LOC100859067	20	0.00989502	up	protein-coding
LOC100859097	3.44252	0.00112244	up	protein-coding
LOC100859173	6.38089	3.0634e-13	up	protein-coding
LOC100859224	1.16784	0.00167614	up	protein-coding
LOC100859230	20	2.50954e-12	up	protein-coding
LOC100859302	1.527	5.41993e-41	up	protein-coding
LOC100859314	3.67322	3.06706e-07	up	protein-coding
LOC100859347	3.82551	9.85e-05	up	protein-coding
LOC100859353	8.24239	1.83754e-18	up	protein-coding
LOC100859371	20	0.0245307	up	protein-coding
LOC100859471	3.04903	5.68819e-14	up	protein-coding
LOC100859478	20	4.97733e-08	up	protein-coding
LOC100859515	20	0.00222767	up	protein-coding
LOC100859518	20	1.57549e-06	up	protein-coding
LOC100859524	7.00236	1.76e-06	up	protein-coding
LOC100859549	7.85826	5.72838e-146	up	protein-coding
LOC100859551	6.73774	1.99156e-37	up	protein-coding
LOC100859605	20	0.00607781	up	protein-coding
LOC100859615	20	1.85441e-14	up	protein-coding
LOC100859631	20	3.0152e-11	up	protein-coding
LOC100859636	2.91955	2.2528e-23	up	protein-coding
LOC100859704	2.92747	0.000311	up	protein-coding
LOC100859791	1.41607	5.80903e-08	up	protein-coding
LOC100859804	6.7734	8.13465e-33	up	protein-coding
LOC100859805	3.17408	1.65e-144	up	protein-coding
LOC100859846	2.26488	0.000783	up	protein-coding
LOC100859848	3.03513	4.70818e-71	up	protein-coding
LOC100859853	1.81464	2.17982e-15	up	protein-coding
LOC100859862	3.67065	0.0470695	up	protein-coding
LOC100859897	5.36049	0.0173049	up	protein-coding
LOC100859916	20	8.34712e-27	up	protein-coding
LOC101747234	6.21607	1.61917e-28	up	protein-coding
LOC101747255	9.02303	3.3514e-51	up	protein-coding
LOC101747275	20	4.91202e-05	up	protein-coding
LOC101747287	3.53831	0.0157038	up	protein-coding
LOC101747310	7.51048	1.12385e-10	up	protein-coding
LOC101747338	1.05055	5.4505e-07	up	protein-coding
LOC101747367	6.06399	1.7761e-10	up	protein-coding
LOC101747378	1.03552	1.38409e-25	up	protein-coding
LOC101747382	20	0.00363852	up	protein-coding
LOC101747386	5.74034	2.61404e-80	up	protein-coding
LOC101747429	4.00989	1.54e-21	up	protein-coding
LOC101747452	3.87126	2.87017e-05	up	protein-coding
LOC101747474	4.62591	1.62e-68	up	protein-coding
LOC101747500	1.4599	6.94e-23	up	protein-coding
LOC101747516	1.08687	0.0390399	up	protein-coding
LOC101747521	20	4.87581e-05	up	protein-coding
LOC101747531	1.26115	0.00678946	up	protein-coding
LOC101747537	20	3.49708e-07	up	protein-coding
LOC101747538	20	0.000883462	up	protein-coding
LOC101747543	1.49297	8.68628e-20	up	protein-coding
LOC101747546	20	0.000128515	up	protein-coding
LOC101747588	8.56408	1.57796e-89	up	protein-coding
LOC101747591	4.28868	0.0455299	up	protein-coding
LOC101747625	4.33326	0.00613801	up	protein-coding
LOC101747632	4.3409	2.30214e-44	up	protein-coding
LOC101747670	1.10498	0.0213237	up	protein-coding
LOC101747700	6.00018	2.83571e-05	up	protein-coding
LOC101747807	3.73963	0.000200165	up	protein-coding
LOC101747821	1.46349	9.08456e-15	up	protein-coding
LOC101747825	3.80384	0.000345	up	protein-coding
LOC101747844	6.32145	1.61668e-223	up	protein-coding
LOC101747877	7.38864	1.75709e-51	up	protein-coding
LOC101747886	2.76817	0.0151149	up	protein-coding
LOC101747931	2.26727	0.00806223	up	protein-coding
LOC101747995	2.24145	1.05445e-37	up	protein-coding
LOC101748017	5.17793	2.08785e-28	up	protein-coding
LOC101748032	2.55409	0.000161507	up	protein-coding
LOC101748033	5.88051	5.23826e-06	up	protein-coding
LOC101748049	20	1.13361e-05	up	protein-coding
LOC101748058	7.1261	2.07225e-16	up	protein-coding
LOC101748065	4.01616	1.03697e-31	up	protein-coding
LOC101748083	20	0.000859886	up	protein-coding
LOC101748084	1.55346	8.57256e-11	up	protein-coding
LOC101748113	5.47311	0.0266674	up	protein-coding
LOC101748153	2.20697	0.000124387	up	protein-coding
LOC101748192	1.51134	4.20103e-11	up	protein-coding
LOC101748203	3.65942	1.5603e-80	up	protein-coding
LOC101748308	5.3224	0.0404411	up	protein-coding
LOC101748311	5.18032	3.9243e-10	up	protein-coding
LOC101748326	20	0.00225647	up	protein-coding
LOC101748328	4.17538	1.99685e-14	up	protein-coding
LOC101748329	1.73324	1.29917e-07	up	protein-coding
LOC101748339	2.16968	0.000185854	up	protein-coding
LOC101748344	4.41692	0.0414698	up	protein-coding
LOC101748386	6.08156	2.93179e-17	up	protein-coding
LOC101748402	7.33066	0	up	protein-coding
LOC101748451	5.33801	0.000175096	up	protein-coding
LOC101748456	4.54482	0.000113895	up	protein-coding
LOC101748511	1.9975	5.68655e-09	up	protein-coding
LOC101748581	1.44185	0.00161062	up	protein-coding
LOC101748596	4.05521	5.83e-07	up	protein-coding
LOC101748661	20	0.0381291	up	protein-coding
LOC101748678	1.73749	0.0191915	up	protein-coding
LOC101748683	20	0.00613177	up	protein-coding
LOC101748691	20	1.09e-08	up	protein-coding
LOC101748744	1.80293	9.6432e-09	up	protein-coding
LOC101748750	3.89037	1.4e-56	up	protein-coding
LOC101748755	20	0.000802336	up	protein-coding
LOC101748762	4.10675	0.018026	up	protein-coding
LOC101748788	20	9.65e-66	up	protein-coding
LOC101748931	2.91127	3.37e-46	up	protein-coding
LOC101748962	4.99636	0.00470343	up	protein-coding
LOC101749017	3.73029	0.000225463	up	protein-coding
LOC101749060	3.8287	1.89899e-13	up	protein-coding
LOC101749113	5.83941	8.92099e-36	up	protein-coding
LOC101749117	1.32615	7.53e-11	up	protein-coding
LOC101749136	2.02296	2.00625e-14	up	protein-coding
LOC101749141	1.87279	0.00433457	up	protein-coding
LOC101749151	6.69839	1.41871e-06	up	protein-coding
LOC101749201	20	2.16405e-07	up	protein-coding
LOC101749214	5.32928	0.0223837	up	protein-coding
LOC101749220	2.60422	6.50537e-05	up	protein-coding
LOC101749227	20	0.000195952	up	protein-coding
LOC101749256	20	0.00884778	up	protein-coding
LOC101749263	4.54232	0.0088382	up	protein-coding
LOC101749269	20	0.00141859	up	protein-coding
LOC101749273	3.53924	5.56963e-05	up	protein-coding
LOC101749287	5.84674	1.34288e-14	up	protein-coding
LOC101749288	1.59003	0.0149155	up	protein-coding
LOC101749297	3.15062	0.00011271	up	protein-coding
LOC101749404	4.05918	0.000172817	up	protein-coding
LOC101749424	4.57439	3.9383e-07	up	protein-coding
LOC101749442	2.16307	0.0161902	up	protein-coding
LOC101749447	10.3819	5.14256e-37	up	protein-coding
LOC101749502	2.37314	0.000285953	up	protein-coding
LOC101749525	4.61939	4.13351e-10	up	protein-coding
LOC101749541	3.31768	3.27406e-55	up	protein-coding
LOC101749568	2.15864	1.11998e-07	up	protein-coding
LOC101749593	20	5.02472e-08	up	protein-coding
LOC101749599	3.45828	0.00191689	up	protein-coding
LOC101749600	3.72681	0.0210954	up	protein-coding
LOC101749610	3.12497	9.47e-19	up	protein-coding
LOC101749628	2.9201	0.019321	up	protein-coding
LOC101749640	20	3.71827e-07	up	protein-coding
LOC101749641	1.48312	2.8911e-13	up	protein-coding
LOC101749643	3.5894	2.74e-09	up	protein-coding
LOC101749651	1.28089	8.7e-07	up	protein-coding
LOC101749664	20	2.4716e-28	up	protein-coding
LOC101749696	20	1.9981e-08	up	protein-coding
LOC101749743	20	5.09687e-09	up	protein-coding
LOC101749783	1.09118	0.012861	up	protein-coding
LOC101749816	4.25904	0.000668357	up	protein-coding
LOC101749834	20	0.0171616	up	protein-coding
LOC101749837	1.33593	0.0155758	up	protein-coding
LOC101749876	2.9855	3.88e-08	up	protein-coding
LOC101749891	20	2.15145e-07	up	protein-coding
LOC101749904	5.98806	7.21287e-44	up	protein-coding
LOC101749938	1.87039	2.54589e-10	up	protein-coding
LOC101749950	1.16144	1.32547e-11	up	protein-coding
LOC101749992	8.70098	7.19062e-25	up	protein-coding
LOC101750035	1.77397	8.94883e-05	up	protein-coding
LOC101750052	5.46434	0.00741181	up	protein-coding
LOC101750121	2.75018	1.05232e-13	up	protein-coding
LOC101750125	4.57773	1.16661e-18	up	protein-coding
LOC101750188	20	2.968e-05	up	protein-coding
LOC101750205	1.78797	4.47092e-06	up	protein-coding
LOC101750271	3.46241	5.23595e-84	up	protein-coding
LOC101750288	2.48585	4.71e-09	up	protein-coding
LOC101750329	20	1.96e-11	up	protein-coding
LOC101750333	1.82221	0.00346282	up	protein-coding
LOC101750348	6.46714	3.22805e-14	up	protein-coding
LOC101750367	20	7.46506e-05	up	protein-coding
LOC101750420	20	1.60763e-09	up	protein-coding
LOC101750423	5.54782	2.99988e-28	up	protein-coding
LOC101750456	1.26933	5.65525e-05	up	protein-coding
LOC101750511	20	0.000547406	up	protein-coding
LOC101750514	8.85501	1.93083e-30	up	protein-coding
LOC101750517	5.774	5.79e-36	up	protein-coding
LOC101750539	20	6.38657e-40	up	protein-coding
LOC101750540	2.62772	0.0396467	up	protein-coding
LOC101750561	3.17488	1.07459e-08	up	protein-coding
LOC101750583	2.54314	2.16957e-12	up	protein-coding
LOC101750591	8.92273	9.65701e-32	up	protein-coding
LOC101750734	6.88189	9.20113e-06	up	protein-coding
LOC101750762	3.01156	0.00257668	up	protein-coding
LOC101750767	6.9558	0	up	protein-coding
LOC101750822	20	2.74929e-12	up	protein-coding
LOC101750889	4.11675	2.59737e-15	up	protein-coding
LOC101750892	7.86516	9.529e-31	up	protein-coding
LOC101750894	4.83123	5.29e-26	up	protein-coding
LOC101750908	4.50738	2.81102e-20	up	protein-coding
LOC101750948	9.15	4.37938e-23	up	protein-coding
LOC101750992	8.1013	2.6e-39	up	protein-coding
LOC101751013	20	9.52929e-13	up	protein-coding
LOC101751070	20	2.84096e-10	up	protein-coding
LOC101751133	2.3963	2.13713e-48	up	protein-coding
LOC101751162	6.10277	0.000535925	up	protein-coding
LOC101751186	4.908	3.22649e-13	up	protein-coding
LOC101751189	1.71413	0.00241716	up	protein-coding
LOC101751279	6.25904	7.64294e-12	up	protein-coding
LOC101751339	2.04503	4.63764e-08	up	protein-coding
LOC101751348	5.26765	5.42659e-11	up	protein-coding
LOC101751362	20	0.00950316	up	protein-coding
LOC101751389	4.1672	1.24256e-40	up	protein-coding
LOC101751416	5.68881	0.0284772	up	protein-coding
LOC101751418	4.89934	1.33157e-37	up	protein-coding
LOC101751434	20	0.0329333	up	protein-coding
LOC101751469	5.41225	2.92933e-08	up	protein-coding
LOC101751481	20	7.66599e-05	up	protein-coding
LOC101751513	2.38977	4.34e-05	up	protein-coding
LOC101751539	5.45111	9.34582e-103	up	protein-coding
LOC101751605	5.05389	5.33e-12	up	protein-coding
LOC101751691	1.73731	0.00116244	up	protein-coding
LOC101751703	20	1.01598e-12	up	protein-coding
LOC101751709	1.29632	4.19345e-05	up	protein-coding
LOC101751717	4.21072	7.04473e-06	up	protein-coding
LOC101751732	8.73499	5.92394e-28	up	protein-coding
LOC101751793	4.49748	3.23035e-08	up	protein-coding
LOC101751827	2.46878	0.0240893	up	protein-coding
LOC101751843	2.07903	1.73e-06	up	protein-coding
LOC101751870	20	1.71194e-05	up	protein-coding
LOC101751874	4.13155	6.14396e-22	up	protein-coding
LOC101751878	20	6.64e-06	up	protein-coding
LOC101751880	20	0.0156864	up	protein-coding
LOC101751887	7.17285	8.3926e-07	up	protein-coding
LOC101751890	20	4.37189e-18	up	protein-coding
LOC101752020	8.03066	1.29151e-15	up	protein-coding
LOC101752024	4.38071	1.35e-21	up	protein-coding
LOC101752063	6.07098	2.32e-10	up	protein-coding
LOC101752065	3.36484	6.37459e-28	up	protein-coding
LOC101752121	6.12143	3.71336e-08	up	protein-coding
LOC101752166	4.32212	1.48773e-198	up	protein-coding
LOC101752191	1.01342	0.00706787	up	protein-coding
LOC101752211	4.07796	0.000258488	up	protein-coding
LOC101752215	2.73577	1.01277e-08	up	protein-coding
LOC101752242	6.0919	2.16325e-13	up	protein-coding
LOC101752289	1.13155	0.0472843	up	protein-coding
LOC107048995	20	7.98234e-05	up	protein-coding
LOC107049019	9.84289	1.15185e-73	up	protein-coding
LOC107049043	20	5.71787e-15	up	protein-coding
LOC107049066	6.60186	0.00326796	up	protein-coding
LOC107049078	20	0.00375788	up	protein-coding
LOC107049102	20	0.000875497	up	protein-coding
LOC107049112	2.51327	2.45519e-08	up	protein-coding
LOC107049127	4.88889	0.0117455	up	protein-coding
LOC107049138	5.91289	5.84787e-15	up	protein-coding
LOC107049140	20	0.000124564	up	protein-coding
LOC107049159	4.49984	0.048069	up	protein-coding
LOC107049162	6.75439	8.36398e-60	up	protein-coding
LOC107049165	3.29628	0.0118308	up	protein-coding
LOC107049183	6.51635	2.33435e-05	up	protein-coding
LOC107049186	4.73367	0.0139126	up	protein-coding
LOC107049192	20	0.00969493	up	protein-coding
LOC107049198	5.44794	0.0270573	up	protein-coding
LOC107049199	3.74401	0.0392467	up	protein-coding
LOC107049267	2.15428	3.03844e-05	up	protein-coding
LOC107049268	5.96086	3.19618e-09	up	protein-coding
LOC107049269	1.54401	0.000940193	up	protein-coding
LOC107049307	5.06507	0.0403951	up	protein-coding
LOC107049311	7.69327	3.1e-10	up	protein-coding
LOC107049332	6.98218	3.13318e-17	up	protein-coding
[truncated: 4,291 more rows]
