# Supplementary material for: Global gene expression analysis data of chicken dendritic cells infected with H9N2 avian influenza virus
Source: Data Brief. 2020 Mar 16;30:105430. doi: 10.1016/j.dib.2020.105430 (PMC7152653; doi:10.1016/j.dib.2020.105430)
Supplement: Supplementary file 1 [file mmc1.zip › Supplementary material/Supplementary Table 2.xlsx]

## Sheet: sTable 3
Supplementary table 2 GO terms significantly enriched by up- or down-regulated DEGs for molecular function
GOID	GOTerm	DEGs style	(-log10FDR)
GO:0004930	G-protein coupled receptor activity	Up	9.08701
GO:0005216	ion channel activity	Up	8.61548
GO:0005509	calcium ion binding	Up	7.55003
GO:0005244	voltage-gated ion channel activity	Up	6.2862
GO:0008083	growth factor activity	Up	5.94452
GO:0004871	signal transducer activity	Up	5.94452
GO:0005249	voltage-gated potassium channel activity	Up	4.36607
GO:0005201	extracellular matrix structural constituent	Up	4.33019
GO:0008201	heparin binding	Up	4.19683
GO:0005179	hormone activity	Up	4.12065
GO:0005267	potassium channel activity	Up	3.64629
GO:0008237	metallopeptidase activity	Up	3.47637
GO:0005125	cytokine activity	Up	3.13195
GO:0004867	serine-type endopeptidase inhibitor activity	Up	3.12089
GO:0005102	receptor binding	Up	2.86297
GO:0015293	symporter activity	Up	2.80218
GO:0005044	scavenger receptor activity	Up	2.60788
GO:0003774	motor activity	Up	2.40541
GO:0004950	chemokine receptor activity	Up	2.40541
GO:0005215	transporter activity	Up	2.40541
GO:0005262	calcium channel activity	Up	2.34823
GO:0004252	serine-type endopeptidase activity	Up	2.34823
GO:0005251	delayed rectifier potassium channel activity	Up	2.34823
GO:0015106	bicarbonate transmembrane transporter activity	Up	2.34823
GO:0004983	neuropeptide Y receptor activity	Up	2.34823
GO:0004714	transmembrane receptor protein tyrosine kinase activity	Up	2.2701
GO:0043565	sequence-specific DNA binding	Up	1.94837
GO:0008271	secondary active sulfate transmembrane transporter activity	Up	1.87432
GO:0019531	oxalate transmembrane transporter activity	Up	1.85588
GO:0005243	gap junction channel activity	Up	1.85588
GO:0005355	glucose transmembrane transporter activity	Up	1.75143
GO:0022857	transmembrane transporter activity	Up	1.74296
GO:0030414	peptidase inhibitor activity	Up	1.66432
GO:0005254	chloride channel activity	Up	1.46332
GO:0015116	sulfate transmembrane transporter activity	Up	1.45841
GO:0005261	cation channel activity	Up	1.39601
GO:0036122	BMP binding	Up	1.39601
GO:0005222	intracellular cAMP activated cation channel activity	Up	1.39601
GO:0005230	extracellular ligand-gated ion channel activity	Up	1.36363
GO:0008236	serine-type peptidase activity	Up	1.32109
GO:0005272	sodium channel activity	Up	1.31079
GO:0005248	voltage-gated sodium channel activity	Up	1.30249
GO:0016787	hydrolase activity	Down	8.54302
GO:0005524	ATP binding	Down	6.73491
GO:0003824	catalytic activity	Down	6.68757
GO:0016491	oxidoreductase activity	Down	5.55899
GO:0000166	nucleotide binding	Down	5.11649
GO:0003756	protein disulfide isomerase activity	Down	5.11649
GO:0004812	aminoacyl-tRNA ligase activity	Down	3.62628
GO:0016887	ATPase activity	Down	3.15091
GO:0044822	poly(A) RNA binding	Down	2.90632
GO:0042288	MHC class I protein binding	Down	2.90632
GO:0004553	hydrolase activity, hydrolyzing O-glycosyl compounds	Down	2.68226
GO:0050660	flavin adenine dinucleotide binding	Down	2.47539
GO:0004386	helicase activity	Down	1.97752
GO:0004579	dolichyl-diphosphooligosaccharide-protein glycotransferase activity	Down	1.97752
GO:0043531	ADP binding	Down	1.92505
GO:0016874	ligase activity	Down	1.9023
GO:0008233	peptidase activity	Down	1.9023
GO:0030234	enzyme regulator activity	Down	1.52811
GO:0016627	oxidoreductase activity, acting on the CH-CH group of donors	Down	1.48556
GO:0016798	hydrolase activity, acting on glycosyl bonds	Down	1.39201
GO:0042605	peptide antigen binding	Down	1.34563
