# Supplementary material for: Global gene expression analysis data of chicken dendritic cells infected with H9N2 avian influenza virus
Source: Data Brief. 2020 Mar 16;30:105430. doi: 10.1016/j.dib.2020.105430 (PMC7152653; doi:10.1016/j.dib.2020.105430)
Supplement: Supplementary file 1 [file mmc1.zip › Supplementary material/Supplementary Table 3.xlsx]

## Sheet: sTable 2
Supplementary table 3 GO terms significantly enriched by up-regulated DEGs for cellular component
GOID	GOTerm	DEGs style	(-log10FDR)
GO:0005576	extracellular region	Up	39.8677
GO:0016021	integral component of membrane	Up	20.492
GO:0005887	integral component of plasma membrane	Up	20.492
GO:0005886	plasma membrane	Up	20.0654
GO:0005578	proteinaceous extracellular matrix	Up	16.4148
GO:0005615	extracellular space	Up	13.9119
GO:0031012	extracellular matrix	Up	8.08341
GO:0008076	voltage-gated potassium channel complex	Up	4.77124
GO:0032982	myosin filament	Up	4.56322
GO:0016324	apical plasma membrane	Up	3.53126
GO:0030016	myofibril	Up	3.53126
GO:0001917	photoreceptor inner segment	Up	3.50669
GO:0072562	blood microparticle	Up	2.83756
GO:0016459	myosin complex	Up	2.58427
GO:0005921	gap junction	Up	2.55419
GO:0005581	collagen trimer	Up	2.49075
GO:0009986	cell surface	Up	2.49075
GO:0031526	brush border membrane	Up	2.48232
GO:0005922	connexon complex	Up	2.41841
GO:0005604	basement membrane	Up	2.38543
GO:0030485	smooth muscle contractile fiber	Up	2.29682
GO:0045211	postsynaptic membrane	Up	2.25167
GO:0005865	striated muscle thin filament	Up	2.1849
GO:0005858	axonemal dynein complex	Up	2.1849
GO:0045202	synapse	Up	1.94426
GO:0005796	Golgi lumen	Up	1.77835
GO:0031093	platelet alpha granule lumen	Up	1.77835
GO:0009925	basal plasma membrane	Up	1.77575
GO:0008021	synaptic vesicle	Up	1.74765
GO:0030054	cell junction	Up	1.74765
GO:0005861	troponin complex	Up	1.7171
GO:0031513	nonmotile primary cilium	Up	1.62096
GO:0031672	A band	Up	1.62096
GO:0016323	basolateral plasma membrane	Up	1.62096
GO:0030141	secretory granule	Up	1.56442
GO:0005859	muscle myosin complex	Up	1.5044
GO:0005903	brush border	Up	1.49979
GO:0005788	endoplasmic reticulum lumen	Up	1.37672
GO:0043235	receptor complex	Up	1.37343
GO:0043005	neuron projection	Up	1.34744
GO:0043194	axon initial segment	Up	1.33215
GO:0005789	endoplasmic reticulum membrane	Down	10.3076
GO:0005783	endoplasmic reticulum	Down	8.70521
GO:0016020	membrane	Down	8.5979
GO:0005764	lysosome	Down	8.12972
GO:0005765	lysosomal membrane	Down	7.5772
GO:0070062	extracellular vesicular exosome	Down	7.20446
GO:0005739	mitochondrion	Down	6.44195
GO:0000776	kinetochore	Down	5.20253
GO:0000775	chromosome, centromeric region	Down	4.52829
GO:0005759	mitochondrial matrix	Down	4.45925
GO:0043202	lysosomal lumen	Down	4.1653
GO:0000777	condensed chromosome kinetochore	Down	3.97479
GO:0043209	myelin sheath	Down	3.43975
GO:0042470	melanosome	Down	3.30341
GO:0008540	proteasome regulatory particle, base subcomplex	Down	2.59603
GO:0005694	chromosome	Down	2.59603
GO:0005925	focal adhesion	Down	2.47468
GO:0005829	cytosol	Down	2.4744
GO:0043231	intracellular membrane-bounded organelle	Down	2.4744
GO:0008250	oligosaccharyltransferase complex	Down	2.40151
GO:0000793	condensed chromosome	Down	2.32926
GO:0005643	nuclear pore	Down	2.32384
GO:0005730	nucleolus	Down	2.2328
GO:0005819	spindle	Down	2.2328
GO:0030117	membrane coat	Down	2.2328
GO:0030176	integral component of endoplasmic reticulum membrane	Down	2.2328
GO:0005768	endosome	Down	2.14131
GO:0030688	preribosome, small subunit precursor	Down	2.11082
GO:0008305	integrin complex	Down	2.00097
GO:0002102	podosome	Down	1.95566
GO:0043234	protein complex	Down	1.86998
GO:0042555	MCM complex	Down	1.86998
GO:0033178	proton-transporting two-sector ATPase complex, catalytic domain	Down	1.86998
GO:0030126	COPI vesicle coat	Down	1.86998
GO:0005838	proteasome regulatory particle	Down	1.86998
GO:0031982	vesicle	Down	1.85397
GO:0005794	Golgi apparatus	Down	1.81769
GO:0005782	peroxisomal matrix	Down	1.78166
GO:0072686	mitotic spindle	Down	1.78166
GO:0030663	COPI-coated vesicle membrane	Down	1.63558
GO:0005777	peroxisome	Down	1.63502
GO:0000796	condensin complex	Down	1.63502
GO:0005788	endoplasmic reticulum lumen	Down	1.59667
GO:0005654	nucleoplasm	Down	1.59667
GO:0022624	proteasome accessory complex	Down	1.59667
GO:0005874	microtubule	Down	1.59667
GO:0010008	endosome membrane	Down	1.56971
GO:0042825	TAP complex	Down	1.4538
GO:0005680	anaphase-promoting complex	Down	1.43127
GO:0031965	nuclear membrane	Down	1.41399
GO:0000139	Golgi membrane	Down	1.32443
GO:0030904	retromer complex	Down	1.31389
GO:0031595	nuclear proteasome complex	Down	1.31389
GO:0000779	condensed chromosome, centromeric region	Down	1.31389
