# Supplementary material for: Global gene expression analysis data of chicken dendritic cells infected with H9N2 avian influenza virus
Source: Data Brief. 2020 Mar 16;30:105430. doi: 10.1016/j.dib.2020.105430 (PMC7152653; doi:10.1016/j.dib.2020.105430)
Supplement: Supplementary file 1 [file mmc1.zip › Supplementary material/Supplementary Table 4.xlsx]

## Sheet: Upregulated DEGs in BP terms
Supplementary table 4.1 Up-regulated DEGs in significantly enriched GO terms for biological process
GOID	GOTerm	DEGs	Description
GO:0006811	ion transport	CACNA1I	Uncharacterized protein
GO:0006811	ion transport	KCNQ4	Uncharacterized protein
GO:0006811	ion transport	CACNG3	Voltage-dependent calcium channel gamma subunit
GO:0006811	ion transport	LOC421584	Uncharacterized protein
GO:0006811	ion transport	SLC7A10	Uncharacterized protein
GO:0006811	ion transport	FAM26F	family with sequence similarity 26, member F
GO:0006811	ion transport	SLC6A13	Transporter
GO:0006811	ion transport	SCARA5	Uncharacterized protein
GO:0006811	ion transport	SLC22A7	Uncharacterized protein
GO:0006811	ion transport	SLC5A1	Uncharacterized protein
GO:0006811	ion transport	ATP6V0A4	V-type proton ATPase subunit a
GO:0006811	ion transport	SLC34A1	Uncharacterized protein
GO:0006811	ion transport	SLC22A16	Uncharacterized protein
GO:0006811	ion transport	ASIC5	Uncharacterized protein
GO:0006811	ion transport	LOC422276	Sodium/hydrogen exchanger
GO:0006811	ion transport	LOC418109	Uncharacterized protein
GO:0006811	ion transport	KBP	Probable glutamate receptor
GO:0006811	ion transport	SLC12A8	Uncharacterized protein
GO:0006811	ion transport	CLCA2	Uncharacterized protein
GO:0006811	ion transport	KCNQ3	Uncharacterized protein
GO:0006811	ion transport	GABRR1	Uncharacterized protein
GO:0006811	ion transport	SLC12A3	Uncharacterized protein
GO:0006811	ion transport	RYR2	Uncharacterized protein
GO:0006811	ion transport	KCNH1	Uncharacterized protein
GO:0006811	ion transport	SLC23A1	Uncharacterized protein
GO:0006811	ion transport	GRIN2B	Uncharacterized protein
GO:0006811	ion transport	GRIN2C	Uncharacterized protein
GO:0006811	ion transport	C15ORF27	Uncharacterized protein
GO:0006811	ion transport	NHEDC2	Uncharacterized protein
GO:0006811	ion transport	SLC13A1	Uncharacterized protein
GO:0006811	ion transport	HCN4	Uncharacterized protein
GO:0006811	ion transport	KCNB1	Uncharacterized protein
GO:0006811	ion transport	TRPM6	Uncharacterized protein
GO:0006811	ion transport	SLC15A1	Peptide transporter PEPT1
GO:0006811	ion transport	SLC26A6	Uncharacterized protein
GO:0006811	ion transport	SLC6A20	Transporter
GO:0006811	ion transport	SLC7A2	Cationic amino acid transporter 2
GO:0006811	ion transport	KCNV2	Uncharacterized protein
GO:0006811	ion transport	LOC100859549	sulfate transporter-like
GO:0006811	ion transport	LOC395944	Sodium channel protein
GO:0006811	ion transport	SLC7A9	Uncharacterized protein
GO:0006811	ion transport	CACNA1C	Uncharacterized protein
GO:0006811	ion transport	LOC416959	melanotransferrin-like
GO:0006811	ion transport	SLC6A18	Transporter
GO:0006811	ion transport	KCNC4	Uncharacterized protein
GO:0006811	ion transport	HCN2	Uncharacterized protein
GO:0006811	ion transport	LOC418189	Uncharacterized protein
GO:0006811	ion transport	SLC8A3	Uncharacterized protein
GO:0006811	ion transport	CP	Uncharacterized protein
GO:0006811	ion transport	GABRR2	Uncharacterized protein
GO:0006811	ion transport	EFCAB4B	Uncharacterized protein
GO:0006811	ion transport	P2RX7	P2X purinoceptor
GO:0006811	ion transport	KCNG4	Uncharacterized protein
GO:0006811	ion transport	GLRA4	Uncharacterized protein
GO:0006811	ion transport	FAM26E	Uncharacterized protein
GO:0006811	ion transport	CHRNA9	Neuronal acetylcholine receptor subunit alpha-9
GO:0006811	ion transport	KCNQ1	Uncharacterized protein
GO:0006811	ion transport	SCN8A	Sodium channel protein
GO:0006811	ion transport	SLC6A14	Transporter
GO:0006811	ion transport	SLC1A7	Amino acid transporter
GO:0006811	ion transport	KCNJ1	Uncharacterized protein
GO:0006811	ion transport	FAM26D	family with sequence similarity 26, member D
GO:0006811	ion transport	CLCN2	Chloride channel protein
GO:0006811	ion transport	ATP1B4	Protein ATP1B4
GO:0006811	ion transport	KCNA4	Potassium channel Shaker alpha subunit variant cKv1.4(M)
GO:0006811	ion transport	KCNS1	Uncharacterized protein
GO:0006811	ion transport	SFXN2	Uncharacterized protein
GO:0006811	ion transport	CHRNA10	Neuronal acetylcholine receptor subunit alpha-10
GO:0006811	ion transport	SLC26A9	Uncharacterized protein
GO:0006811	ion transport	SLC30A10	solute carrier family 30, member 10
GO:0006811	ion transport	SCN2B	Uncharacterized protein
GO:0006811	ion transport	CHRNB3	Neuronal acetylcholine receptor subunit beta-3
GO:0006811	ion transport	CACNA1B	Voltage-dependent N-type calcium channel subunit alpha-1B
GO:0006811	ion transport	CFTR	Uncharacterized protein
GO:0006811	ion transport	LOC428404	Sodium channel protein
GO:0006811	ion transport	TMEM37	Uncharacterized protein
GO:0006811	ion transport	SLC40A1	Uncharacterized protein
GO:0006811	ion transport	KCNAB1	Putative potassim channel beta-subunit
GO:0006811	ion transport	GRIK4	Uncharacterized protein
GO:0006811	ion transport	SLC17A6	Vesicular glutamate transporter 2
GO:0006811	ion transport	TRPV4	Uncharacterized protein
GO:0006811	ion transport	KCNA10	Shaker-like voltage-gated potassium channel cKv1.2
GO:0006811	ion transport	KCNJ16	Uncharacterized protein
GO:0006811	ion transport	CACNB4	Voltage-gated calcium channel beta 4 subunit transcript variant 1
GO:0006811	ion transport	SLC9A4	Sodium/hydrogen exchanger
GO:0006811	ion transport	KCNIP1	Uncharacterized protein
GO:0006811	ion transport	LOC423134	P2X purinoceptor
GO:0006811	ion transport	SLC22A3	Uncharacterized protein
GO:0006811	ion transport	SLC5A8	Uncharacterized protein
GO:0006811	ion transport	KCNS2	Uncharacterized protein
GO:0006811	ion transport	KCNT1	Potassium channel subfamily T member 1
GO:0006811	ion transport	CACNA2D3	calcium channel, voltage-dependent, alpha 2/delta subunit 3
GO:0006811	ion transport	CNGA1	Cyclic nucleotide-gated channel rod photoreceptor subunit alpha
GO:0006811	ion transport	GRIN3B	Uncharacterized protein
GO:0006811	ion transport	GRIN2A	Uncharacterized protein
GO:0006811	ion transport	SLC9A3	Sodium/hydrogen exchanger
GO:0006811	ion transport	SLC16A10	Uncharacterized protein
GO:0006811	ion transport	SLC17A8	Uncharacterized protein
GO:0006811	ion transport	TRPC5	Uncharacterized protein
GO:0006811	ion transport	CACNA1D	Uncharacterized protein
GO:0006811	ion transport	SCN4A	Sodium channel protein
GO:0006811	ion transport	SLC26A4	Uncharacterized protein
GO:0006811	ion transport	LOC428967	Uncharacterized protein
GO:0006811	ion transport	SLC15A2	Uncharacterized protein
GO:0006811	ion transport	GLRB	Uncharacterized protein
GO:0006811	ion transport	CHRNA4	Neuronal acetylcholine receptor subunit alpha-4
GO:0006811	ion transport	TMC1	Transmembrane channel-like protein
GO:0006811	ion transport	CHRNA5	Neuronal acetylcholine receptor subunit alpha-5
GO:0006811	ion transport	KCNJ15	Uncharacterized protein
GO:0006811	ion transport	SLC5A10	Uncharacterized protein
GO:0006811	ion transport	SLCO1C1	Uncharacterized protein
GO:0006811	ion transport	SLC9A2	Sodium/hydrogen exchanger
GO:0006811	ion transport	PKD2L1	Uncharacterized protein
GO:0006811	ion transport	TRPV1	Uncharacterized protein
GO:0006811	ion transport	ASIC4	Uncharacterized protein
GO:0006811	ion transport	ATP1A3	Sodium/potassium-transporting ATPase subunit alpha-3
GO:0006811	ion transport	GRIN1	Uncharacterized protein
GO:0006811	ion transport	GABRR3	Uncharacterized protein
GO:0006811	ion transport	TSPO2	Uncharacterized protein
GO:0006811	ion transport	SLC5A12	Uncharacterized protein
GO:0006811	ion transport	SLC13A4	Uncharacterized protein
GO:0006811	ion transport	CNGA2	Uncharacterized protein
GO:0006811	ion transport	GRIA2	Uncharacterized protein
GO:0006811	ion transport	CLCN1	Chloride channel protein
GO:0006811	ion transport	KCNE4	Uncharacterized protein
GO:0006811	ion transport	SLC22A2	Uncharacterized protein
GO:0006811	ion transport	TRPV2	Uncharacterized protein
GO:0006811	ion transport	KCNK12	Uncharacterized protein
GO:0006811	ion transport	ATP12A	Uncharacterized protein
GO:0006811	ion transport	KCNF1	Uncharacterized protein
GO:0006811	ion transport	ATP7B	Uncharacterized protein
GO:0006811	ion transport	MFI2	Ovotransferrin
GO:0006811	ion transport	LOC101748788	Uncharacterized protein
GO:0006811	ion transport	KCNJ4	Uncharacterized protein
GO:0006811	ion transport	LOC417937	Uncharacterized protein
GO:0006811	ion transport	SLC26A2	Uncharacterized protein
GO:0006811	ion transport	CACNA1G	Uncharacterized protein
GO:0006811	ion transport	CACNA1S	Calcium channel voltage-dependent L type alpha 1S
GO:0006811	ion transport	SLC5A11	Uncharacterized protein
GO:0006811	ion transport	SLC39A8	Uncharacterized protein
GO:0006811	ion transport	GABRG1	Gamma-aminobutyric acid A receptor gamma 1 chain
GO:0006811	ion transport	CHRNA6	Neuronal acetylcholine receptor subunit alpha-6
GO:0006811	ion transport	SLC34A2	Uncharacterized protein
GO:0006811	ion transport	SLC24A3	Uncharacterized protein
GO:0006811	ion transport	TRPV3	Uncharacterized protein
GO:0006811	ion transport	P2RX1	P2X purinoceptor
GO:0006811	ion transport	KCNE2	Uncharacterized protein
GO:0006811	ion transport	KCNS3	Uncharacterized protein
GO:0006811	ion transport	KCNJ12	ATP-sensitive inward rectifier potassium channel 12
GO:0006811	ion transport	CACNG2	Voltage-dependent calcium channel gamma subunit
GO:0006811	ion transport	KCNIP2	Uncharacterized protein
GO:0006811	ion transport	GABRA4	Uncharacterized protein
GO:0006811	ion transport	KCNK2	Uncharacterized protein
GO:0006811	ion transport	CHRNA7	Neuronal acetylcholine receptor subunit alpha-7
GO:0006811	ion transport	KCNG2	Potassium voltage-gated channel subfamily G member 2
GO:0006811	ion transport	KCNA2	Voltage-gated potassium channel Kv1.2
GO:0006811	ion transport	GABRA2	Uncharacterized protein
GO:0006811	ion transport	LOC428322	Amino acid transporter
GO:0006811	ion transport	SCNN1G	Uncharacterized protein
GO:0006811	ion transport	CLCN4	Chloride channel protein
GO:0006811	ion transport	NALCN	Uncharacterized protein
GO:0006811	ion transport	KCNQ2	Uncharacterized protein
GO:0006811	ion transport	HCN1	Uncharacterized protein
GO:0006811	ion transport	BSPRY	B-box and SPRY domain containing
GO:0006811	ion transport	PANX3	Pannexin
GO:0006811	ion transport	CLCNKB	Chloride channel protein
GO:0006811	ion transport	SLC6A19	Transporter
GO:0006811	ion transport	PIGZ	Uncharacterized protein
GO:0006811	ion transport	GABRD	Uncharacterized protein
GO:0006811	ion transport	SLC38A2	Sodium-coupled neutral amino acid transporter 2
GO:0006811	ion transport	TPTE2	Uncharacterized protein
GO:0006811	ion transport	SLC39A12	Uncharacterized protein
GO:0006811	ion transport	SCN1A	Uncharacterized protein
GO:0006811	ion transport	LOC776719	Uncharacterized protein
GO:0006811	ion transport	SLC26A8	Uncharacterized protein
GO:0006811	ion transport	KCNMB4	Uncharacterized protein
GO:0006811	ion transport	SLC38A3	Uncharacterized protein
GO:0006811	ion transport	ATP2B2	Calcium-transporting ATPase
GO:0006811	ion transport	LOC386576	Acetylcholine receptor subunit beta
GO:0006811	ion transport	KCNH5	Uncharacterized protein
GO:0006811	ion transport	SLC3A1	Uncharacterized protein
GO:0006811	ion transport	ANO1	Anoctamin
GO:0006811	ion transport	CHRNA1	Acetylcholine receptor subunit alpha
GO:0006811	ion transport	P2RX5	P2X purinoceptor
GO:0006811	ion transport	KCNJ5	Uncharacterized protein
GO:0006811	ion transport	SLCO1B1	Uncharacterized protein
GO:0006811	ion transport	KCNK10	Uncharacterized protein
GO:0006811	ion transport	CACNA1E	Uncharacterized protein
GO:0055085	transmembrane transport	SLC2A12	Uncharacterized protein
GO:0055085	transmembrane transport	CACNA1I	Uncharacterized protein
GO:0055085	transmembrane transport	KCNQ4	Uncharacterized protein
GO:0055085	transmembrane transport	SLC6A2	Transporter
GO:0055085	transmembrane transport	RXRG	Retinoic acid receptor RXR-gamma
GO:0055085	transmembrane transport	LOC421584	Uncharacterized protein
GO:0055085	transmembrane transport	SLC7A10	Uncharacterized protein
GO:0055085	transmembrane transport	SLC6A13	Transporter
GO:0055085	transmembrane transport	SLC22A7	Uncharacterized protein
GO:0055085	transmembrane transport	SLC5A1	Uncharacterized protein
GO:0055085	transmembrane transport	MIP	Lens fiber major intrinsic protein
GO:0055085	transmembrane transport	ATP6V0A4	V-type proton ATPase subunit a
GO:0055085	transmembrane transport	GJB1	Gap junction protein
GO:0055085	transmembrane transport	SLC16A12	Uncharacterized protein
GO:0055085	transmembrane transport	SLC34A1	Uncharacterized protein
GO:0055085	transmembrane transport	SLC22A16	Uncharacterized protein
GO:0055085	transmembrane transport	ASIC5	Uncharacterized protein
GO:0055085	transmembrane transport	LOC422276	Sodium/hydrogen exchanger
GO:0055085	transmembrane transport	HMOX1	Heme oxygenase 1
GO:0055085	transmembrane transport	LOC418109	Uncharacterized protein
GO:0055085	transmembrane transport	SLC12A8	Uncharacterized protein
GO:0055085	transmembrane transport	CLCA2	Uncharacterized protein
GO:0055085	transmembrane transport	KCNQ3	Uncharacterized protein
GO:0055085	transmembrane transport	SLC12A3	Uncharacterized protein
GO:0055085	transmembrane transport	PANX1	Pannexin
GO:0055085	transmembrane transport	SLC22A13L	Uncharacterized protein
GO:0055085	transmembrane transport	SLCO2A1	Uncharacterized protein
GO:0055085	transmembrane transport	RYR2	Uncharacterized protein
GO:0055085	transmembrane transport	KCNH1	Uncharacterized protein
GO:0055085	transmembrane transport	SLC23A1	Uncharacterized protein
GO:0055085	transmembrane transport	ANO4	Anoctamin
GO:0055085	transmembrane transport	C15ORF27	Uncharacterized protein
GO:0055085	transmembrane transport	NHEDC2	Uncharacterized protein
GO:0055085	transmembrane transport	SLC13A1	Uncharacterized protein
GO:0055085	transmembrane transport	SV2A	Synaptic vesicle glycoprotein 2A
GO:0055085	transmembrane transport	HCN4	Uncharacterized protein
GO:0055085	transmembrane transport	KCNB1	Uncharacterized protein
GO:0055085	transmembrane transport	TRPM6	Uncharacterized protein
GO:0055085	transmembrane transport	SLC15A1	Peptide transporter PEPT1
GO:0055085	transmembrane transport	SLC26A6	Uncharacterized protein
GO:0055085	transmembrane transport	GJB2	gap junction protein, beta 2, 26kDa
GO:0055085	transmembrane transport	FABP6	Uncharacterized protein
GO:0055085	transmembrane transport	SLC6A20	Transporter
GO:0055085	transmembrane transport	SLC7A2	Cationic amino acid transporter 2
GO:0055085	transmembrane transport	GJC1	Gap junction gamma-1 protein
GO:0055085	transmembrane transport	KCNV2	Uncharacterized protein
GO:0055085	transmembrane transport	ATP13A5	Uncharacterized protein
GO:0055085	transmembrane transport	LOC100859549	sulfate transporter-like
GO:0055085	transmembrane transport	LOC395944	Sodium channel protein
GO:0055085	transmembrane transport	SLC7A9	Uncharacterized protein
GO:0055085	transmembrane transport	CACNA1C	Uncharacterized protein
GO:0055085	transmembrane transport	LOC428971	Uncharacterized protein
GO:0055085	transmembrane transport	SLC6A18	Transporter
GO:0055085	transmembrane transport	KCNC4	Uncharacterized protein
GO:0055085	transmembrane transport	SLC35B3	Uncharacterized protein
GO:0055085	transmembrane transport	SLC15A5	Uncharacterized protein
GO:0055085	transmembrane transport	HCN2	Uncharacterized protein
GO:0055085	transmembrane transport	LOC769577	Uncharacterized protein
GO:0055085	transmembrane transport	SV2C	Uncharacterized protein
GO:0055085	transmembrane transport	SLC23A3	Uncharacterized protein
GO:0055085	transmembrane transport	LOC776067	E3 SUMO-protein ligase RanBP2-like
GO:0055085	transmembrane transport	LOC418189	Uncharacterized protein
GO:0055085	transmembrane transport	SLC8A3	Uncharacterized protein
GO:0055085	transmembrane transport	GABRR2	Uncharacterized protein
GO:0055085	transmembrane transport	P2RX7	P2X purinoceptor
GO:0055085	transmembrane transport	KCNG4	Uncharacterized protein
GO:0055085	transmembrane transport	KCNQ1	Uncharacterized protein
GO:0055085	transmembrane transport	SCN8A	Sodium channel protein
GO:0055085	transmembrane transport	SLC6A14	Transporter
GO:0055085	transmembrane transport	SLC1A7	Amino acid transporter
GO:0055085	transmembrane transport	CLCN2	Chloride channel protein
GO:0055085	transmembrane transport	KCNA4	Potassium channel Shaker alpha subunit variant cKv1.4(M)
GO:0055085	transmembrane transport	KCNS1	Uncharacterized protein
GO:0055085	transmembrane transport	SLC2A2	Solute carrier family 2, facilitated glucose transporter member 2
GO:0055085	transmembrane transport	SLC16A14	Uncharacterized protein
GO:0055085	transmembrane transport	SFXN2	Uncharacterized protein
GO:0055085	transmembrane transport	SLC26A9	Uncharacterized protein
GO:0055085	transmembrane transport	SLC30A10	solute carrier family 30, member 10
GO:0055085	transmembrane transport	SLC16A9	Monocarboxylate transporter 9
GO:0055085	transmembrane transport	CYP7A1	Uncharacterized protein
GO:0055085	transmembrane transport	LOC769987	cAMP-dependent protein kinase catalytic subunit beta-like
GO:0055085	transmembrane transport	CHRNB3	Neuronal acetylcholine receptor subunit beta-3
GO:0055085	transmembrane transport	LOC416916	Uncharacterized protein
GO:0055085	transmembrane transport	SLC25A47	Uncharacterized protein
GO:0055085	transmembrane transport	SLC6A5	Transporter
GO:0055085	transmembrane transport	LOC100857298	glucose-6-phosphatase-like
GO:0055085	transmembrane transport	CACNA1B	Voltage-dependent N-type calcium channel subunit alpha-1B
GO:0055085	transmembrane transport	GJA5	Gap junction protein
GO:0055085	transmembrane transport	SLC29A4	Uncharacterized protein
GO:0055085	transmembrane transport	CFTR	Uncharacterized protein
GO:0055085	transmembrane transport	LOC428404	Sodium channel protein
GO:0055085	transmembrane transport	ALB	Serum albumin
GO:0055085	transmembrane transport	SLC40A1	Uncharacterized protein
GO:0055085	transmembrane transport	KCNAB1	Putative potassim channel beta-subunit
GO:0055085	transmembrane transport	SLC17A6	Vesicular glutamate transporter 2
GO:0055085	transmembrane transport	SLC39A5	Uncharacterized protein
GO:0055085	transmembrane transport	TRPV4	Uncharacterized protein
GO:0055085	transmembrane transport	LOC101751878	solute carrier family 2, facilitated glucose transporter member 11-like
GO:0055085	transmembrane transport	SLC18A1	Uncharacterized protein
GO:0055085	transmembrane transport	KCNA10	Shaker-like voltage-gated potassium channel cKv1.2
GO:0055085	transmembrane transport	SLC9A4	Sodium/hydrogen exchanger
GO:0055085	transmembrane transport	LOC428593	Uncharacterized protein
GO:0055085	transmembrane transport	OCA2	Uncharacterized protein
GO:0055085	transmembrane transport	SLC22A3	Uncharacterized protein
GO:0055085	transmembrane transport	SLC5A8	Uncharacterized protein
GO:0055085	transmembrane transport	KCNS2	Uncharacterized protein
GO:0055085	transmembrane transport	LOC424523	epithelial chloride channel protein-like
GO:0055085	transmembrane transport	CNGA1	Cyclic nucleotide-gated channel rod photoreceptor subunit alpha
GO:0055085	transmembrane transport	SLC9A3	Sodium/hydrogen exchanger
GO:0055085	transmembrane transport	LOC423653	Uncharacterized protein
GO:0055085	transmembrane transport	SLC16A10	Uncharacterized protein
GO:0055085	transmembrane transport	SLC17A8	Uncharacterized protein
GO:0055085	transmembrane transport	TRPC5	Uncharacterized protein
GO:0055085	transmembrane transport	CETP	Cholesteryl ester transfer protein
GO:0055085	transmembrane transport	PRKAR1B	Uncharacterized protein
GO:0055085	transmembrane transport	CACNA1D	Uncharacterized protein
GO:0055085	transmembrane transport	SLC25A40	Uncharacterized protein
GO:0055085	transmembrane transport	SCN4A	Sodium channel protein
GO:0055085	transmembrane transport	ABCG5	Uncharacterized protein
GO:0055085	transmembrane transport	SLC26A4	Uncharacterized protein
GO:0055085	transmembrane transport	SLC5A7	Uncharacterized protein
GO:0055085	transmembrane transport	SLC2A10	Uncharacterized protein
GO:0055085	transmembrane transport	SLC15A2	Uncharacterized protein
GO:0055085	transmembrane transport	GLRB	Uncharacterized protein
GO:0055085	transmembrane transport	SLC16A4	Uncharacterized protein
GO:0055085	transmembrane transport	GJD2	Gap junction protein
GO:0055085	transmembrane transport	SLC16A2	Uncharacterized protein
GO:0055085	transmembrane transport	WWP1	E3 ubiquitin-protein ligase
GO:0055085	transmembrane transport	SVOP	Uncharacterized protein
GO:0055085	transmembrane transport	SV2B	Uncharacterized protein
GO:0055085	transmembrane transport	SLC26A7	Uncharacterized protein
GO:0055085	transmembrane transport	GJA3	Gap junction alpha-3 protein
GO:0055085	transmembrane transport	SLC5A10	Uncharacterized protein
GO:0055085	transmembrane transport	SLC16A5	Uncharacterized protein
GO:0055085	transmembrane transport	SLC27A6	Uncharacterized protein
GO:0055085	transmembrane transport	LBFABP	Fatty acid-binding protein, liver
GO:0055085	transmembrane transport	SLCO1C1	Uncharacterized protein
GO:0055085	transmembrane transport	SLC45A3	Uncharacterized protein
GO:0055085	transmembrane transport	LOC769554	solute carrier family 2, facilitated glucose transporter member 11-like
GO:0055085	transmembrane transport	SLC9A2	Sodium/hydrogen exchanger
GO:0055085	transmembrane transport	TRPV1	Uncharacterized protein
GO:0055085	transmembrane transport	ABCA4	Uncharacterized protein
GO:0055085	transmembrane transport	LOC416086	Uncharacterized protein
GO:0055085	transmembrane transport	ATP1A3	Sodium/potassium-transporting ATPase subunit alpha-3
GO:0055085	transmembrane transport	AVP	Vasotocin-neurophysin VT
GO:0055085	transmembrane transport	GABRR3	Uncharacterized protein
GO:0055085	transmembrane transport	SLC5A12	Uncharacterized protein
GO:0055085	transmembrane transport	LOC101750948	Uncharacterized protein
GO:0055085	transmembrane transport	SLC13A4	Uncharacterized protein
GO:0055085	transmembrane transport	CNGA2	Uncharacterized protein
GO:0055085	transmembrane transport	CLCN1	Chloride channel protein
GO:0055085	transmembrane transport	PLG	Uncharacterized protein
GO:0055085	transmembrane transport	RHCG	Ammonium transporter Rh type C
GO:0055085	transmembrane transport	FKBP1B	Peptidyl-prolyl cis-trans isomerase
GO:0055085	transmembrane transport	SLC22A2	Uncharacterized protein
GO:0055085	transmembrane transport	TRPV2	Uncharacterized protein
GO:0055085	transmembrane transport	ABCC8	Uncharacterized protein
GO:0055085	transmembrane transport	ATP12A	Uncharacterized protein
GO:0055085	transmembrane transport	TUBB1	Tubulin beta-6 chain
GO:0055085	transmembrane transport	HK3	Uncharacterized protein
GO:0055085	transmembrane transport	SLC25A19	Uncharacterized protein
GO:0055085	transmembrane transport	KCNF1	Uncharacterized protein
GO:0055085	transmembrane transport	ATP7B	Uncharacterized protein
GO:0055085	transmembrane transport	GJA8	Gap junction protein
GO:0055085	transmembrane transport	AQP4	Uncharacterized protein
GO:0055085	transmembrane transport	SLC6A4	Transporter
GO:0055085	transmembrane transport	RHAG	Uncharacterized protein
GO:0055085	transmembrane transport	LOC101748788	Uncharacterized protein
GO:0055085	transmembrane transport	LOC417937	Uncharacterized protein
GO:0055085	transmembrane transport	ABCC9	Uncharacterized protein
GO:0055085	transmembrane transport	SLC26A2	Uncharacterized protein
GO:0055085	transmembrane transport	CACNA1G	Uncharacterized protein
GO:0055085	transmembrane transport	CACNA1S	Calcium channel voltage-dependent L type alpha 1S
GO:0055085	transmembrane transport	SLC5A11	Uncharacterized protein
GO:0055085	transmembrane transport	GJC2	Gap junction protein
GO:0055085	transmembrane transport	SLC39A8	Uncharacterized protein
GO:0055085	transmembrane transport	ABCA13	ATP-binding cassette, sub-family A (ABC1), member 13
GO:0055085	transmembrane transport	SLC34A2	Uncharacterized protein
GO:0055085	transmembrane transport	SLC24A3	Uncharacterized protein
GO:0055085	transmembrane transport	TRPV3	Uncharacterized protein
GO:0055085	transmembrane transport	VTG2	Vitellogenin-2
GO:0055085	transmembrane transport	LOC100859230	Uncharacterized protein
GO:0055085	transmembrane transport	KCNS3	Uncharacterized protein
GO:0055085	transmembrane transport	GABRA4	Uncharacterized protein
GO:0055085	transmembrane transport	TSC22D3	Glucocorticoid-induced leucine zipper protein
GO:0055085	transmembrane transport	SLC16A8	Monocarboxylate transporter 3
GO:0055085	transmembrane transport	KCNG2	Potassium voltage-gated channel subfamily G member 2
GO:0055085	transmembrane transport	KCNA2	Voltage-gated potassium channel Kv1.2
GO:0055085	transmembrane transport	SLC44A3	Uncharacterized protein
GO:0055085	transmembrane transport	GABRA2	Uncharacterized protein
GO:0055085	transmembrane transport	LOC428322	Amino acid transporter
GO:0055085	transmembrane transport	ABCC2	Uncharacterized protein
GO:0055085	transmembrane transport	CLCN4	Chloride channel protein
GO:0055085	transmembrane transport	NALCN	Uncharacterized protein
GO:0055085	transmembrane transport	KCNQ2	Uncharacterized protein
GO:0055085	transmembrane transport	HCN1	Uncharacterized protein
GO:0055085	transmembrane transport	PANX3	Pannexin
GO:0055085	transmembrane transport	CLCNKB	Chloride channel protein
GO:0055085	transmembrane transport	SLC6A19	Transporter
GO:0055085	transmembrane transport	SLC38A2	Sodium-coupled neutral amino acid transporter 2
GO:0055085	transmembrane transport	TPTE2	Uncharacterized protein
GO:0055085	transmembrane transport	VTG1	Vitellogenin-1
GO:0055085	transmembrane transport	SLC39A12	Uncharacterized protein
GO:0055085	transmembrane transport	SCN1A	Uncharacterized protein
GO:0055085	transmembrane transport	SLC46A1	Proton-coupled folate transporter
GO:0055085	transmembrane transport	SLC17A9	Putative uncharacterized protein
GO:0055085	transmembrane transport	LOC776719	Uncharacterized protein
GO:0055085	transmembrane transport	SLC6A17	Transporter
GO:0055085	transmembrane transport	SLC2A9	Uncharacterized protein
GO:0055085	transmembrane transport	SLC26A8	Uncharacterized protein
GO:0055085	transmembrane transport	AQP9	Aquaporin 9
GO:0055085	transmembrane transport	SLC38A3	Uncharacterized protein
GO:0055085	transmembrane transport	KCNH5	Uncharacterized protein
GO:0055085	transmembrane transport	GJA10	Gap junction protein
GO:0055085	transmembrane transport	SLC3A1	Uncharacterized protein
GO:0055085	transmembrane transport	SVOPL	Uncharacterized protein
GO:0055085	transmembrane transport	ANO1	Anoctamin
GO:0055085	transmembrane transport	SLCO1B1	Uncharacterized protein
GO:0055085	transmembrane transport	CACNA1E	Uncharacterized protein
GO:0007186	G-protein coupled receptor signaling pathway	LOC101748451	Uncharacterized protein
GO:0007186	G-protein coupled receptor signaling pathway	LOC428816	Olfactory receptor
GO:0007186	G-protein coupled receptor signaling pathway	GNAT1	Rod-type transducin alpha subunit
GO:0007186	G-protein coupled receptor signaling pathway	PTH	Parathyroid hormone
GO:0007186	G-protein coupled receptor signaling pathway	NPY7R	Neuropeptide Y7 receptor
GO:0007186	G-protein coupled receptor signaling pathway	RGS6	Uncharacterized protein
GO:0007186	G-protein coupled receptor signaling pathway	GPR112	G protein-coupled receptor 112
GO:0007186	G-protein coupled receptor signaling pathway	LOC427665	chemokine-like receptor 1-like
GO:0007186	G-protein coupled receptor signaling pathway	GPR55	Uncharacterized protein
GO:0007186	G-protein coupled receptor signaling pathway	FZD5	Frizzled-8
GO:0007186	G-protein coupled receptor signaling pathway	PDGFRL	platelet-derived growth factor receptor-like
GO:0007186	G-protein coupled receptor signaling pathway	GALR1	Galanin receptor
GO:0007186	G-protein coupled receptor signaling pathway	DRD1	Dopamine D1A receptor
GO:0007186	G-protein coupled receptor signaling pathway	COR1	Olfactory receptor-like protein COR1
GO:0007186	G-protein coupled receptor signaling pathway	GCG	Preproglucagon B
GO:0007186	G-protein coupled receptor signaling pathway	CHRM5	Muscarinic acetylcholine receptor
GO:0007186	G-protein coupled receptor signaling pathway	BARX1	Homeobox protein BarH-like 1
GO:0007186	G-protein coupled receptor signaling pathway	LOC422511	interleukin-8-like
GO:0007186	G-protein coupled receptor signaling pathway	LOC769317	olfactory receptor 52R1-like
GO:0007186	G-protein coupled receptor signaling pathway	ADRA2A	Uncharacterized protein
GO:0007186	G-protein coupled receptor signaling pathway	NPY6R	Uncharacterized protein
GO:0007186	G-protein coupled receptor signaling pathway	TACR1	Uncharacterized protein
GO:0007186	G-protein coupled receptor signaling pathway	GPR85	Uncharacterized protein
GO:0007186	G-protein coupled receptor signaling pathway	GHRH-LR	Growth hormone-releasing hormone-like peptide receptor
GO:0007186	G-protein coupled receptor signaling pathway	OPN5	Opsin 5, mammalian type
GO:0007186	G-protein coupled receptor signaling pathway	GHRH	GHRH/PACAP-like
GO:0007186	G-protein coupled receptor signaling pathway	LOC101748157	Uncharacterized protein
GO:0007186	G-protein coupled receptor signaling pathway	BRS3	Uncharacterized protein
GO:0007186	G-protein coupled receptor signaling pathway	GPR50	Melatonin receptor 1C
GO:0007186	G-protein coupled receptor signaling pathway	TAS1R1	Uncharacterized protein
GO:0007186	G-protein coupled receptor signaling pathway	RGR	Uncharacterized protein
GO:0007186	G-protein coupled receptor signaling pathway	LPAR3	Lysophosphatidic acid receptor 3
GO:0007186	G-protein coupled receptor signaling pathway	GPR83	Uncharacterized protein
GO:0007186	G-protein coupled receptor signaling pathway	GPR83-L	Uncharacterized protein
GO:0007186	G-protein coupled receptor signaling pathway	LOC101749834	Uncharacterized protein
GO:0007186	G-protein coupled receptor signaling pathway	LOC419080	olfactory receptor 51G2-like
GO:0007186	G-protein coupled receptor signaling pathway	GPR34	Uncharacterized protein
GO:0007186	G-protein coupled receptor signaling pathway	OPRK1	Uncharacterized protein
GO:0007186	G-protein coupled receptor signaling pathway	LOC100858777	Uncharacterized protein
GO:0007186	G-protein coupled receptor signaling pathway	CCL20	C-C motif chemokine
GO:0007186	G-protein coupled receptor signaling pathway	IL8L2	C-X-C motif chemokine
GO:0007186	G-protein coupled receptor signaling pathway	APLNR	Uncharacterized protein
GO:0007186	G-protein coupled receptor signaling pathway	PRLHR	Uncharacterized protein
GO:0007186	G-protein coupled receptor signaling pathway	S1PR1	Uncharacterized protein
GO:0007186	G-protein coupled receptor signaling pathway	EDN1	Uncharacterized protein
GO:0007186	G-protein coupled receptor signaling pathway	FZD9	Frizzled-9
GO:0007186	G-protein coupled receptor signaling pathway	LOC100859173	Uncharacterized protein
GO:0007186	G-protein coupled receptor signaling pathway	SST	Somatostatin
GO:0007186	G-protein coupled receptor signaling pathway	CELSR1	Uncharacterized protein
GO:0007186	G-protein coupled receptor signaling pathway	RRH	Uncharacterized protein
GO:0007186	G-protein coupled receptor signaling pathway	CCR10	Uncharacterized protein
GO:0007186	G-protein coupled receptor signaling pathway	MC5R	Uncharacterized protein
GO:0007186	G-protein coupled receptor signaling pathway	HRH4	histamine receptor H4
GO:0007186	G-protein coupled receptor signaling pathway	GPR37L1	Uncharacterized protein
GO:0007186	G-protein coupled receptor signaling pathway	GLP2R	Uncharacterized protein
GO:0007186	G-protein coupled receptor signaling pathway	GNAZ	Uncharacterized protein
GO:0007186	G-protein coupled receptor signaling pathway	GNRHR	Type 1/III gonadotropin-releasing hormone receptor hexahelical variant
GO:0007186	G-protein coupled receptor signaling pathway	COR8	Olfactory receptor-like protein COR8
GO:0007186	G-protein coupled receptor signaling pathway	GPR128	Uncharacterized protein
GO:0007186	G-protein coupled receptor signaling pathway	LOC100857559	C3a anaphylatoxin chemotactic receptor-like
GO:0007186	G-protein coupled receptor signaling pathway	GPR149	Probable G-protein coupled receptor 149
GO:0007186	G-protein coupled receptor signaling pathway	LOC100859615	Uncharacterized protein
GO:0007186	G-protein coupled receptor signaling pathway	LOC770277	Uncharacterized protein
GO:0007186	G-protein coupled receptor signaling pathway	GHSR	Putative growth hormone secretagogue receptor 1a
GO:0007186	G-protein coupled receptor signaling pathway	QRFPR	Orexigenic neuropeptide QRFP receptor
GO:0007186	G-protein coupled receptor signaling pathway	FRS2	Uncharacterized protein
GO:0007186	G-protein coupled receptor signaling pathway	CRHR2	Uncharacterized protein
GO:0007186	G-protein coupled receptor signaling pathway	OR5AS1	Olfactory receptor
GO:0007186	G-protein coupled receptor signaling pathway	OR52B2	Olfactory receptor
GO:0007186	G-protein coupled receptor signaling pathway	RGS9	Uncharacterized protein
GO:0007186	G-protein coupled receptor signaling pathway	AGT	Angiotensinogen
GO:0007186	G-protein coupled receptor signaling pathway	BDKRB2	Ornithokinin receptor
GO:0007186	G-protein coupled receptor signaling pathway	ADRB1	adrenoceptor beta 1
GO:0007186	G-protein coupled receptor signaling pathway	GALR3	Galanin receptor type 3
GO:0007186	G-protein coupled receptor signaling pathway	F2R	Uncharacterized protein
GO:0007186	G-protein coupled receptor signaling pathway	DRD3	Dopamine receptor D3
GO:0007186	G-protein coupled receptor signaling pathway	CCR5	Uncharacterized protein
GO:0007186	G-protein coupled receptor signaling pathway	CCR7	CCR7
GO:0007186	G-protein coupled receptor signaling pathway	LOC428144	thyrotropin-releasing hormone receptor-like
GO:0007186	G-protein coupled receptor signaling pathway	SSTR3	Uncharacterized protein
GO:0007186	G-protein coupled receptor signaling pathway	GPR17	Uncharacterized protein
GO:0007186	G-protein coupled receptor signaling pathway	RXFP1	Uncharacterized protein
GO:0007186	G-protein coupled receptor signaling pathway	HRH3	Uncharacterized protein
GO:0007186	G-protein coupled receptor signaling pathway	CYSLTR2	Uncharacterized protein
GO:0007186	G-protein coupled receptor signaling pathway	OR8U1	Olfactory receptor-like protein COR4
GO:0007186	G-protein coupled receptor signaling pathway	OR8D4	Olfactory receptor-like protein COR2
GO:0007186	G-protein coupled receptor signaling pathway	GPR39	G-protein coupled receptor 39
GO:0007186	G-protein coupled receptor signaling pathway	LOC101750121	Uncharacterized protein
GO:0007186	G-protein coupled receptor signaling pathway	GNG4	Guanine nucleotide-binding protein subunit gamma
GO:0007186	G-protein coupled receptor signaling pathway	FFAR4	Omega-3 fatty acid receptor 1
GO:0007186	G-protein coupled receptor signaling pathway	GHRL	Preproghrelin
GO:0007186	G-protein coupled receptor signaling pathway	GPR176	Uncharacterized protein
GO:0007186	G-protein coupled receptor signaling pathway	NPY1R	Neuropeptide Y receptor Y1
GO:0007186	G-protein coupled receptor signaling pathway	GPR124	Uncharacterized protein
GO:0007186	G-protein coupled receptor signaling pathway	CXCR7	RDC1-like G protein-coupled receptor
GO:0007186	G-protein coupled receptor signaling pathway	GPRC5A	Uncharacterized protein
GO:0007186	G-protein coupled receptor signaling pathway	RGS13	Uncharacterized protein
GO:0007186	G-protein coupled receptor signaling pathway	CCR8L	Uncharacterized protein
GO:0007186	G-protein coupled receptor signaling pathway	GPR18	Uncharacterized protein
GO:0007186	G-protein coupled receptor signaling pathway	CXCL12	Stromal cell derived factor-1
GO:0007186	G-protein coupled receptor signaling pathway	TAS2R7	Taste receptor type 2
GO:0007186	G-protein coupled receptor signaling pathway	RASD1	Dexamethasone-induced ras-related 1
GO:0007186	G-protein coupled receptor signaling pathway	GPR160	Uncharacterized protein
GO:0007186	G-protein coupled receptor signaling pathway	LPAR5	Uncharacterized protein
GO:0007186	G-protein coupled receptor signaling pathway	NMUR1	Uncharacterized protein
GO:0007186	G-protein coupled receptor signaling pathway	RAMP3	Receptor activity modifying protein 3
GO:0007186	G-protein coupled receptor signaling pathway	GNG13	Uncharacterized protein
GO:0007186	G-protein coupled receptor signaling pathway	GPR26	Uncharacterized protein
GO:0007186	G-protein coupled receptor signaling pathway	PTGFR	Ovarian prostaglandin F2-alpha receptor isoform 1
GO:0007186	G-protein coupled receptor signaling pathway	LOC101748775	Uncharacterized protein
GO:0007186	G-protein coupled receptor signaling pathway	ADRA2C	Uncharacterized protein
GO:0007186	G-protein coupled receptor signaling pathway	CELSR3	Uncharacterized protein
GO:0007186	G-protein coupled receptor signaling pathway	LPAR4	Uncharacterized protein
GO:0007186	G-protein coupled receptor signaling pathway	LOC417291	Olfactory receptor
GO:0007186	G-protein coupled receptor signaling pathway	XCR1	Uncharacterized protein
GO:0007186	G-protein coupled receptor signaling pathway	RGS7	Uncharacterized protein
GO:0007186	G-protein coupled receptor signaling pathway	FZD4	Frizzled-4
GO:0007186	G-protein coupled receptor signaling pathway	NPY2R	Neuropeptide Y receptor type 2
GO:0007186	G-protein coupled receptor signaling pathway	MAS1	Uncharacterized protein
GO:0007186	G-protein coupled receptor signaling pathway	RHO	Rhodopsin
GO:0007186	G-protein coupled receptor signaling pathway	S1PR3	Uncharacterized protein
GO:0007186	G-protein coupled receptor signaling pathway	GPR141	Uncharacterized protein
GO:0007186	G-protein coupled receptor signaling pathway	HTR4	Uncharacterized protein
GO:0007186	G-protein coupled receptor signaling pathway	PRLHR2	Prolactin releasing peptide receptor-like protein
GO:0007186	G-protein coupled receptor signaling pathway	AGTR2	Uncharacterized protein
GO:0007186	G-protein coupled receptor signaling pathway	LOC101751605	Olfactory receptor
GO:0007186	G-protein coupled receptor signaling pathway	LOC100857902	Uncharacterized protein
GO:0007186	G-protein coupled receptor signaling pathway	LOC101747931	Olfactory receptor
GO:0007186	G-protein coupled receptor signaling pathway	BAI2	Uncharacterized protein
GO:0007186	G-protein coupled receptor signaling pathway	NPBWR1	Uncharacterized protein
GO:0007186	G-protein coupled receptor signaling pathway	ADRA1B	Uncharacterized protein
GO:0007186	G-protein coupled receptor signaling pathway	OPN4-1	Melanopsin 1 isoform L
GO:0007186	G-protein coupled receptor signaling pathway	MC1R	Melanocyte-stimulating hormone receptor
GO:0007186	G-protein coupled receptor signaling pathway	GNA14	Uncharacterized protein
GO:0007186	G-protein coupled receptor signaling pathway	LOC769103	olfactory receptor 52R1-like
GO:0007186	G-protein coupled receptor signaling pathway	COR6	Olfactory receptor-like protein COR6
GO:0007186	G-protein coupled receptor signaling pathway	GNAT2	Cone-type transducin alpha subunit
GO:0007186	G-protein coupled receptor signaling pathway	FZD7	Frizzled-7
GO:0007186	G-protein coupled receptor signaling pathway	CXCR4	Uncharacterized protein
GO:0007186	G-protein coupled receptor signaling pathway	GNGT2	Guanine nucleotide-binding protein subunit gamma
GO:0007186	G-protein coupled receptor signaling pathway	C5	Uncharacterized protein
GO:0007186	G-protein coupled receptor signaling pathway	HTR6	Uncharacterized protein
GO:0007186	G-protein coupled receptor signaling pathway	FZD8	Frizzled-8
GO:0007186	G-protein coupled receptor signaling pathway	HTR2B	Serotonin receptor subtype 2b
GO:0007186	G-protein coupled receptor signaling pathway	PDC	Uncharacterized protein
GO:0007186	G-protein coupled receptor signaling pathway	CGNRH-R	Uncharacterized protein
GO:0007186	G-protein coupled receptor signaling pathway	OPN4	Putative Opsin 4 isoform b
GO:0007186	G-protein coupled receptor signaling pathway	CCR9	Uncharacterized protein
GO:0007186	G-protein coupled receptor signaling pathway	BCAR1	Uncharacterized protein
GO:0007186	G-protein coupled receptor signaling pathway	ACKR4	Uncharacterized protein
GO:0007186	G-protein coupled receptor signaling pathway	TAS1R3	Uncharacterized protein
GO:0007186	G-protein coupled receptor signaling pathway	S1PR4	Uncharacterized protein
GO:0007186	G-protein coupled receptor signaling pathway	KCNK2	Uncharacterized protein
GO:0007186	G-protein coupled receptor signaling pathway	GRM4	Uncharacterized protein
GO:0007186	G-protein coupled receptor signaling pathway	GPR22	Uncharacterized protein
GO:0007186	G-protein coupled receptor signaling pathway	GRM7	Uncharacterized protein
GO:0007186	G-protein coupled receptor signaling pathway	GRM2	Uncharacterized protein
GO:0007186	G-protein coupled receptor signaling pathway	CCR6	C-C chemokine receptor type 6
GO:0007186	G-protein coupled receptor signaling pathway	HTR1B	5-hydroxytryptamine receptor 1B
GO:0007186	G-protein coupled receptor signaling pathway	GHRHR	Growth hormone-releasing hormone receptor variant 2
GO:0007186	G-protein coupled receptor signaling pathway	LOC415713	Galanin receptor type 1
GO:0007186	G-protein coupled receptor signaling pathway	TBXA2R	Uncharacterized protein
GO:0007186	G-protein coupled receptor signaling pathway	LOC427948	Olfactory receptor
GO:0007186	G-protein coupled receptor signaling pathway	GPR88	Uncharacterized protein
GO:0007186	G-protein coupled receptor signaling pathway	LOC428827	Olfactory receptor
GO:0007186	G-protein coupled receptor signaling pathway	NMBR	Uncharacterized protein
GO:0007186	G-protein coupled receptor signaling pathway	HTR1D	Uncharacterized protein
GO:0007186	G-protein coupled receptor signaling pathway	MTNR1B	Uncharacterized protein
GO:0007186	G-protein coupled receptor signaling pathway	PTGER4	Prostaglandin E2 receptor subtype 4
GO:0007186	G-protein coupled receptor signaling pathway	GRM8	Uncharacterized protein
GO:0007186	G-protein coupled receptor signaling pathway	SCTR	Secretin receptor
GO:0007186	G-protein coupled receptor signaling pathway	IL8L1	C-X-C motif chemokine
GO:0007186	G-protein coupled receptor signaling pathway	LGR4	Uncharacterized protein
GO:0007186	G-protein coupled receptor signaling pathway	NMU	Neuromedin-U-25
GO:0007186	G-protein coupled receptor signaling pathway	CNR2	Uncharacterized protein
GO:0007186	G-protein coupled receptor signaling pathway	CHRM4	Muscarinic acetylcholine receptor M4
GO:0007186	G-protein coupled receptor signaling pathway	PTGER3	Uncharacterized protein
GO:0007186	G-protein coupled receptor signaling pathway	LOC771154	Uncharacterized protein
GO:0007186	G-protein coupled receptor signaling pathway	LOC431250	G-protein coupled receptor 183-like
GO:0007186	G-protein coupled receptor signaling pathway	GPR20	Uncharacterized protein
GO:0007186	G-protein coupled receptor signaling pathway	LOC771308	Type II growth hormone-releasing hormone receptor
GO:0007186	G-protein coupled receptor signaling pathway	ATRNL1	Uncharacterized protein
GO:0007186	G-protein coupled receptor signaling pathway	CNR1	Uncharacterized protein
GO:0007186	G-protein coupled receptor signaling pathway	ADRA2B	Uncharacterized protein
GO:0007186	G-protein coupled receptor signaling pathway	GPR162	Uncharacterized protein
GO:0007186	G-protein coupled receptor signaling pathway	LOC100859224	Uncharacterized protein
GO:0007186	G-protein coupled receptor signaling pathway	SSTR2	Somatostatin receptor type 2
GO:0007268	synaptic transmission	ACTN2	Alpha-actinin-2
GO:0007268	synaptic transmission	UTS2	Preprourotensin II
GO:0007268	synaptic transmission	SLC6A2	Transporter
GO:0007268	synaptic transmission	NPY7R	Neuropeptide Y7 receptor
GO:0007268	synaptic transmission	CACNG3	Voltage-dependent calcium channel gamma subunit
GO:0007268	synaptic transmission	LOC421584	Uncharacterized protein
GO:0007268	synaptic transmission	AMPH	Amphiphysin
GO:0007268	synaptic transmission	CHAT	Choline O-acetyltransferase
GO:0007268	synaptic transmission	SNCG	Gamma-synuclein
GO:0007268	synaptic transmission	SLC6A13	Transporter
GO:0007268	synaptic transmission	SYPL1	Uncharacterized protein
GO:0007268	synaptic transmission	TACR1	Uncharacterized protein
GO:0007268	synaptic transmission	ASIC5	Uncharacterized protein
GO:0007268	synaptic transmission	LOC101748157	Uncharacterized protein
GO:0007268	synaptic transmission	KBP	Probable glutamate receptor
GO:0007268	synaptic transmission	CAMK2A	Uncharacterized protein
GO:0007268	synaptic transmission	LPAR3	Lysophosphatidic acid receptor 3
GO:0007268	synaptic transmission	LOC101749834	Uncharacterized protein
GO:0007268	synaptic transmission	OPRK1	Uncharacterized protein
GO:0007268	synaptic transmission	GRIN2B	Uncharacterized protein
GO:0007268	synaptic transmission	DBH	Uncharacterized protein
GO:0007268	synaptic transmission	HCN4	Uncharacterized protein
GO:0007268	synaptic transmission	KCNB1	Uncharacterized protein
GO:0007268	synaptic transmission	SST	Somatostatin
GO:0007268	synaptic transmission	GJC1	Gap junction gamma-1 protein
GO:0007268	synaptic transmission	VAMP1	Uncharacterized protein
GO:0007268	synaptic transmission	CACNA1C	Uncharacterized protein
GO:0007268	synaptic transmission	KCNC4	Uncharacterized protein
GO:0007268	synaptic transmission	HCN2	Uncharacterized protein
GO:0007268	synaptic transmission	GPR149	Probable G-protein coupled receptor 149
GO:0007268	synaptic transmission	GABRR2	Uncharacterized protein
GO:0007268	synaptic transmission	LOC770277	Uncharacterized protein
GO:0007268	synaptic transmission	KCNG4	Uncharacterized protein
GO:0007268	synaptic transmission	CHRNA9	Neuronal acetylcholine receptor subunit alpha-9
GO:0007268	synaptic transmission	KCNQ1	Uncharacterized protein
GO:0007268	synaptic transmission	SLC1A7	Amino acid transporter
GO:0007268	synaptic transmission	KCNJ1	Uncharacterized protein
GO:0007268	synaptic transmission	KCNA4	Potassium channel Shaker alpha subunit variant cKv1.4(M)
GO:0007268	synaptic transmission	KCNS1	Uncharacterized protein
GO:0007268	synaptic transmission	GALR3	Galanin receptor type 3
GO:0007268	synaptic transmission	SCN2B	Uncharacterized protein
GO:0007268	synaptic transmission	DRD3	Dopamine receptor D3
GO:0007268	synaptic transmission	LOC769987	cAMP-dependent protein kinase catalytic subunit beta-like
GO:0007268	synaptic transmission	CHRNB3	Neuronal acetylcholine receptor subunit beta-3
GO:0007268	synaptic transmission	SLC6A5	Transporter
GO:0007268	synaptic transmission	SSTR3	Uncharacterized protein
GO:0007268	synaptic transmission	CACNA1B	Voltage-dependent N-type calcium channel subunit alpha-1B
GO:0007268	synaptic transmission	KCNAB1	Putative potassim channel beta-subunit
GO:0007268	synaptic transmission	LOC100858799	Uncharacterized protein
GO:0007268	synaptic transmission	GNG4	Guanine nucleotide-binding protein subunit gamma
GO:0007268	synaptic transmission	KCNA10	Shaker-like voltage-gated potassium channel cKv1.2
GO:0007268	synaptic transmission	RAPSN	43 kDa receptor-associated protein of the synapse
GO:0007268	synaptic transmission	KCNJ16	Uncharacterized protein
GO:0007268	synaptic transmission	CACNB4	Voltage-gated calcium channel beta 4 subunit transcript variant 1
GO:0007268	synaptic transmission	KCNIP1	Uncharacterized protein
GO:0007268	synaptic transmission	LOC423134	P2X purinoceptor
GO:0007268	synaptic transmission	GPR176	Uncharacterized protein
GO:0007268	synaptic transmission	KCNS2	Uncharacterized protein
GO:0007268	synaptic transmission	GRIN2A	Uncharacterized protein
GO:0007268	synaptic transmission	PDYN	Uncharacterized protein
GO:0007268	synaptic transmission	PCDH8	Paraxial protocadherin
GO:0007268	synaptic transmission	GLRB	Uncharacterized protein
GO:0007268	synaptic transmission	BCHE	Uncharacterized protein
GO:0007268	synaptic transmission	GJD2	Gap junction protein
GO:0007268	synaptic transmission	CHRNA4	Neuronal acetylcholine receptor subunit alpha-4
GO:0007268	synaptic transmission	UNC119	Uncharacterized protein
GO:0007268	synaptic transmission	CHRNA5	Neuronal acetylcholine receptor subunit alpha-5
GO:0007268	synaptic transmission	AKAP5	A kinase (PRKA) anchor protein 5
GO:0007268	synaptic transmission	HOMER1	Uncharacterized protein
GO:0007268	synaptic transmission	NPY2R	Neuropeptide Y receptor type 2
GO:0007268	synaptic transmission	HTR4	Uncharacterized protein
GO:0007268	synaptic transmission	GRIN1	Uncharacterized protein
GO:0007268	synaptic transmission	GABRR3	Uncharacterized protein
GO:0007268	synaptic transmission	RASGRF2	Uncharacterized protein
GO:0007268	synaptic transmission	TSPO2	Uncharacterized protein
GO:0007268	synaptic transmission	GRIA2	Uncharacterized protein
GO:0007268	synaptic transmission	CAMKK1	Uncharacterized protein
GO:0007268	synaptic transmission	SLC22A2	Uncharacterized protein
GO:0007268	synaptic transmission	NPBWR1	Uncharacterized protein
GO:0007268	synaptic transmission	KCNF1	Uncharacterized protein
GO:0007268	synaptic transmission	GNGT2	Guanine nucleotide-binding protein subunit gamma
GO:0007268	synaptic transmission	HTR6	Uncharacterized protein
GO:0007268	synaptic transmission	BZRAP1	benzodiazapine receptor (peripheral) associated protein 1
GO:0007268	synaptic transmission	KCNJ4	Uncharacterized protein
GO:0007268	synaptic transmission	SYN2	Uncharacterized protein
GO:0007268	synaptic transmission	CACNA1G	Uncharacterized protein
GO:0007268	synaptic transmission	GJC2	Gap junction protein
GO:0007268	synaptic transmission	GABRG1	Gamma-aminobutyric acid A receptor gamma 1 chain
GO:0007268	synaptic transmission	CHRNA6	Neuronal acetylcholine receptor subunit alpha-6
GO:0007268	synaptic transmission	SYT2	Synaptotagmin II
GO:0007268	synaptic transmission	CACNG2	Voltage-dependent calcium channel gamma subunit
GO:0007268	synaptic transmission	KCNIP2	Uncharacterized protein
GO:0007268	synaptic transmission	GABRA4	Uncharacterized protein
GO:0007268	synaptic transmission	KCNK2	Uncharacterized protein
GO:0007268	synaptic transmission	GRM4	Uncharacterized protein
GO:0007268	synaptic transmission	CHRNA7	Neuronal acetylcholine receptor subunit alpha-7
GO:0007268	synaptic transmission	GRM7	Uncharacterized protein
GO:0007268	synaptic transmission	GRM2	Uncharacterized protein
GO:0007268	synaptic transmission	HTR1B	5-hydroxytryptamine receptor 1B
GO:0007268	synaptic transmission	GABRA2	Uncharacterized protein
GO:0007268	synaptic transmission	NPY	Pro-neuropeptide Y
GO:0007268	synaptic transmission	PLP1	Myelin proteolipid protein
GO:0007268	synaptic transmission	LOC428322	Amino acid transporter
GO:0007268	synaptic transmission	NPTX1	Uncharacterized protein
GO:0007268	synaptic transmission	KCNQ2	Uncharacterized protein
GO:0007268	synaptic transmission	HCN1	Uncharacterized protein
GO:0007268	synaptic transmission	NEFL	Uncharacterized protein
GO:0007268	synaptic transmission	HTR1D	Uncharacterized protein
GO:0007268	synaptic transmission	GABRD	Uncharacterized protein
GO:0007268	synaptic transmission	GAD1	Uncharacterized protein
GO:0007268	synaptic transmission	MTNR1B	Uncharacterized protein
GO:0007268	synaptic transmission	KCNMB4	Uncharacterized protein
GO:0007268	synaptic transmission	UNC13A	Uncharacterized protein
GO:0007268	synaptic transmission	KCNH5	Uncharacterized protein
GO:0007268	synaptic transmission	APBA2	Uncharacterized protein
GO:0007268	synaptic transmission	GJA10	Gap junction protein
GO:0007268	synaptic transmission	NPTX2	neuronal pentraxin II
GO:0007268	synaptic transmission	LOC771308	Type II growth hormone-releasing hormone receptor
GO:0007268	synaptic transmission	CHRNA1	Acetylcholine receptor subunit alpha
GO:0007268	synaptic transmission	KCNJ5	Uncharacterized protein
GO:0007268	synaptic transmission	KCNK10	Uncharacterized protein
GO:0007268	synaptic transmission	SSTR2	Somatostatin receptor type 2
GO:0007268	synaptic transmission	CACNA1E	Uncharacterized protein
GO:0007267	cell-cell signaling	PTH	Parathyroid hormone
GO:0007267	cell-cell signaling	BARX1	Homeobox protein BarH-like 1
GO:0007267	cell-cell signaling	ADRA2A	Uncharacterized protein
GO:0007267	cell-cell signaling	FGF18	Fibroblast growth factor
GO:0007267	cell-cell signaling	GJB1	Gap junction protein
GO:0007267	cell-cell signaling	WISP2	Uncharacterized protein
GO:0007267	cell-cell signaling	FGF13	Fibroblast growth factor
GO:0007267	cell-cell signaling	FGF20	Fibroblast growth factor
GO:0007267	cell-cell signaling	LOC428851	fatty acid desaturase 1-like
GO:0007267	cell-cell signaling	CCL20	C-C motif chemokine
GO:0007267	cell-cell signaling	GREM1	Gremlin-1
GO:0007267	cell-cell signaling	EDN1	Uncharacterized protein
GO:0007267	cell-cell signaling	WNT9A	Protein Wnt-9a
GO:0007267	cell-cell signaling	SST	Somatostatin
GO:0007267	cell-cell signaling	LHX1	LIM/homeobox protein Lhx1
GO:0007267	cell-cell signaling	GJB2	gap junction protein, beta 2, 26kDa
GO:0007267	cell-cell signaling	GJC1	Gap junction gamma-1 protein
GO:0007267	cell-cell signaling	FGF10	Fibroblast growth factor 10
GO:0007267	cell-cell signaling	FGF5	fibroblast growth factor 5
GO:0007267	cell-cell signaling	FGFR2	Fibroblast growth factor receptor 2
GO:0007267	cell-cell signaling	HCN2	Uncharacterized protein
GO:0007267	cell-cell signaling	GNRH1	Gonadotrophin-releasing hormone I
GO:0007267	cell-cell signaling	NMB	Uncharacterized protein
GO:0007267	cell-cell signaling	AGT	Angiotensinogen
GO:0007267	cell-cell signaling	FADS1	Fatty acid desaturase 1
GO:0007267	cell-cell signaling	KEL	Uncharacterized protein
GO:0007267	cell-cell signaling	IL7	Uncharacterized protein
GO:0007267	cell-cell signaling	TFAP2C	Uncharacterized protein
GO:0007267	cell-cell signaling	TNFAIP6	Tumor necrosis factor-inducible protein 6
GO:0007267	cell-cell signaling	BDNF	Brain-derived neurotrophic factor transcript variant 4
GO:0007267	cell-cell signaling	ADRB1	adrenoceptor beta 1
GO:0007267	cell-cell signaling	WISP1	Uncharacterized protein
GO:0007267	cell-cell signaling	SSTR3	Uncharacterized protein
GO:0007267	cell-cell signaling	NGF	Nerve growth factor beta polypeptide
GO:0007267	cell-cell signaling	CD86	Uncharacterized protein
GO:0007267	cell-cell signaling	CRB1	Uncharacterized protein
GO:0007267	cell-cell signaling	EFNB2	Uncharacterized protein
GO:0007267	cell-cell signaling	PCDH8	Paraxial protocadherin
GO:0007267	cell-cell signaling	GJD2	Gap junction protein
GO:0007267	cell-cell signaling	WNT9B	Protein Wnt
GO:0007267	cell-cell signaling	ADRA2C	Uncharacterized protein
GO:0007267	cell-cell signaling	GJA3	Gap junction alpha-3 protein
GO:0007267	cell-cell signaling	KLF10	Uncharacterized protein
GO:0007267	cell-cell signaling	DLL1	Delta-like protein
GO:0007267	cell-cell signaling	AVP	Vasotocin-neurophysin VT
GO:0007267	cell-cell signaling	FGFR3	Fibroblast growth factor receptor 3-IIIc
GO:0007267	cell-cell signaling	INHBA	Inhibin beta A chain
GO:0007267	cell-cell signaling	FASLG	Uncharacterized protein
GO:0007267	cell-cell signaling	ADRA1B	Uncharacterized protein
GO:0007267	cell-cell signaling	DLGAP3	Uncharacterized protein
GO:0007267	cell-cell signaling	TNFSF10	Uncharacterized protein
GO:0007267	cell-cell signaling	AMH	Uncharacterized protein
GO:0007267	cell-cell signaling	GJA8	Gap junction protein
GO:0007267	cell-cell signaling	SEMA5A	Uncharacterized protein
GO:0007267	cell-cell signaling	GJC2	Gap junction protein
GO:0007267	cell-cell signaling	IL22	Uncharacterized protein
GO:0007267	cell-cell signaling	GUCA1B	Guanylyl cyclase-activating protein 2
GO:0007267	cell-cell signaling	TRH	Pro-thyrotropin-releasing hormone
GO:0007267	cell-cell signaling	IL1B	Interleukin-1beta
GO:0007267	cell-cell signaling	LOC423119	Uncharacterized protein
GO:0007267	cell-cell signaling	PGR	Progesterone receptor
GO:0007267	cell-cell signaling	NPY	Pro-neuropeptide Y
GO:0007267	cell-cell signaling	ENPEP	Uncharacterized protein
GO:0007267	cell-cell signaling	IL17F	Interleukin-17A
GO:0007267	cell-cell signaling	PANX3	Pannexin
GO:0007267	cell-cell signaling	FGFBP1	Uncharacterized protein
GO:0007267	cell-cell signaling	CHST4	Sulfotransferase
GO:0007267	cell-cell signaling	TEK	Receptor protein-tyrosine kinase
GO:0007267	cell-cell signaling	GDF5	Uncharacterized protein
GO:0007267	cell-cell signaling	CYR61	Protein CYR61
GO:0007267	cell-cell signaling	ESR2	Estrogen receptor beta
GO:0007267	cell-cell signaling	IHH	Indian hedgehog protein
GO:0007267	cell-cell signaling	PHEX	Uncharacterized protein
GO:0007267	cell-cell signaling	LOC414835	Uncharacterized protein
GO:0007267	cell-cell signaling	PCSK6	Uncharacterized protein
GO:0007267	cell-cell signaling	ADMP	Uncharacterized protein
GO:0007267	cell-cell signaling	FGF6	Fibroblast growth factor
GO:0007267	cell-cell signaling	ADRA2B	Uncharacterized protein
GO:0007267	cell-cell signaling	SSTR2	Somatostatin receptor type 2
GO:0007275	multicellular organismal development	IFITM5	Uncharacterized protein
GO:0007275	multicellular organismal development	PDILT	Uncharacterized protein
GO:0007275	multicellular organismal development	LECT1	Leukocyte cell-derived chemotaxin 1
GO:0007275	multicellular organismal development	LMO2	LIM domain-containing transcription factor
GO:0007275	multicellular organismal development	SDC3	Syndecan-3
GO:0007275	multicellular organismal development	SPRY2	Protein sprouty homolog 2
GO:0007275	multicellular organismal development	DCX	Uncharacterized protein
GO:0007275	multicellular organismal development	LOC423943
GO:0007275	multicellular organismal development	FZD5	Frizzled-8
GO:0007275	multicellular organismal development	LOC693258	Uncharacterized protein
GO:0007275	multicellular organismal development	PLXDC1	Uncharacterized protein
GO:0007275	multicellular organismal development	OVOL2	Uncharacterized protein
GO:0007275	multicellular organismal development	CPZ	Carboxypeptidase Z
GO:0007275	multicellular organismal development	DISP1	Uncharacterized protein
GO:0007275	multicellular organismal development	ZNF830	Uncharacterized protein
GO:0007275	multicellular organismal development	NTRK1	Tyrosine-protein kinase receptor
GO:0007275	multicellular organismal development	WNT8A	Protein Wnt-8c
GO:0007275	multicellular organismal development	LOC427547	Uncharacterized protein
GO:0007275	multicellular organismal development	DACT1	Dapper-like protein 1
GO:0007275	multicellular organismal development	T	Brachyury protein
GO:0007275	multicellular organismal development	GTF2IRD1	Uncharacterized protein
GO:0007275	multicellular organismal development	F2	Prothrombin
GO:0007275	multicellular organismal development	HESX1	Uncharacterized protein
GO:0007275	multicellular organismal development	OBSCN	obscurin, cytoskeletal calmodulin and titin-interacting RhoGEF
GO:0007275	multicellular organismal development	SLC22A16	Uncharacterized protein
GO:0007275	multicellular organismal development	GHRH-LR	Growth hormone-releasing hormone-like peptide receptor
GO:0007275	multicellular organismal development	HIC1	Hypermethylated in cancer 1 protein
GO:0007275	multicellular organismal development	TRIM71	E3 ubiquitin-protein ligase TRIM71
GO:0007275	multicellular organismal development	NHLH1	Basic helix-loop-helix protein NSCL1
GO:0007275	multicellular organismal development	SIAH3	E3 ubiquitin-protein ligase
GO:0007275	multicellular organismal development	SHROOM3	Uncharacterized protein
GO:0007275	multicellular organismal development	DLL4	Delta-like protein
GO:0007275	multicellular organismal development	ZNF536	Uncharacterized protein
GO:0007275	multicellular organismal development	EPHA4	Ephrin type-A receptor 4
GO:0007275	multicellular organismal development	CSPG5	Chondroitin sulfate proteoglycan 5
GO:0007275	multicellular organismal development	KLHL40	Uncharacterized protein
GO:0007275	multicellular organismal development	ITGB8	Integrin beta
GO:0007275	multicellular organismal development	FGF8	Fibroblast growth factor 8
GO:0007275	multicellular organismal development	SIM2	Uncharacterized protein
GO:0007275	multicellular organismal development	CITED2	Cited2/melanocyte specific gene-related gene 1 MRG1
GO:0007275	multicellular organismal development	BMP8B	Uncharacterized protein
GO:0007275	multicellular organismal development	EBF1	Uncharacterized protein
GO:0007275	multicellular organismal development	APLNR	Uncharacterized protein
GO:0007275	multicellular organismal development	WNT9A	Protein Wnt-9a
GO:0007275	multicellular organismal development	FZD9	Frizzled-9
GO:0007275	multicellular organismal development	FHL1	Uncharacterized protein
GO:0007275	multicellular organismal development	ITGA8	Integrin alpha-8
GO:0007275	multicellular organismal development	VSX2	Visual system homeobox 2
GO:0007275	multicellular organismal development	SFRP4	Uncharacterized protein
GO:0007275	multicellular organismal development	STRBP	Spermatid perinuclear RNA-binding protein
GO:0007275	multicellular organismal development	NEUROG3	neurogenin 3
GO:0007275	multicellular organismal development	DLK1	Uncharacterized protein
GO:0007275	multicellular organismal development	HMX3	Homeobox protein HMX3
GO:0007275	multicellular organismal development	TBX19	Uncharacterized protein
GO:0007275	multicellular organismal development	LHX3	LIM/homeobox protein Lhx3
GO:0007275	multicellular organismal development	LHX1	LIM/homeobox protein Lhx1
GO:0007275	multicellular organismal development	MET	Receptor protein-tyrosine kinase
GO:0007275	multicellular organismal development	LOC769726	Uncharacterized protein
GO:0007275	multicellular organismal development	SEBOX	SEBOX homeobox
GO:0007275	multicellular organismal development	CELSR1	Uncharacterized protein
GO:0007275	multicellular organismal development	COL19A1	Uncharacterized protein
GO:0007275	multicellular organismal development	HOXA11	Homeobox protein Hox-A11
GO:0007275	multicellular organismal development	SIX6	Homeobox protein SIX6
GO:0007275	multicellular organismal development	HOXA3	Homeobox protein Hox-A3
GO:0007275	multicellular organismal development	PROX1	Prospero homeobox protein 1
GO:0007275	multicellular organismal development	FGF5	fibroblast growth factor 5
GO:0007275	multicellular organismal development	GNRHR	Type 1/III gonadotropin-releasing hormone receptor hexahelical variant
GO:0007275	multicellular organismal development	PRRX2	Paired mesoderm homeobox protein 2
GO:0007275	multicellular organismal development	PAX2	Paired-box containing protein Pax-2
GO:0007275	multicellular organismal development	PRTG	Protogenin
GO:0007275	multicellular organismal development	ASTL	Astacin-like metalloendopeptidase
GO:0007275	multicellular organismal development	NTRK3	Tyrosine-protein kinase receptor
GO:0007275	multicellular organismal development	SALL4	Spalt4
GO:0007275	multicellular organismal development	HOXB6	Homeobox protein Hox-B6
GO:0007275	multicellular organismal development	ATOH7	Protein atonal homolog 7
GO:0007275	multicellular organismal development	TBX6	Uncharacterized protein
GO:0007275	multicellular organismal development	NKX2-5	Uncharacterized protein
GO:0007275	multicellular organismal development	LOC395991	Uncharacterized protein
GO:0007275	multicellular organismal development	GNRH1	Gonadotrophin-releasing hormone I
GO:0007275	multicellular organismal development	SPATA5	Protein sprouty homolog 1
GO:0007275	multicellular organismal development	ERG	Erg isoform C-1-1
GO:0007275	multicellular organismal development	TLE1	Uncharacterized protein
GO:0007275	multicellular organismal development	KDR	Receptor protein-tyrosine kinase
GO:0007275	multicellular organismal development	SEMA5B	Uncharacterized protein
GO:0007275	multicellular organismal development	POU4F1	POU domain, class 4, transcription factor 1
GO:0007275	multicellular organismal development	DLX1	Uncharacterized protein
GO:0007275	multicellular organismal development	CHRD	Chordin
GO:0007275	multicellular organismal development	TBX18	Uncharacterized protein
GO:0007275	multicellular organismal development	GCM1	Uncharacterized protein
GO:0007275	multicellular organismal development	GFI1B	Zinc finger protein Gfi-1b
GO:0007275	multicellular organismal development	MDK	Midkine
GO:0007275	multicellular organismal development	GALR3	Galanin receptor type 3
GO:0007275	multicellular organismal development	DLX5	Homeobox protein DLX-5
GO:0007275	multicellular organismal development	ID1	Uncharacterized protein
GO:0007275	multicellular organismal development	NRARP	Uncharacterized protein
GO:0007275	multicellular organismal development	SEMA3G	Uncharacterized protein
GO:0007275	multicellular organismal development	LOC423474	protein LBH-like
GO:0007275	multicellular organismal development	LOC417741	Uncharacterized protein
GO:0007275	multicellular organismal development	FREM1	Uncharacterized protein
GO:0007275	multicellular organismal development	TLL1	Metalloendopeptidase
GO:0007275	multicellular organismal development	DAZL	Deleted in azoospermia-like
GO:0007275	multicellular organismal development	TCP11	t-complex 11 homolog (mouse)
GO:0007275	multicellular organismal development	ITGB4	Integrin beta
GO:0007275	multicellular organismal development	SIM1	Uncharacterized protein
GO:0007275	multicellular organismal development	OSTN	Uncharacterized protein
GO:0007275	multicellular organismal development	TBX10	T-box 10
GO:0007275	multicellular organismal development	GBX1	Homeobox protein CHOX-7
GO:0007275	multicellular organismal development	MGP	Matrix Gla protein
GO:0007275	multicellular organismal development	DND1	Uncharacterized protein
GO:0007275	multicellular organismal development	HOXA7	Homeobox protein Hox-A7
GO:0007275	multicellular organismal development	EBF3	Uncharacterized protein
GO:0007275	multicellular organismal development	PAQR7	Progestin and adipoQ receptor family member VII, membrane progestin receptor alpha variant 2
GO:0007275	multicellular organismal development	LBH	Protein LBH
GO:0007275	multicellular organismal development	CXCR7	RDC1-like G protein-coupled receptor
GO:0007275	multicellular organismal development	HOXA1	Transcription factor HOXA1
GO:0007275	multicellular organismal development	TDRD9	Uncharacterized protein
GO:0007275	multicellular organismal development	EPAS1	Uncharacterized protein
GO:0007275	multicellular organismal development	TLL2	tolloid-like 2
GO:0007275	multicellular organismal development	PITX2	Pituitary homeobox 2
GO:0007275	multicellular organismal development	CHST2	Sulfotransferase
GO:0007275	multicellular organismal development	SLIT1	Slit1 protein
GO:0007275	multicellular organismal development	TMEM88B	transmembrane protein 88B
GO:0007275	multicellular organismal development	TBX3	T-box transcription factor TBX3
GO:0007275	multicellular organismal development	EYA4	Eyes absent homolog 4
GO:0007275	multicellular organismal development	MSGN1	Mesogenin-1
GO:0007275	multicellular organismal development	EFNB2	Uncharacterized protein
GO:0007275	multicellular organismal development	HOXA4	Homeobox protein Hox-A4
GO:0007275	multicellular organismal development	ROR2	Tyrosine-protein kinase transmembrane receptor
GO:0007275	multicellular organismal development	HLF	Uncharacterized protein
GO:0007275	multicellular organismal development	HOXA9	Homeobox protein Hox-A9
GO:0007275	multicellular organismal development	HOXB13	Uncharacterized protein
GO:0007275	multicellular organismal development	AMN	Uncharacterized protein
GO:0007275	multicellular organismal development	ISL2	Insulin gene enhancer protein ISL-2
GO:0007275	multicellular organismal development	BVES	Blood vessel epicardial substance
GO:0007275	multicellular organismal development	HEG1	heart development protein with EGF-like domains 1
GO:0007275	multicellular organismal development	WNT9B	Protein Wnt
GO:0007275	multicellular organismal development	KAZALD1	Uncharacterized protein
GO:0007275	multicellular organismal development	TCF15	Transcription factor 15
GO:0007275	multicellular organismal development	COLEC11	Collectin-11
GO:0007275	multicellular organismal development	JAG2	Delta-like protein
GO:0007275	multicellular organismal development	LMX1B	LIM/homeobox protein LMX-1.2
GO:0007275	multicellular organismal development	OLIG3	Olig2
GO:0007275	multicellular organismal development	HUNK	hormonally up-regulated Neu-associated kinase
GO:0007275	multicellular organismal development	PRRX1	Paired mesoderm homeobox protein 1
GO:0007275	multicellular organismal development	FZD4	Frizzled-4
GO:0007275	multicellular organismal development	HOPX	Homeodomain-only protein
GO:0007275	multicellular organismal development	SIX4	Uncharacterized protein
GO:0007275	multicellular organismal development	WNT7A	Protein Wnt
GO:0007275	multicellular organismal development	MAB21L2	Uncharacterized protein
GO:0007275	multicellular organismal development	ZIC3	Uncharacterized protein
GO:0007275	multicellular organismal development	SAG	S-antigen; retina and pineal gland (arrestin)
GO:0007275	multicellular organismal development	MYF6	Myogenic factor 6
GO:0007275	multicellular organismal development	SERPINF1	Uncharacterized protein
GO:0007275	multicellular organismal development	DLL1	Delta-like protein
GO:0007275	multicellular organismal development	FOXC2	Uncharacterized protein
GO:0007275	multicellular organismal development	APAF1	Uncharacterized protein
GO:0007275	multicellular organismal development	BMP5	Uncharacterized protein
GO:0007275	multicellular organismal development	JMJD6	Bifunctional arginine demethylase and lysyl-hydroxylase JMJD6
GO:0007275	multicellular organismal development	SOX11	Sox11
GO:0007275	multicellular organismal development	HOXB3	Homeobox protein Hox-B3
GO:0007275	multicellular organismal development	EPHA7	Ephrin type-A receptor 7
GO:0007275	multicellular organismal development	HYDIN	Uncharacterized protein
GO:0007275	multicellular organismal development	ID3	Uncharacterized protein
GO:0007275	multicellular organismal development	PKP1	Uncharacterized protein
GO:0007275	multicellular organismal development	TDRD1	tudor domain containing 1
GO:0007275	multicellular organismal development	ODF1	Uncharacterized protein
GO:0007275	multicellular organismal development	OLFML3	Olfactomedin-like protein 3
GO:0007275	multicellular organismal development	C23H1ORF172	Uncharacterized protein
GO:0007275	multicellular organismal development	ATN1	Uncharacterized protein
GO:0007275	multicellular organismal development	JAG1	Delta-like protein
GO:0007275	multicellular organismal development	SMOC1	Uncharacterized protein
GO:0007275	multicellular organismal development	WIPF3	Uncharacterized protein
GO:0007275	multicellular organismal development	CRABP1	Cellular retinoic acid binding protein I
GO:0007275	multicellular organismal development	LEFTY2	Uncharacterized protein
GO:0007275	multicellular organismal development	ADRA1B	Uncharacterized protein
GO:0007275	multicellular organismal development	MDGA1	MAM domain-containing glycosylphosphatidylinositol anchor protein 1
GO:0007275	multicellular organismal development	CNTF	Ciliary neurotrophic factor
GO:0007275	multicellular organismal development	ANGPTL4	Uncharacterized protein
GO:0007275	multicellular organismal development	GADD45B	Uncharacterized protein
GO:0007275	multicellular organismal development	MC1R	Melanocyte-stimulating hormone receptor
GO:0007275	multicellular organismal development	RAX2	Retinal homeobox protein Rx1
GO:0007275	multicellular organismal development	SOX6	Uncharacterized protein
GO:0007275	multicellular organismal development	FOXA2	HNF-3b protein
GO:0007275	multicellular organismal development	DKK2	Uncharacterized protein
GO:0007275	multicellular organismal development	EHF	Uncharacterized protein
GO:0007275	multicellular organismal development	FZD7	Frizzled-7
GO:0007275	multicellular organismal development	CD163L1	Uncharacterized protein
GO:0007275	multicellular organismal development	FREM2	Uncharacterized protein
GO:0007275	multicellular organismal development	FZD8	Frizzled-8
GO:0007275	multicellular organismal development	ZNF502	zinc finger protein 502
GO:0007275	multicellular organismal development	SEMA5A	Uncharacterized protein
GO:0007275	multicellular organismal development	ADAD1	Uncharacterized protein
GO:0007275	multicellular organismal development	DMBX1	Uncharacterized protein
GO:0007275	multicellular organismal development	CSRP3	Uncharacterized protein
GO:0007275	multicellular organismal development	CGNRH-R	Uncharacterized protein
GO:0007275	multicellular organismal development	TDRD5	Uncharacterized protein
GO:0007275	multicellular organismal development	MLF1	Uncharacterized protein
GO:0007275	multicellular organismal development	RFX3	Uncharacterized protein
GO:0007275	multicellular organismal development	BMP7	Uncharacterized protein
GO:0007275	multicellular organismal development	NEUROD1	Neurogenic differentiation factor 1
GO:0007275	multicellular organismal development	FOXN4	Forkhead box N4
GO:0007275	multicellular organismal development	TBX2	Uncharacterized protein
GO:0007275	multicellular organismal development	SNAI1	Snail like protein
GO:0007275	multicellular organismal development	MSX1	Homeobox protein MSX-1
GO:0007275	multicellular organismal development	OLFM1	Noelin
GO:0007275	multicellular organismal development	ANGPT2	Angiopoietin-2B (Ang-2B)
GO:0007275	multicellular organismal development	UNC45B	Uncharacterized protein
GO:0007275	multicellular organismal development	EMP1	Uncharacterized protein
GO:0007275	multicellular organismal development	SETDB2	Uncharacterized protein
GO:0007275	multicellular organismal development	FGF2	Fibroblast growth factor 2
GO:0007275	multicellular organismal development	LOC428720	Uncharacterized protein
GO:0007275	multicellular organismal development	DBN1	Drebrin
GO:0007275	multicellular organismal development	EPHB3	Receptor protein-tyrosine kinase
GO:0007275	multicellular organismal development	WNT10A	Protein Wnt
GO:0007275	multicellular organismal development	BMP10	Uncharacterized protein
GO:0007275	multicellular organismal development	ANGPT1	Uncharacterized protein
GO:0007275	multicellular organismal development	FOXD3	FOXD3
GO:0007275	multicellular organismal development	WNT8B	Protein Wnt
GO:0007275	multicellular organismal development	DIXDC1	Uncharacterized protein
GO:0007275	multicellular organismal development	WNT16	Protein Wnt
GO:0007275	multicellular organismal development	TCFL5	Uncharacterized protein
GO:0007275	multicellular organismal development	C27H17ORF105	chromosome 27 open reading frame, human C17orf105
GO:0007275	multicellular organismal development	HUC	ELAV-like protein
GO:0007275	multicellular organismal development	WNT6	Protein Wnt
GO:0007275	multicellular organismal development	CHRDL2	Uncharacterized protein
GO:0007275	multicellular organismal development	DRGX	Uncharacterized protein
GO:0007275	multicellular organismal development	DBX2	Homeobox protein DBX2
GO:0007275	multicellular organismal development	MTL5	Uncharacterized protein
GO:0007275	multicellular organismal development	TSSK3	Uncharacterized protein
GO:0007275	multicellular organismal development	IHH	Indian hedgehog protein
GO:0007275	multicellular organismal development	LIF	Uncharacterized protein
GO:0007275	multicellular organismal development	SPRY1	Sprouty-like protein 1
GO:0007275	multicellular organismal development	ID2	Transcriptional regulator Id2
GO:0007275	multicellular organismal development	HMX2	Uncharacterized protein
GO:0007275	multicellular organismal development	PAX7	Uncharacterized protein
GO:0007275	multicellular organismal development	SLC26A8	Uncharacterized protein
GO:0007275	multicellular organismal development	HOXA2	Homeobox protein Hox-A2
GO:0007275	multicellular organismal development	LGR4	Uncharacterized protein
GO:0007275	multicellular organismal development	COL13A1	Uncharacterized protein
GO:0007275	multicellular organismal development	NEUROD4	Neurogenic differentiation factor 4
GO:0007275	multicellular organismal development	FIGF	Vascular endothelial growth factor D
GO:0007275	multicellular organismal development	MEIS1	Myeloid ecotropic viral insertion site-1a protein
GO:0007275	multicellular organismal development	ADMP	Uncharacterized protein
GO:0007275	multicellular organismal development	ATRNL1	Uncharacterized protein
GO:0007275	multicellular organismal development	ANO1	Anoctamin
GO:0007275	multicellular organismal development	ELF3	Uncharacterized protein
GO:0007275	multicellular organismal development	MESP2	BHLH transcription factor
GO:0007275	multicellular organismal development	SERPINF2	Uncharacterized protein
GO:0007275	multicellular organismal development	FGF6	Fibroblast growth factor
GO:0007275	multicellular organismal development	STK36	Uncharacterized protein
GO:0007275	multicellular organismal development	UNC5B	Uncharacterized protein
GO:0007275	multicellular organismal development	ITGB6	Integrin beta
GO:0007275	multicellular organismal development	ZNF831	zinc finger protein 831
GO:0007275	multicellular organismal development	SOX2	Transcription factor SOX-2
GO:0007275	multicellular organismal development	PLXNB1	Uncharacterized protein
GO:0006936	muscle contraction	ACTN2	Alpha-actinin-2
GO:0006936	muscle contraction	UTS2	Preprourotensin II
GO:0006936	muscle contraction	MYOM1	Uncharacterized protein
GO:0006936	muscle contraction	DRD1	Dopamine D1A receptor
GO:0006936	muscle contraction	MYBPC1	Uncharacterized protein
GO:0006936	muscle contraction	ACTG2	Actin, gamma-enteric smooth muscle
GO:0006936	muscle contraction	TMOD1	Uncharacterized protein
GO:0006936	muscle contraction	MYH1F	Uncharacterized protein
GO:0006936	muscle contraction	MYH1E	Myosin heavy chain, skeletal muscle, adult
GO:0006936	muscle contraction	HCN4	Uncharacterized protein
GO:0006936	muscle contraction	GJC1	Gap junction gamma-1 protein
GO:0006936	muscle contraction	ANKRD2	Uncharacterized protein
GO:0006936	muscle contraction	LOC772158	heat shock protein 30C-like
GO:0006936	muscle contraction	NDUFS6	Uncharacterized protein
GO:0006936	muscle contraction	GALR3	Galanin receptor type 3
GO:0006936	muscle contraction	MYOM2	Uncharacterized protein
GO:0006936	muscle contraction	MYH1A	Uncharacterized protein
GO:0006936	muscle contraction	MYH15	Uncharacterized protein
GO:0006936	muscle contraction	ACTA1	Actin, alpha skeletal muscle
GO:0006936	muscle contraction	STBD1	starch binding domain 1
GO:0006936	muscle contraction	GAMT	guanidinoacetate N-methyltransferase
GO:0006936	muscle contraction	SCN4A	Sodium channel protein
GO:0006936	muscle contraction	MYBPC3	Myosin-binding protein C, cardiac-type
GO:0006936	muscle contraction	MYH11	Myosin-11
GO:0006936	muscle contraction	TPM2	Tropomyosin beta chain
GO:0006936	muscle contraction	CLCN1	Chloride channel protein
GO:0006936	muscle contraction	MYH1B	Uncharacterized protein
GO:0006936	muscle contraction	LMOD1	Uncharacterized protein
GO:0006936	muscle contraction	ITGA1	Protein pelota homolog
GO:0006936	muscle contraction	CACNA1S	Calcium channel voltage-dependent L type alpha 1S
GO:0006936	muscle contraction	GJC2	Gap junction protein
GO:0006936	muscle contraction	TNNT2	Troponin T, cardiac muscle isoforms
GO:0006936	muscle contraction	HSP25	Heat shock protein 25
GO:0006936	muscle contraction	KCNIP2	Uncharacterized protein
GO:0006936	muscle contraction	ACTA2	Actin, gamma-enteric smooth muscle
GO:0006936	muscle contraction	TMOD4	Sk-tropomodulin
GO:0006936	muscle contraction	MYH1C	Fast myosin heavy chain isoform 3
GO:0006936	muscle contraction	MYLK	Uncharacterized protein
GO:0006936	muscle contraction	TMOD2	Uncharacterized protein
GO:0006936	muscle contraction	MYH1G	Uncharacterized protein
GO:0006936	muscle contraction	LMOD2	Uncharacterized protein
GO:0006936	muscle contraction	LOC771308	Type II growth hormone-releasing hormone receptor
GO:0006936	muscle contraction	CALD1	Caldesmon
GO:0034765	regulation of ion transmembrane transport	CACNA1I	Uncharacterized protein
GO:0034765	regulation of ion transmembrane transport	CACNG3	Voltage-dependent calcium channel gamma subunit
GO:0034765	regulation of ion transmembrane transport	ASIC5	Uncharacterized protein
GO:0034765	regulation of ion transmembrane transport	C15ORF27	Uncharacterized protein
GO:0034765	regulation of ion transmembrane transport	HCN4	Uncharacterized protein
GO:0034765	regulation of ion transmembrane transport	KCNB1	Uncharacterized protein
GO:0034765	regulation of ion transmembrane transport	KCNV2	Uncharacterized protein
GO:0034765	regulation of ion transmembrane transport	LOC395944	Sodium channel protein
GO:0034765	regulation of ion transmembrane transport	CACNA1C	Uncharacterized protein
GO:0034765	regulation of ion transmembrane transport	KCNC4	Uncharacterized protein
GO:0034765	regulation of ion transmembrane transport	HCN2	Uncharacterized protein
GO:0034765	regulation of ion transmembrane transport	KCNG4	Uncharacterized protein
GO:0034765	regulation of ion transmembrane transport	KCNQ1	Uncharacterized protein
GO:0034765	regulation of ion transmembrane transport	SCN8A	Sodium channel protein
GO:0034765	regulation of ion transmembrane transport	KCNJ1	Uncharacterized protein
GO:0034765	regulation of ion transmembrane transport	KCNA4	Potassium channel Shaker alpha subunit variant cKv1.4(M)
GO:0034765	regulation of ion transmembrane transport	KCNS1	Uncharacterized protein
GO:0034765	regulation of ion transmembrane transport	SCN2B	Uncharacterized protein
GO:0034765	regulation of ion transmembrane transport	CACNA1B	Voltage-dependent N-type calcium channel subunit alpha-1B
GO:0034765	regulation of ion transmembrane transport	LOC428404	Sodium channel protein
GO:0034765	regulation of ion transmembrane transport	TMEM37	Uncharacterized protein
GO:0034765	regulation of ion transmembrane transport	KCNAB1	Putative potassim channel beta-subunit
GO:0034765	regulation of ion transmembrane transport	KCNA10	Shaker-like voltage-gated potassium channel cKv1.2
GO:0034765	regulation of ion transmembrane transport	KCNJ16	Uncharacterized protein
GO:0034765	regulation of ion transmembrane transport	CACNB4	Voltage-gated calcium channel beta 4 subunit transcript variant 1
GO:0034765	regulation of ion transmembrane transport	KCNIP1	Uncharacterized protein
GO:0034765	regulation of ion transmembrane transport	KCNS2	Uncharacterized protein
GO:0034765	regulation of ion transmembrane transport	CACNA2D3	calcium channel, voltage-dependent, alpha 2/delta subunit 3
GO:0034765	regulation of ion transmembrane transport	CACNA1D	Uncharacterized protein
GO:0034765	regulation of ion transmembrane transport	SCN4A	Sodium channel protein
GO:0034765	regulation of ion transmembrane transport	KCNJ15	Uncharacterized protein
GO:0034765	regulation of ion transmembrane transport	GRIN1	Uncharacterized protein
GO:0034765	regulation of ion transmembrane transport	CLCN1	Chloride channel protein
GO:0034765	regulation of ion transmembrane transport	KCNE4	Uncharacterized protein
GO:0034765	regulation of ion transmembrane transport	KCNK12	Uncharacterized protein
GO:0034765	regulation of ion transmembrane transport	KCNF1	Uncharacterized protein
GO:0034765	regulation of ion transmembrane transport	KCNJ4	Uncharacterized protein
GO:0034765	regulation of ion transmembrane transport	CACNA1G	Uncharacterized protein
GO:0034765	regulation of ion transmembrane transport	CACNA1S	Calcium channel voltage-dependent L type alpha 1S
GO:0034765	regulation of ion transmembrane transport	KCNE2	Uncharacterized protein
GO:0034765	regulation of ion transmembrane transport	KCNS3	Uncharacterized protein
GO:0034765	regulation of ion transmembrane transport	KCNJ12	ATP-sensitive inward rectifier potassium channel 12
GO:0034765	regulation of ion transmembrane transport	CACNG2	Voltage-dependent calcium channel gamma subunit
GO:0034765	regulation of ion transmembrane transport	KCNIP2	Uncharacterized protein
GO:0034765	regulation of ion transmembrane transport	KCNK2	Uncharacterized protein
GO:0034765	regulation of ion transmembrane transport	KCNG2	Potassium voltage-gated channel subfamily G member 2
GO:0034765	regulation of ion transmembrane transport	KCNA2	Voltage-gated potassium channel Kv1.2
GO:0034765	regulation of ion transmembrane transport	NALCN	Uncharacterized protein
GO:0034765	regulation of ion transmembrane transport	KCNQ2	Uncharacterized protein
GO:0034765	regulation of ion transmembrane transport	HCN1	Uncharacterized protein
GO:0034765	regulation of ion transmembrane transport	CLCNKB	Chloride channel protein
GO:0034765	regulation of ion transmembrane transport	SCN1A	Uncharacterized protein
GO:0034765	regulation of ion transmembrane transport	KCNH5	Uncharacterized protein
GO:0034765	regulation of ion transmembrane transport	KCNJ5	Uncharacterized protein
GO:0034765	regulation of ion transmembrane transport	KCNK10	Uncharacterized protein
GO:0034765	regulation of ion transmembrane transport	CACNA1E	Uncharacterized protein
GO:0007601	visual perception	GNAT1	Rod-type transducin alpha subunit
GO:0007601	visual perception	RD3	Uncharacterized protein
GO:0007601	visual perception	MIP	Lens fiber major intrinsic protein
GO:0007601	visual perception	OPN5	Opsin 5, mammalian type
GO:0007601	visual perception	AIPL1	Uncharacterized protein
GO:0007601	visual perception	MYO3B	Uncharacterized protein
GO:0007601	visual perception	DLL4	Delta-like protein
GO:0007601	visual perception	RGR	Uncharacterized protein
GO:0007601	visual perception	KRT12	Uncharacterized protein
GO:0007601	visual perception	CLDN15	Claudin
GO:0007601	visual perception	LOC100858777	Uncharacterized protein
GO:0007601	visual perception	LAMC3	Uncharacterized protein
GO:0007601	visual perception	LUM	Lumican
GO:0007601	visual perception	VSX2	Visual system homeobox 2
GO:0007601	visual perception	NYX	Uncharacterized protein
GO:0007601	visual perception	GJC1	Gap junction gamma-1 protein
GO:0007601	visual perception	RRH	Uncharacterized protein
GO:0007601	visual perception	RGS9BP	Regulator of G-protein signaling 9-binding protein
GO:0007601	visual perception	SIX6	Homeobox protein SIX6
GO:0007601	visual perception	PDE6C	Cone cGMP-specific 3',5'-cyclic phosphodiesterase subunit alpha'
GO:0007601	visual perception	GABRR2	Uncharacterized protein
GO:0007601	visual perception	RBP	Retinol-binding protein 4
GO:0007601	visual perception	LOC395991	Uncharacterized protein
GO:0007601	visual perception	COL2A1	Collagen alpha-1(II) chain
GO:0007601	visual perception	KERA	Keratocan
GO:0007601	visual perception	PRPH2	Peripherin-2
GO:0007601	visual perception	LOC417741	Uncharacterized protein
GO:0007601	visual perception	CNGA1	Cyclic nucleotide-gated channel rod photoreceptor subunit alpha
GO:0007601	visual perception	EPAS1	Uncharacterized protein
GO:0007601	visual perception	IMPG2	Interphotoreceptor matrix proteoglycan 2
GO:0007601	visual perception	PDE6G	Uncharacterized protein
GO:0007601	visual perception	EYA4	Eyes absent homolog 4
GO:0007601	visual perception	GUCA1A	Guanylyl cyclase-activating protein 1
GO:0007601	visual perception	TULP1	Tubby-like protein
GO:0007601	visual perception	GLRB	Uncharacterized protein
GO:0007601	visual perception	GJD2	Gap junction protein
GO:0007601	visual perception	RPE65	Retinoid isomerohydrolase
GO:0007601	visual perception	UNC119	Uncharacterized protein
GO:0007601	visual perception	GJA3	Gap junction alpha-3 protein
GO:0007601	visual perception	USH2A	Usher syndrome 2A (autosomal recessive, mild)
GO:0007601	visual perception	RHO	Rhodopsin
GO:0007601	visual perception	ABCA4	Uncharacterized protein
GO:0007601	visual perception	GABRR3	Uncharacterized protein
GO:0007601	visual perception	GRK7	Uncharacterized protein
GO:0007601	visual perception	LRAT	Uncharacterized protein
GO:0007601	visual perception	RGS16	Uncharacterized protein
GO:0007601	visual perception	CRYBB2	Beta-crystallin B2
GO:0007601	visual perception	FAM161A	Uncharacterized protein
GO:0007601	visual perception	OPN4-1	Melanopsin 1 isoform L
GO:0007601	visual perception	RAX2	Retinal homeobox protein Rx1
GO:0007601	visual perception	GNAT2	Cone-type transducin alpha subunit
GO:0007601	visual perception	GJA8	Gap junction protein
GO:0007601	visual perception	PDC	Uncharacterized protein
GO:0007601	visual perception	OPN4	Putative Opsin 4 isoform b
GO:0007601	visual perception	CRYBB3	Beta-crystallin B3
GO:0007601	visual perception	PDE6H	Phosphodiesterase 6 gamma subunit cone form
GO:0007601	visual perception	AOC3	amine oxidase, copper containing 3
GO:0007601	visual perception	GJC2	Gap junction protein
GO:0007601	visual perception	SLC45A2	solute carrier family 45, member 2
GO:0007601	visual perception	GUCA1B	Guanylyl cyclase-activating protein 2
GO:0007601	visual perception	GRM4	Uncharacterized protein
GO:0007601	visual perception	NXNL2	nucleoredoxin-like 2
GO:0007601	visual perception	POU4F3	Brain-specific homeobox/POU domain protein 3
GO:0007601	visual perception	RP1	retinitis pigmentosa 1 (autosomal dominant)
GO:0007601	visual perception	FSCN2	Fascin
GO:0007601	visual perception	BBS4	Uncharacterized protein
GO:0007601	visual perception	GRM8	Uncharacterized protein
GO:0007601	visual perception	TACSTD2	Uncharacterized protein
GO:0007601	visual perception	MYO7A	Uncharacterized protein
GO:0007601	visual perception	LOC396520	Visinin
GO:0042391	regulation of membrane potential	ACTN2	Alpha-actinin-2
GO:0042391	regulation of membrane potential	RIMS3	Uncharacterized protein
GO:0042391	regulation of membrane potential	ASIC5	Uncharacterized protein
GO:0042391	regulation of membrane potential	KBP	Probable glutamate receptor
GO:0042391	regulation of membrane potential	KCNH1	Uncharacterized protein
GO:0042391	regulation of membrane potential	RIMS2	Uncharacterized protein
GO:0042391	regulation of membrane potential	GRIN2C	Uncharacterized protein
GO:0042391	regulation of membrane potential	HCN4	Uncharacterized protein
GO:0042391	regulation of membrane potential	SLC26A6	Uncharacterized protein
GO:0042391	regulation of membrane potential	LOC100859549	sulfate transporter-like
GO:0042391	regulation of membrane potential	HCN2	Uncharacterized protein
GO:0042391	regulation of membrane potential	GABRR2	Uncharacterized protein
GO:0042391	regulation of membrane potential	GLRA4	Uncharacterized protein
GO:0042391	regulation of membrane potential	CHRNA9	Neuronal acetylcholine receptor subunit alpha-9
GO:0042391	regulation of membrane potential	CHRNA10	Neuronal acetylcholine receptor subunit alpha-10
GO:0042391	regulation of membrane potential	SLC26A9	Uncharacterized protein
GO:0042391	regulation of membrane potential	CHRNB3	Neuronal acetylcholine receptor subunit beta-3
GO:0042391	regulation of membrane potential	FAM19A4	Uncharacterized protein
GO:0042391	regulation of membrane potential	GPR39	G-protein coupled receptor 39
GO:0042391	regulation of membrane potential	CACNB4	Voltage-gated calcium channel beta 4 subunit transcript variant 1
GO:0042391	regulation of membrane potential	CNGA1	Cyclic nucleotide-gated channel rod photoreceptor subunit alpha
GO:0042391	regulation of membrane potential	GRIN2A	Uncharacterized protein
GO:0042391	regulation of membrane potential	SLC26A4	Uncharacterized protein
GO:0042391	regulation of membrane potential	GLRB	Uncharacterized protein
GO:0042391	regulation of membrane potential	BVES	Blood vessel epicardial substance
GO:0042391	regulation of membrane potential	CHRNA4	Neuronal acetylcholine receptor subunit alpha-4
GO:0042391	regulation of membrane potential	CHRNA5	Neuronal acetylcholine receptor subunit alpha-5
GO:0042391	regulation of membrane potential	POPDC2	Uncharacterized protein
GO:0042391	regulation of membrane potential	GRIN1	Uncharacterized protein
GO:0042391	regulation of membrane potential	GABRR3	Uncharacterized protein
GO:0042391	regulation of membrane potential	CNGA2	Uncharacterized protein
GO:0042391	regulation of membrane potential	CNIH3	Uncharacterized protein
GO:0042391	regulation of membrane potential	LOC101748788	Uncharacterized protein
GO:0042391	regulation of membrane potential	SLC26A2	Uncharacterized protein
GO:0042391	regulation of membrane potential	CACNA1G	Uncharacterized protein
GO:0042391	regulation of membrane potential	GABRG1	Gamma-aminobutyric acid A receptor gamma 1 chain
GO:0042391	regulation of membrane potential	CHRNA6	Neuronal acetylcholine receptor subunit alpha-6
GO:0042391	regulation of membrane potential	CACNG2	Voltage-dependent calcium channel gamma subunit
GO:0042391	regulation of membrane potential	GABRA4	Uncharacterized protein
GO:0042391	regulation of membrane potential	KCNK2	Uncharacterized protein
GO:0042391	regulation of membrane potential	CHRNA7	Neuronal acetylcholine receptor subunit alpha-7
GO:0042391	regulation of membrane potential	GABRA2	Uncharacterized protein
GO:0042391	regulation of membrane potential	HCN1	Uncharacterized protein
GO:0042391	regulation of membrane potential	GABRD	Uncharacterized protein
GO:0042391	regulation of membrane potential	SCN1A	Uncharacterized protein
GO:0042391	regulation of membrane potential	POPDC3	Popeye domain-containing protein 3
GO:0042391	regulation of membrane potential	SLC26A8	Uncharacterized protein
GO:0042391	regulation of membrane potential	KCNH5	Uncharacterized protein
GO:0042391	regulation of membrane potential	ANO1	Anoctamin
GO:0042391	regulation of membrane potential	CHRNA1	Acetylcholine receptor subunit alpha
GO:0007155	cell adhesion	ACTN2	Alpha-actinin-2
GO:0007155	cell adhesion	COL6A3	Collagen alpha-3(VI) chain
GO:0007155	cell adhesion	RND3	Uncharacterized protein
GO:0007155	cell adhesion	TINAG	Uncharacterized protein
GO:0007155	cell adhesion	SDC3	Syndecan-3
GO:0007155	cell adhesion	PCDH19	Protocadherin 19
GO:0007155	cell adhesion	LMLN	Uncharacterized protein
GO:0007155	cell adhesion	LAMB4	laminin, beta 4
GO:0007155	cell adhesion	MYBPH	Myosin-binding protein H
GO:0007155	cell adhesion	PCDH17	Uncharacterized protein
GO:0007155	cell adhesion	BARX1	Homeobox protein BarH-like 1
GO:0007155	cell adhesion	LOC101751874	Uncharacterized protein
GO:0007155	cell adhesion	CDH23	Uncharacterized protein
GO:0007155	cell adhesion	LOC427547	Uncharacterized protein
GO:0007155	cell adhesion	COL16A1	Uncharacterized protein
GO:0007155	cell adhesion	CD72	C-type lectin short form
GO:0007155	cell adhesion	CDON	Uncharacterized protein
GO:0007155	cell adhesion	LOC416696	collagen, type VII, alpha 1-like
GO:0007155	cell adhesion	LOC420721	Uncharacterized protein
GO:0007155	cell adhesion	WISP2	Uncharacterized protein
GO:0007155	cell adhesion	HSPB11	heat shock protein family B (small), member 11
GO:0007155	cell adhesion	FAT2	Uncharacterized protein
GO:0007155	cell adhesion	ENG	Uncharacterized protein
GO:0007155	cell adhesion	COMP	Uncharacterized protein
GO:0007155	cell adhesion	DDR2	Protein-tyrosine kinase
GO:0007155	cell adhesion	CLCA2	Uncharacterized protein
GO:0007155	cell adhesion	ARL13A	Uncharacterized protein
GO:0007155	cell adhesion	EPHA4	Ephrin type-A receptor 4
GO:0007155	cell adhesion	ITGB8	Integrin beta
GO:0007155	cell adhesion	NFASC	Neurofascin
GO:0007155	cell adhesion	CD226	Uncharacterized protein
GO:0007155	cell adhesion	RET	Uncharacterized protein
GO:0007155	cell adhesion	LAMC3	Uncharacterized protein
GO:0007155	cell adhesion	S1PR1	Uncharacterized protein
GO:0007155	cell adhesion	ITGA8	Integrin alpha-8
GO:0007155	cell adhesion	THBS1	Uncharacterized protein
GO:0007155	cell adhesion	PKN3	protein kinase N3
GO:0007155	cell adhesion	CPXM2	Uncharacterized protein
GO:0007155	cell adhesion	COL14A1	Collagen alpha-1(XIV) chain
GO:0007155	cell adhesion	CELSR1	Uncharacterized protein
GO:0007155	cell adhesion	COL19A1	Uncharacterized protein
GO:0007155	cell adhesion	NRCAM	Uncharacterized protein
GO:0007155	cell adhesion	TN	Tenascin
GO:0007155	cell adhesion	ACAN	Aggrecan core protein
GO:0007155	cell adhesion	SELE	Uncharacterized protein
GO:0007155	cell adhesion	ASTL	Astacin-like metalloendopeptidase
GO:0007155	cell adhesion	TINAGL1	Uncharacterized protein
GO:0007155	cell adhesion	ITGA9	Uncharacterized protein
GO:0007155	cell adhesion	KITLG	KIT ligand form 4
GO:0007155	cell adhesion	NEO1	Uncharacterized protein
GO:0007155	cell adhesion	PCDH20	Uncharacterized protein
GO:0007155	cell adhesion	LOC421195	protocadherin Fat 4-like
GO:0007155	cell adhesion	FLRT2	Uncharacterized protein
GO:0007155	cell adhesion	FBLN7	fibulin 7
GO:0007155	cell adhesion	TNFAIP6	Tumor necrosis factor-inducible protein 6
GO:0007155	cell adhesion	CERCAM	Uncharacterized protein
GO:0007155	cell adhesion	HABP2	Uncharacterized protein
GO:0007155	cell adhesion	WISP1	Uncharacterized protein
GO:0007155	cell adhesion	PKP3	Uncharacterized protein
GO:0007155	cell adhesion	NID1	Uncharacterized protein
GO:0007155	cell adhesion	LOC417192	Uncharacterized protein
GO:0007155	cell adhesion	TNR	Tenascin-R
GO:0007155	cell adhesion	VTN	Uncharacterized protein
GO:0007155	cell adhesion	PRPH2	Peripherin-2
GO:0007155	cell adhesion	ITGA2	Uncharacterized protein
GO:0007155	cell adhesion	CDHR3	Uncharacterized protein
GO:0007155	cell adhesion	CELSR2	Uncharacterized protein
GO:0007155	cell adhesion	EPHB1	Receptor protein-tyrosine kinase
GO:0007155	cell adhesion	FREM1	Uncharacterized protein
GO:0007155	cell adhesion	LOC768760	Protocadherin delta 1
GO:0007155	cell adhesion	COL5A1	Uncharacterized protein
GO:0007155	cell adhesion	CDHR2	Uncharacterized protein
GO:0007155	cell adhesion	ITGB4	Integrin beta
GO:0007155	cell adhesion	PCDH18	Uncharacterized protein
GO:0007155	cell adhesion	CXCR7	RDC1-like G protein-coupled receptor
GO:0007155	cell adhesion	MMRN1	multimerin 1
GO:0007155	cell adhesion	ASTN1	Uncharacterized protein
GO:0007155	cell adhesion	CCR8L	Uncharacterized protein
GO:0007155	cell adhesion	BCMO1	Frizzled-5
GO:0007155	cell adhesion	EFNB2	Uncharacterized protein
GO:0007155	cell adhesion	CXCL12	Stromal cell derived factor-1
GO:0007155	cell adhesion	PCDH8	Paraxial protocadherin
GO:0007155	cell adhesion	MADCAM1	Uncharacterized protein
GO:0007155	cell adhesion	BVES	Blood vessel epicardial substance
GO:0007155	cell adhesion	MYBPC3	Myosin-binding protein C, cardiac-type
GO:0007155	cell adhesion	LOC769052	protocadherin-23-like
GO:0007155	cell adhesion	COL4A6	Uncharacterized protein
GO:0007155	cell adhesion	CELSR3	Uncharacterized protein
GO:0007155	cell adhesion	LOC422264	Uncharacterized protein
GO:0007155	cell adhesion	PDZD2	Uncharacterized protein
GO:0007155	cell adhesion	PGM5	Uncharacterized protein
GO:0007155	cell adhesion	ADAM20	Meltrin epsilon
GO:0007155	cell adhesion	CDH22	Uncharacterized protein
GO:0007155	cell adhesion	CDHR5	Uncharacterized protein
GO:0007155	cell adhesion	PARVG	Uncharacterized protein
GO:0007155	cell adhesion	DSCAM	Uncharacterized protein
GO:0007155	cell adhesion	PKP1	Uncharacterized protein
GO:0007155	cell adhesion	THBS4	Uncharacterized protein
GO:0007155	cell adhesion	SCARB1	Uncharacterized protein
GO:0007155	cell adhesion	HES4	Transcription factor HES-1
GO:0007155	cell adhesion	MSLN	mesothelin
GO:0007155	cell adhesion	ITGA11	Uncharacterized protein
GO:0007155	cell adhesion	LOC101750561	cell adhesion molecule 4-like
GO:0007155	cell adhesion	PCDH10	Uncharacterized protein
GO:0007155	cell adhesion	SSX2IP	Uncharacterized protein
GO:0007155	cell adhesion	LAMB1	Laminin subunit beta-1
GO:0007155	cell adhesion	FREM2	Uncharacterized protein
GO:0007155	cell adhesion	ITGA1	Protein pelota homolog
GO:0007155	cell adhesion	SEMA5A	Uncharacterized protein
GO:0007155	cell adhesion	DSC2	Uncharacterized protein
GO:0007155	cell adhesion	LYVE1	Uncharacterized protein
GO:0007155	cell adhesion	TYRO3	Receptor protein-tyrosine kinase
GO:0007155	cell adhesion	PECAM1	Uncharacterized protein
GO:0007155	cell adhesion	CDHR1	Cadherin-related family member 1
GO:0007155	cell adhesion	CD4	CD4
GO:0007155	cell adhesion	BCAR1	Uncharacterized protein
GO:0007155	cell adhesion	ADAM5	Uncharacterized protein
GO:0007155	cell adhesion	ADAM23	Disintegrin and metalloprotease 23
GO:0007155	cell adhesion	PCDH12	Uncharacterized protein
GO:0007155	cell adhesion	HAPLN4	Uncharacterized protein
GO:0007155	cell adhesion	F8	Uncharacterized protein
GO:0007155	cell adhesion	LOXL2	Lysyl oxidase homolog 2
GO:0007155	cell adhesion	GP1BB	glycoprotein Ib (platelet), beta polypeptide
GO:0007155	cell adhesion	AMBP	Uncharacterized protein
GO:0007155	cell adhesion	CLDN11	Claudin
GO:0007155	cell adhesion	SPON2	Uncharacterized protein
GO:0007155	cell adhesion	CCM2L	Uncharacterized protein
GO:0007155	cell adhesion	BMP10	Uncharacterized protein
GO:0007155	cell adhesion	MMP24	Uncharacterized protein
GO:0007155	cell adhesion	MEGF10	Uncharacterized protein
GO:0007155	cell adhesion	F5	Uncharacterized protein
GO:0007155	cell adhesion	CHST4	Sulfotransferase
GO:0007155	cell adhesion	LRFN3	leucine rich repeat and fibronectin type III domain containing 3
GO:0007155	cell adhesion	HAS3	Hyaluronan synthase 3
GO:0007155	cell adhesion	CYR61	Protein CYR61
GO:0007155	cell adhesion	GRHL2	Uncharacterized protein
GO:0007155	cell adhesion	LAMC2	Uncharacterized protein
GO:0007155	cell adhesion	DSCAML1	Uncharacterized protein
GO:0007155	cell adhesion	COL13A1	Uncharacterized protein
GO:0007155	cell adhesion	MPZL3	Uncharacterized protein
GO:0007155	cell adhesion	COL12A1	Collagen alpha-1(XII) chain
GO:0007155	cell adhesion	LOC101750889	platelet glycoprotein Ib alpha chain-like
GO:0007155	cell adhesion	COL4A3	Uncharacterized protein
GO:0007155	cell adhesion	LOC414835	Uncharacterized protein
GO:0007155	cell adhesion	LOC424917	mucin-4-like
GO:0007155	cell adhesion	FBLN5	Uncharacterized protein
GO:0007155	cell adhesion	CDH17	Uncharacterized protein
GO:0007155	cell adhesion	CNTN2	Contactin-2
GO:0007155	cell adhesion	ISLR	immunoglobulin superfamily containing leucine-rich repeat
GO:0007155	cell adhesion	NLGN3	Neuroligin 3 isoform A2
GO:0007155	cell adhesion	ITGB6	Integrin beta
GO:0007155	cell adhesion	DPT	Uncharacterized protein
GO:0030198	extracellular matrix organization	OVST	Uncharacterized protein
GO:0030198	extracellular matrix organization	COL6A3	Collagen alpha-3(VI) chain
GO:0030198	extracellular matrix organization	ABI3BP	Uncharacterized protein
GO:0030198	extracellular matrix organization	SDC3	Syndecan-3
GO:0030198	extracellular matrix organization	MMP13	Uncharacterized protein
GO:0030198	extracellular matrix organization	ECM2	Uncharacterized protein
GO:0030198	extracellular matrix organization	COL27A1	Uncharacterized protein
GO:0030198	extracellular matrix organization	NTN4	Uncharacterized protein
GO:0030198	extracellular matrix organization	LOC416696	collagen, type VII, alpha 1-like
GO:0030198	extracellular matrix organization	ADAMTS20	Uncharacterized protein
GO:0030198	extracellular matrix organization	COMP	Uncharacterized protein
GO:0030198	extracellular matrix organization	DDR2	Protein-tyrosine kinase
GO:0030198	extracellular matrix organization	VWA1	Uncharacterized protein
GO:0030198	extracellular matrix organization	ITGB8	Integrin beta
GO:0030198	extracellular matrix organization	FOXF1	Uncharacterized protein
GO:0030198	extracellular matrix organization	COL9A3	Collagen alpha-3(IX) chain
GO:0030198	extracellular matrix organization	MFAP5	Uncharacterized protein
GO:0030198	extracellular matrix organization	LAMC3	Uncharacterized protein
GO:0030198	extracellular matrix organization	ITGA8	Integrin alpha-8
GO:0030198	extracellular matrix organization	LUM	Lumican
GO:0030198	extracellular matrix organization	THBS1	Uncharacterized protein
GO:0030198	extracellular matrix organization	GRIFIN	Galectin
GO:0030198	extracellular matrix organization	LOC769726	Uncharacterized protein
GO:0030198	extracellular matrix organization	COL14A1	Collagen alpha-1(XIV) chain
GO:0030198	extracellular matrix organization	COL19A1	Uncharacterized protein
GO:0030198	extracellular matrix organization	OLFML2B	Uncharacterized protein
GO:0030198	extracellular matrix organization	TN	Tenascin
GO:0030198	extracellular matrix organization	PCSK4	Uncharacterized protein
GO:0030198	extracellular matrix organization	ACAN	Aggrecan core protein
GO:0030198	extracellular matrix organization	ASTL	Astacin-like metalloendopeptidase
GO:0030198	extracellular matrix organization	ITGA9	Uncharacterized protein
GO:0030198	extracellular matrix organization	AGT	Angiotensinogen
GO:0030198	extracellular matrix organization	KDR	Receptor protein-tyrosine kinase
GO:0030198	extracellular matrix organization	COL2A1	Collagen alpha-1(II) chain
GO:0030198	extracellular matrix organization	PLOD2	Uncharacterized protein
GO:0030198	extracellular matrix organization	MATN1	Cartilage matrix protein
GO:0030198	extracellular matrix organization	NID1	Uncharacterized protein
GO:0030198	extracellular matrix organization	TNR	Tenascin-R
GO:0030198	extracellular matrix organization	RXFP1	Uncharacterized protein
GO:0030198	extracellular matrix organization	VTN	Uncharacterized protein
GO:0030198	extracellular matrix organization	ITGA2	Uncharacterized protein
GO:0030198	extracellular matrix organization	LTBP1	latent transforming growth factor beta binding protein 1
GO:0030198	extracellular matrix organization	DMP1	Uncharacterized protein
GO:0030198	extracellular matrix organization	COL20A1	Collagen type XX alpha 1
GO:0030198	extracellular matrix organization	TLL1	Metalloendopeptidase
GO:0030198	extracellular matrix organization	COL5A1	Uncharacterized protein
GO:0030198	extracellular matrix organization	RECK	Uncharacterized protein
GO:0030198	extracellular matrix organization	LOC428593	Uncharacterized protein
GO:0030198	extracellular matrix organization	ADAMTS2	Uncharacterized protein
GO:0030198	extracellular matrix organization	TLL2	tolloid-like 2
GO:0030198	extracellular matrix organization	COL26A1	collagen, type XXVI, alpha 1
GO:0030198	extracellular matrix organization	COL4A4	Uncharacterized protein
GO:0030198	extracellular matrix organization	MATN4	matrilin 4
GO:0030198	extracellular matrix organization	MADCAM1	Uncharacterized protein
GO:0030198	extracellular matrix organization	FBN2	Uncharacterized protein
GO:0030198	extracellular matrix organization	KAZALD1	Uncharacterized protein
GO:0030198	extracellular matrix organization	COL4A6	Uncharacterized protein
GO:0030198	extracellular matrix organization	ADAMTS14	Uncharacterized protein
GO:0030198	extracellular matrix organization	SPINK5	Ovoinhibitor
GO:0030198	extracellular matrix organization	ADAM20	Meltrin epsilon
GO:0030198	extracellular matrix organization	LOC101751793	collagen alpha-1(XXIII) chain-like
GO:0030198	extracellular matrix organization	LOC425756	Uncharacterized protein
GO:0030198	extracellular matrix organization	MATN3	Matrilin-3
GO:0030198	extracellular matrix organization	PLG	Uncharacterized protein
GO:0030198	extracellular matrix organization	SMOC1	Uncharacterized protein
GO:0030198	extracellular matrix organization	ADAMTS3	Uncharacterized protein
GO:0030198	extracellular matrix organization	ITGA11	Uncharacterized protein
GO:0030198	extracellular matrix organization	COL4A1	Uncharacterized protein
GO:0030198	extracellular matrix organization	LAMB1	Laminin subunit beta-1
GO:0030198	extracellular matrix organization	LOC428086	Uncharacterized protein
GO:0030198	extracellular matrix organization	ITGA1	Protein pelota homolog
GO:0030198	extracellular matrix organization	LOC418543	uncharacterized LOC418543
GO:0030198	extracellular matrix organization	PECAM1	Uncharacterized protein
GO:0030198	extracellular matrix organization	BMP7	Uncharacterized protein
GO:0030198	extracellular matrix organization	CRISPLD2	Uncharacterized protein
GO:0030198	extracellular matrix organization	GFAP	Uncharacterized protein
GO:0030198	extracellular matrix organization	ADAM5	Uncharacterized protein
GO:0030198	extracellular matrix organization	PXDNL	Uncharacterized protein
GO:0030198	extracellular matrix organization	HPSE2	Uncharacterized protein
GO:0030198	extracellular matrix organization	TMPRSS6	Uncharacterized protein
GO:0030198	extracellular matrix organization	NDNF	Uncharacterized protein
GO:0030198	extracellular matrix organization	BMP10	Uncharacterized protein
GO:0030198	extracellular matrix organization	TTR	Transthyretin
GO:0030198	extracellular matrix organization	GDF5	Uncharacterized protein
GO:0030198	extracellular matrix organization	CYR61	Protein CYR61
GO:0030198	extracellular matrix organization	LAMC2	Uncharacterized protein
GO:0030198	extracellular matrix organization	VIT	Uncharacterized protein
GO:0030198	extracellular matrix organization	COL13A1	Uncharacterized protein
GO:0030198	extracellular matrix organization	MPZL3	Uncharacterized protein
GO:0030198	extracellular matrix organization	COL12A1	Collagen alpha-1(XII) chain
GO:0030198	extracellular matrix organization	COL4A3	Uncharacterized protein
GO:0030198	extracellular matrix organization	FBLN5	Uncharacterized protein
GO:0030198	extracellular matrix organization	ADMP	Uncharacterized protein
GO:0030198	extracellular matrix organization	ELF3	Uncharacterized protein
GO:0030198	extracellular matrix organization	ITGB6	Integrin beta
GO:0030198	extracellular matrix organization	SPINK7	Ovomucoid
GO:0071805	potassium ion transmembrane transport	KCNQ4	Uncharacterized protein
GO:0071805	potassium ion transmembrane transport	KCNQ3	Uncharacterized protein
GO:0071805	potassium ion transmembrane transport	KCNH1	Uncharacterized protein
GO:0071805	potassium ion transmembrane transport	HCN4	Uncharacterized protein
GO:0071805	potassium ion transmembrane transport	KCNB1	Uncharacterized protein
GO:0071805	potassium ion transmembrane transport	LOC100859704	Uncharacterized protein
GO:0071805	potassium ion transmembrane transport	KCNV2	Uncharacterized protein
GO:0071805	potassium ion transmembrane transport	KCNC4	Uncharacterized protein
GO:0071805	potassium ion transmembrane transport	HCN2	Uncharacterized protein
GO:0071805	potassium ion transmembrane transport	LOC100858624	potassium voltage-gated channel subfamily E member 1-like protein-like
GO:0071805	potassium ion transmembrane transport	KCNG4	Uncharacterized protein
GO:0071805	potassium ion transmembrane transport	KCNQ1	Uncharacterized protein
GO:0071805	potassium ion transmembrane transport	KCNJ1	Uncharacterized protein
GO:0071805	potassium ion transmembrane transport	KCNA4	Potassium channel Shaker alpha subunit variant cKv1.4(M)
GO:0071805	potassium ion transmembrane transport	KCNS1	Uncharacterized protein
GO:0071805	potassium ion transmembrane transport	KCNAB1	Putative potassim channel beta-subunit
GO:0071805	potassium ion transmembrane transport	KCNA10	Shaker-like voltage-gated potassium channel cKv1.2
GO:0071805	potassium ion transmembrane transport	KCNJ16	Uncharacterized protein
GO:0071805	potassium ion transmembrane transport	KCNIP1	Uncharacterized protein
GO:0071805	potassium ion transmembrane transport	KCNS2	Uncharacterized protein
GO:0071805	potassium ion transmembrane transport	KCNT1	Potassium channel subfamily T member 1
GO:0071805	potassium ion transmembrane transport	CNGA1	Cyclic nucleotide-gated channel rod photoreceptor subunit alpha
GO:0071805	potassium ion transmembrane transport	PKD2L1	Uncharacterized protein
GO:0071805	potassium ion transmembrane transport	CNGA2	Uncharacterized protein
GO:0071805	potassium ion transmembrane transport	KCNE4	Uncharacterized protein
GO:0071805	potassium ion transmembrane transport	KCNK12	Uncharacterized protein
GO:0071805	potassium ion transmembrane transport	KCNF1	Uncharacterized protein
GO:0071805	potassium ion transmembrane transport	KCNJ4	Uncharacterized protein
GO:0071805	potassium ion transmembrane transport	ABCC9	Uncharacterized protein
GO:0071805	potassium ion transmembrane transport	KCNE2	Uncharacterized protein
GO:0071805	potassium ion transmembrane transport	KCNS3	Uncharacterized protein
GO:0071805	potassium ion transmembrane transport	KCNJ12	ATP-sensitive inward rectifier potassium channel 12
GO:0071805	potassium ion transmembrane transport	KCNIP2	Uncharacterized protein
GO:0071805	potassium ion transmembrane transport	KCNK2	Uncharacterized protein
GO:0071805	potassium ion transmembrane transport	KCNT2	Uncharacterized protein
GO:0071805	potassium ion transmembrane transport	KCNG2	Potassium voltage-gated channel subfamily G member 2
GO:0071805	potassium ion transmembrane transport	KCNA2	Voltage-gated potassium channel Kv1.2
GO:0071805	potassium ion transmembrane transport	KCNQ2	Uncharacterized protein
GO:0071805	potassium ion transmembrane transport	HCN1	Uncharacterized protein
GO:0071805	potassium ion transmembrane transport	KCNMB4	Uncharacterized protein
GO:0071805	potassium ion transmembrane transport	KCNH5	Uncharacterized protein
GO:0071805	potassium ion transmembrane transport	KCNJ5	Uncharacterized protein
GO:0071805	potassium ion transmembrane transport	KCNK10	Uncharacterized protein
GO:0007165	signal transduction	LOC428816	Olfactory receptor
GO:0007165	signal transduction	GNAT1	Rod-type transducin alpha subunit
GO:0007165	signal transduction	GULP1	Uncharacterized protein
GO:0007165	signal transduction	NPY7R	Neuropeptide Y7 receptor
GO:0007165	signal transduction	GPR112	G protein-coupled receptor 112
GO:0007165	signal transduction	LOC427665	chemokine-like receptor 1-like
GO:0007165	signal transduction	GPR55	Uncharacterized protein
GO:0007165	signal transduction	FZD5	Frizzled-8
GO:0007165	signal transduction	TNFRSF18	Uncharacterized protein
GO:0007165	signal transduction	ERBB3	Receptor protein-tyrosine kinase
GO:0007165	signal transduction	GALR1	Galanin receptor
GO:0007165	signal transduction	IL17RD	Interleukin-17 receptor D
GO:0007165	signal transduction	BAIAP2L2	Uncharacterized protein
GO:0007165	signal transduction	DRD1	Dopamine D1A receptor
GO:0007165	signal transduction	COR1	Olfactory receptor-like protein COR1
GO:0007165	signal transduction	GCG	Preproglucagon B
GO:0007165	signal transduction	CHRM5	Muscarinic acetylcholine receptor
GO:0007165	signal transduction	BARX1	Homeobox protein BarH-like 1
GO:0007165	signal transduction	DISP1	Uncharacterized protein
GO:0007165	signal transduction	LOC769317	olfactory receptor 52R1-like
GO:0007165	signal transduction	STAT4	Signal transducer and activator of transcription
GO:0007165	signal transduction	ADRA2A	Uncharacterized protein
GO:0007165	signal transduction	NPY6R	Uncharacterized protein
GO:0007165	signal transduction	FGF18	Fibroblast growth factor
GO:0007165	signal transduction	CD72	C-type lectin short form
GO:0007165	signal transduction	T	Brachyury protein
GO:0007165	signal transduction	SPARCL1	Uncharacterized protein
GO:0007165	signal transduction	GDF3	Growth factor CVg1
GO:0007165	signal transduction	LOC427652	Uncharacterized protein
GO:0007165	signal transduction	TACR1	Uncharacterized protein
GO:0007165	signal transduction	RASL11A	Uncharacterized protein
GO:0007165	signal transduction	LOC770492	Uncharacterized protein
GO:0007165	signal transduction	WISP2	Uncharacterized protein
GO:0007165	signal transduction	GPR85	Uncharacterized protein
GO:0007165	signal transduction	FGF13	Fibroblast growth factor
GO:0007165	signal transduction	GHRH-LR	Growth hormone-releasing hormone-like peptide receptor
GO:0007165	signal transduction	OPN5	Opsin 5, mammalian type
GO:0007165	signal transduction	LOC101748157	Uncharacterized protein
GO:0007165	signal transduction	HMOX1	Heme oxygenase 1
GO:0007165	signal transduction	LOC100859848	CDC42 small effector protein 2-C-like
GO:0007165	signal transduction	BRS3	Uncharacterized protein
GO:0007165	signal transduction	ENG	Uncharacterized protein
GO:0007165	signal transduction	KBP	Probable glutamate receptor
GO:0007165	signal transduction	DDR2	Protein-tyrosine kinase
GO:0007165	signal transduction	GPR50	Melatonin receptor 1C
GO:0007165	signal transduction	DLL4	Delta-like protein
GO:0007165	signal transduction	ZNF536	Uncharacterized protein
GO:0007165	signal transduction	LOC100857609	1-phosphatidylinositol-4,5-bisphosphate phosphodiesterase gamma-1-like
GO:0007165	signal transduction	NR1I3	Xenobiotic receptor
GO:0007165	signal transduction	TAS1R1	Uncharacterized protein
GO:0007165	signal transduction	RGR	Uncharacterized protein
GO:0007165	signal transduction	LPAR3	Lysophosphatidic acid receptor 3
GO:0007165	signal transduction	LOC101752211	Uncharacterized protein
GO:0007165	signal transduction	GPR83	Uncharacterized protein
GO:0007165	signal transduction	GPR83-L	Uncharacterized protein
GO:0007165	signal transduction	GABRR1	Uncharacterized protein
GO:0007165	signal transduction	STAT2	Uncharacterized protein
GO:0007165	signal transduction	PPP1R1C	Uncharacterized protein
GO:0007165	signal transduction	FGF20	Fibroblast growth factor
GO:0007165	signal transduction	SOX8	Transcription factor SOX-8
GO:0007165	signal transduction	LOC101749834	Uncharacterized protein
GO:0007165	signal transduction	LOC419080	olfactory receptor 51G2-like
GO:0007165	signal transduction	GPR34	Uncharacterized protein
GO:0007165	signal transduction	CD226	Uncharacterized protein
GO:0007165	signal transduction	RET	Uncharacterized protein
GO:0007165	signal transduction	SIM2	Uncharacterized protein
GO:0007165	signal transduction	KCNH1	Uncharacterized protein
GO:0007165	signal transduction	LOC100859805	Uncharacterized protein
GO:0007165	signal transduction	MAPK10	Mitogen-activated protein kinase
GO:0007165	signal transduction	OPRK1	Uncharacterized protein
GO:0007165	signal transduction	LOC100858777	Uncharacterized protein
GO:0007165	signal transduction	CCL20	C-C motif chemokine
GO:0007165	signal transduction	PDE3A	Uncharacterized protein
GO:0007165	signal transduction	IL8L2	C-X-C motif chemokine
GO:0007165	signal transduction	PPP2R2C	Serine/threonine-protein phosphatase 2A 55 kDa regulatory subunit B
GO:0007165	signal transduction	APLNR	Uncharacterized protein
GO:0007165	signal transduction	GREM1	Gremlin-1
GO:0007165	signal transduction	PRLHR	Uncharacterized protein
GO:0007165	signal transduction	S1PR1	Uncharacterized protein
GO:0007165	signal transduction	CRHBP	corticotropin releasing hormone binding protein
GO:0007165	signal transduction	FZD9	Frizzled-9
GO:0007165	signal transduction	TLR3	Toll-like receptor 3
GO:0007165	signal transduction	LOC100859173	Uncharacterized protein
GO:0007165	signal transduction	ARR3	Cone arrestin
GO:0007165	signal transduction	PRKG2	cGMP-dependent protein kinase
GO:0007165	signal transduction	NR1H4	Farnesoid X receptor
GO:0007165	signal transduction	ANKDD1A	Uncharacterized protein
GO:0007165	signal transduction	PKN3	protein kinase N3
GO:0007165	signal transduction	CHKA	Uncharacterized protein
GO:0007165	signal transduction	PER2	Period circadian protein homolog 2
GO:0007165	signal transduction	MET	Receptor protein-tyrosine kinase
GO:0007165	signal transduction	CELSR1	Uncharacterized protein
GO:0007165	signal transduction	LTK	Tyrosine-protein kinase receptor
GO:0007165	signal transduction	RRH	Uncharacterized protein
GO:0007165	signal transduction	LOC419888	Uncharacterized protein
GO:0007165	signal transduction	PDE1B	Uncharacterized protein
GO:0007165	signal transduction	CCR10	Uncharacterized protein
GO:0007165	signal transduction	MC5R	Uncharacterized protein
GO:0007165	signal transduction	HRH4	histamine receptor H4
GO:0007165	signal transduction	GPR37L1	Uncharacterized protein
GO:0007165	signal transduction	GLP2R	Uncharacterized protein
GO:0007165	signal transduction	GNAZ	Uncharacterized protein
GO:0007165	signal transduction	FGF5	fibroblast growth factor 5
GO:0007165	signal transduction	GNRHR	Type 1/III gonadotropin-releasing hormone receptor hexahelical variant
GO:0007165	signal transduction	COR8	Olfactory receptor-like protein COR8
GO:0007165	signal transduction	PDE6C	Cone cGMP-specific 3',5'-cyclic phosphodiesterase subunit alpha'
GO:0007165	signal transduction	GPR128	Uncharacterized protein
GO:0007165	signal transduction	LOC100857559	C3a anaphylatoxin chemotactic receptor-like
GO:0007165	signal transduction	GPR149	Probable G-protein coupled receptor 149
GO:0007165	signal transduction	OXT	Uncharacterized protein
GO:0007165	signal transduction	SELE	Uncharacterized protein
GO:0007165	signal transduction	GABRR2	Uncharacterized protein
GO:0007165	signal transduction	LOC770277	Uncharacterized protein
GO:0007165	signal transduction	GHSR	Putative growth hormone secretagogue receptor 1a
GO:0007165	signal transduction	SALL4	Spalt4
GO:0007165	signal transduction	ESR1	Estrogen receptor
GO:0007165	signal transduction	QRFPR	Orexigenic neuropeptide QRFP receptor
GO:0007165	signal transduction	KITLG	KIT ligand form 4
GO:0007165	signal transduction	CRHR2	Uncharacterized protein
GO:0007165	signal transduction	HBEGF	Proheparin-binding EGF-like growth factor
GO:0007165	signal transduction	OR5AS1	Olfactory receptor
GO:0007165	signal transduction	CHRNA9	Neuronal acetylcholine receptor subunit alpha-9
GO:0007165	signal transduction	LOC395991	Uncharacterized protein
GO:0007165	signal transduction	GNRH1	Gonadotrophin-releasing hormone I
GO:0007165	signal transduction	OR52B2	Olfactory receptor
GO:0007165	signal transduction	NMB	Uncharacterized protein
GO:0007165	signal transduction	ERG	Erg isoform C-1-1
GO:0007165	signal transduction	GEM	Uncharacterized protein
GO:0007165	signal transduction	PDE1A	Uncharacterized protein
GO:0007165	signal transduction	TLE1	Uncharacterized protein
GO:0007165	signal transduction	LOC424214	Phosphoinositide phospholipase C
GO:0007165	signal transduction	TNFAIP6	Tumor necrosis factor-inducible protein 6
GO:0007165	signal transduction	CHRNA10	Neuronal acetylcholine receptor subunit alpha-10
GO:0007165	signal transduction	RGS1	Uncharacterized protein
GO:0007165	signal transduction	BDKRB2	Ornithokinin receptor
GO:0007165	signal transduction	MDK	Midkine
GO:0007165	signal transduction	ADRB1	adrenoceptor beta 1
GO:0007165	signal transduction	GALR3	Galanin receptor type 3
GO:0007165	signal transduction	F2R	Uncharacterized protein
GO:0007165	signal transduction	CORO6	coronin 6
GO:0007165	signal transduction	PDGFRB	Tyrosine-protein kinase receptor
GO:0007165	signal transduction	DRD3	Dopamine receptor D3
GO:0007165	signal transduction	CCR5	Uncharacterized protein
GO:0007165	signal transduction	LOC769987	cAMP-dependent protein kinase catalytic subunit beta-like
GO:0007165	signal transduction	CCR7	CCR7
GO:0007165	signal transduction	CHRNB3	Neuronal acetylcholine receptor subunit beta-3
GO:0007165	signal transduction	WISP1	Uncharacterized protein
GO:0007165	signal transduction	LOC428144	thyrotropin-releasing hormone receptor-like
GO:0007165	signal transduction	SSTR3	Uncharacterized protein
GO:0007165	signal transduction	CD83	Uncharacterized protein
GO:0007165	signal transduction	GPR17	Uncharacterized protein
GO:0007165	signal transduction	PIK3R3	Uncharacterized protein
GO:0007165	signal transduction	RXFP1	Uncharacterized protein
GO:0007165	signal transduction	HRH3	Uncharacterized protein
GO:0007165	signal transduction	OR8U1	Olfactory receptor-like protein COR4
GO:0007165	signal transduction	LOC100857497	Uncharacterized protein
GO:0007165	signal transduction	MAP2K3	Uncharacterized protein
GO:0007165	signal transduction	OR8D4	Olfactory receptor-like protein COR2
GO:0007165	signal transduction	LOC417741	Uncharacterized protein
GO:0007165	signal transduction	GPR39	G-protein coupled receptor 39
GO:0007165	signal transduction	STOML3	Uncharacterized protein
GO:0007165	signal transduction	LOC100858799	Uncharacterized protein
GO:0007165	signal transduction	LOC101750121	Uncharacterized protein
GO:0007165	signal transduction	TNFRSF10B	Uncharacterized protein
GO:0007165	signal transduction	GNG4	Guanine nucleotide-binding protein subunit gamma
GO:0007165	signal transduction	BMX	Non-specific protein-tyrosine kinase
GO:0007165	signal transduction	TRAF3	Uncharacterized protein
GO:0007165	signal transduction	STAP1	Uncharacterized protein
GO:0007165	signal transduction	SIM1	Uncharacterized protein
GO:0007165	signal transduction	FFAR4	Omega-3 fatty acid receptor 1
GO:0007165	signal transduction	KCNIP1	Uncharacterized protein
GO:0007165	signal transduction	PLK2	Serine/threonine-protein kinase PLK
GO:0007165	signal transduction	PDE4A	phosphodiesterase 4A, cAMP-specific
GO:0007165	signal transduction	DDX26B	DEAD/H (Asp-Glu-Ala-Asp/His) box polypeptide 26B
GO:0007165	signal transduction	GPR176	Uncharacterized protein
GO:0007165	signal transduction	NPY1R	Neuropeptide Y receptor Y1
GO:0007165	signal transduction	GPR124	Uncharacterized protein
GO:0007165	signal transduction	CXCR7	RDC1-like G protein-coupled receptor
GO:0007165	signal transduction	GPRC5A	Uncharacterized protein
GO:0007165	signal transduction	RGS5	Uncharacterized protein
GO:0007165	signal transduction	EPAS1	Uncharacterized protein
GO:0007165	signal transduction	CCR8L	Uncharacterized protein
GO:0007165	signal transduction	ANK1	Uncharacterized protein
GO:0007165	signal transduction	GPR18	Uncharacterized protein
GO:0007165	signal transduction	PRKAR1B	Uncharacterized protein
GO:0007165	signal transduction	PLCH1	Phosphoinositide phospholipase C
GO:0007165	signal transduction	CXCL12	Stromal cell derived factor-1
GO:0007165	signal transduction	RASL12	Uncharacterized protein
GO:0007165	signal transduction	ROR2	Tyrosine-protein kinase transmembrane receptor
GO:0007165	signal transduction	LINC00954	long intergenic non-protein coding RNA 954
GO:0007165	signal transduction	NPAS2	Neuronal PAS domain-containing protein 2
GO:0007165	signal transduction	PTCH2	Uncharacterized protein
GO:0007165	signal transduction	TAS2R7	Taste receptor type 2
GO:0007165	signal transduction	MADCAM1	Uncharacterized protein
GO:0007165	signal transduction	MAPK8IP1	Uncharacterized protein
GO:0007165	signal transduction	RASD1	Dexamethasone-induced ras-related 1
GO:0007165	signal transduction	CHRNA4	Neuronal acetylcholine receptor subunit alpha-4
GO:0007165	signal transduction	GPR160	Uncharacterized protein
GO:0007165	signal transduction	LPAR5	Uncharacterized protein
GO:0007165	signal transduction	BAIAP2	Uncharacterized protein
GO:0007165	signal transduction	NMUR1	Uncharacterized protein
GO:0007165	signal transduction	WWP1	E3 ubiquitin-protein ligase
GO:0007165	signal transduction	GNG13	Uncharacterized protein
GO:0007165	signal transduction	DIRAS1	Uncharacterized protein
GO:0007165	signal transduction	GPR26	Uncharacterized protein
GO:0007165	signal transduction	PTGFR	Ovarian prostaglandin F2-alpha receptor isoform 1
GO:0007165	signal transduction	IL1RL1	Uncharacterized protein
GO:0007165	signal transduction	CHRNA5	Neuronal acetylcholine receptor subunit alpha-5
GO:0007165	signal transduction	CALCA	Calcitonin gene-related peptide
GO:0007165	signal transduction	ADRA2C	Uncharacterized protein
GO:0007165	signal transduction	LPPR4	Uncharacterized protein
GO:0007165	signal transduction	CELSR3	Uncharacterized protein
GO:0007165	signal transduction	PDE8B	Uncharacterized protein
GO:0007165	signal transduction	HUNK	hormonally up-regulated Neu-associated kinase
GO:0007165	signal transduction	CAP2	Adenylyl cyclase-associated protein
GO:0007165	signal transduction	PLEKHG5	Uncharacterized protein
GO:0007165	signal transduction	LPAR4	Uncharacterized protein
GO:0007165	signal transduction	PDE6B	Phosphodiesterase 6b subunit
GO:0007165	signal transduction	ARHGAP24	Uncharacterized protein
GO:0007165	signal transduction	LOC417291	Olfactory receptor
GO:0007165	signal transduction	AKAP5	A kinase (PRKA) anchor protein 5
GO:0007165	signal transduction	SFN	Uncharacterized protein
GO:0007165	signal transduction	XCR1	Uncharacterized protein
GO:0007165	signal transduction	CDS1	Phosphatidate cytidylyltransferase
GO:0007165	signal transduction	LOC378902	Uncharacterized protein
GO:0007165	signal transduction	MAP3K8	Uncharacterized protein
GO:0007165	signal transduction	FZD4	Frizzled-4
GO:0007165	signal transduction	RBPJL	Uncharacterized protein
GO:0007165	signal transduction	NPY2R	Neuropeptide Y receptor type 2
GO:0007165	signal transduction	MAS1	Uncharacterized protein
GO:0007165	signal transduction	RHO	Rhodopsin
GO:0007165	signal transduction	RGS12	Uncharacterized protein
GO:0007165	signal transduction	LOC425783	C-type lectin domain family 2 member D-like
GO:0007165	signal transduction	PTCH1	Protein patched homolog 1
GO:0007165	signal transduction	S1PR3	Uncharacterized protein
GO:0007165	signal transduction	SAG	S-antigen; retina and pineal gland (arrestin)
GO:0007165	signal transduction	GPR141	Uncharacterized protein
GO:0007165	signal transduction	HTR4	Uncharacterized protein
GO:0007165	signal transduction	PLCH2	Phosphoinositide phospholipase C
GO:0007165	signal transduction	PRLHR2	Prolactin releasing peptide receptor-like protein
GO:0007165	signal transduction	AVP	Vasotocin-neurophysin VT
GO:0007165	signal transduction	GABRR3	Uncharacterized protein
GO:0007165	signal transduction	RPS6KB1	Ribosomal protein S6 kinase
GO:0007165	signal transduction	AGTR2	Uncharacterized protein
GO:0007165	signal transduction	LOC101751605	Olfactory receptor
GO:0007165	signal transduction	RND2	Uncharacterized protein
GO:0007165	signal transduction	LOC100857902	Uncharacterized protein
GO:0007165	signal transduction	TNFRSF25	Uncharacterized protein
GO:0007165	signal transduction	GRK7	Uncharacterized protein
GO:0007165	signal transduction	HPCAL4	Uncharacterized protein
GO:0007165	signal transduction	PKP1	Uncharacterized protein
GO:0007165	signal transduction	NRAS	Neuroblastoma RAS viral oncogene-like protein
GO:0007165	signal transduction	GRIA2	Uncharacterized protein
GO:0007165	signal transduction	LOC101747931	Olfactory receptor
GO:0007165	signal transduction	ANK3	Ankyrin 3
GO:0007165	signal transduction	IL18R1	IL-18 receptor alpha chain
GO:0007165	signal transduction	SMOC1	Uncharacterized protein
GO:0007165	signal transduction	FASLG	Uncharacterized protein
GO:0007165	signal transduction	NPBWR1	Uncharacterized protein
GO:0007165	signal transduction	CRABP1	Cellular retinoic acid binding protein I
GO:0007165	signal transduction	ABCC8	Uncharacterized protein
GO:0007165	signal transduction	HCRT	Uncharacterized protein
GO:0007165	signal transduction	ADRA1B	Uncharacterized protein
GO:0007165	signal transduction	OPN4-1	Melanopsin 1 isoform L
GO:0007165	signal transduction	CNTF	Ciliary neurotrophic factor
GO:0007165	signal transduction	TMEM119	Uncharacterized protein
GO:0007165	signal transduction	TNFSF10	Uncharacterized protein
GO:0007165	signal transduction	MC1R	Melanocyte-stimulating hormone receptor
GO:0007165	signal transduction	RASD2	Uncharacterized protein
GO:0007165	signal transduction	CREBL2	Uncharacterized protein
GO:0007165	signal transduction	DIRAS2	Uncharacterized protein
GO:0007165	signal transduction	GNA14	Uncharacterized protein
GO:0007165	signal transduction	RIN2	Uncharacterized protein
GO:0007165	signal transduction	LOC769103	olfactory receptor 52R1-like
GO:0007165	signal transduction	COR6	Olfactory receptor-like protein COR6
GO:0007165	signal transduction	CD38	Uncharacterized protein
GO:0007165	signal transduction	PDE9A	Uncharacterized protein
GO:0007165	signal transduction	GNAT2	Cone-type transducin alpha subunit
GO:0007165	signal transduction	FZD7	Frizzled-7
GO:0007165	signal transduction	CXCR4	Uncharacterized protein
GO:0007165	signal transduction	GNGT2	Guanine nucleotide-binding protein subunit gamma
GO:0007165	signal transduction	HTR6	Uncharacterized protein
GO:0007165	signal transduction	FCER1G	Fc epsilon receptor 1 gamma chain
GO:0007165	signal transduction	FZD8	Frizzled-8
GO:0007165	signal transduction	RHBDL1	Uncharacterized protein
GO:0007165	signal transduction	LOC100859347	Uncharacterized protein
GO:0007165	signal transduction	HTR2B	Serotonin receptor subtype 2b
GO:0007165	signal transduction	ABCC9	Uncharacterized protein
GO:0007165	signal transduction	CGNRH-R	Uncharacterized protein
GO:0007165	signal transduction	CHN1	Uncharacterized protein
GO:0007165	signal transduction	LYVE1	Uncharacterized protein
GO:0007165	signal transduction	OPN4	Putative Opsin 4 isoform b
GO:0007165	signal transduction	TNFRSF8	Uncharacterized protein
GO:0007165	signal transduction	FGF7	Fibroblast growth factor
GO:0007165	signal transduction	TYRO3	Receptor protein-tyrosine kinase
GO:0007165	signal transduction	CCR9	Uncharacterized protein
GO:0007165	signal transduction	PLA2G1B	Phospholipase A(2)
GO:0007165	signal transduction	LOC422321	Uncharacterized protein
GO:0007165	signal transduction	PECAM1	Uncharacterized protein
GO:0007165	signal transduction	EGF	Uncharacterized protein
GO:0007165	signal transduction	CHRNA6	Neuronal acetylcholine receptor subunit alpha-6
GO:0007165	signal transduction	ANK2	Uncharacterized protein
GO:0007165	signal transduction	CD4	CD4
GO:0007165	signal transduction	PER3	Uncharacterized protein
GO:0007165	signal transduction	BCAR1	Uncharacterized protein
GO:0007165	signal transduction	P2RX1	P2X purinoceptor
GO:0007165	signal transduction	ACKR4	Uncharacterized protein
GO:0007165	signal transduction	TAS1R3	Uncharacterized protein
GO:0007165	signal transduction	ANGPT2	Angiopoietin-2B (Ang-2B)
GO:0007165	signal transduction	TNFSF15	TL1A
GO:0007165	signal transduction	S1PR4	Uncharacterized protein
GO:0007165	signal transduction	KCNIP2	Uncharacterized protein
GO:0007165	signal transduction	GABRA4	Uncharacterized protein
GO:0007165	signal transduction	TRH	Pro-thyrotropin-releasing hormone
GO:0007165	signal transduction	IL1B	Interleukin-1beta
GO:0007165	signal transduction	ZP2	Uncharacterized protein
GO:0007165	signal transduction	LOC100858531	Uncharacterized protein
GO:0007165	signal transduction	RASL11B	Uncharacterized protein
GO:0007165	signal transduction	GRM4	Uncharacterized protein
GO:0007165	signal transduction	GPR22	Uncharacterized protein
GO:0007165	signal transduction	RASL10B	Uncharacterized protein
GO:0007165	signal transduction	CHRNA7	Neuronal acetylcholine receptor subunit alpha-7
GO:0007165	signal transduction	TRAF1	TNF receptor-associated factor 1
GO:0007165	signal transduction	GRM7	Uncharacterized protein
GO:0007165	signal transduction	GRM2	Uncharacterized protein
GO:0007165	signal transduction	CCR6	C-C chemokine receptor type 6
GO:0007165	signal transduction	HTR1B	5-hydroxytryptamine receptor 1B
GO:0007165	signal transduction	GABRA2	Uncharacterized protein
GO:0007165	signal transduction	GHRHR	Growth hormone-releasing hormone receptor variant 2
GO:0007165	signal transduction	PGR	Progesterone receptor
GO:0007165	signal transduction	RRAD	Uncharacterized protein
GO:0007165	signal transduction	PTGES	Prostaglandin E synthase
GO:0007165	signal transduction	MAPK12	Mitogen-activated protein kinase
GO:0007165	signal transduction	LOC415713	Galanin receptor type 1
GO:0007165	signal transduction	LOC427948	Olfactory receptor
GO:0007165	signal transduction	IL5RA	Interleukin-5 receptor subunit alpha isoform 2
GO:0007165	signal transduction	GPR88	Uncharacterized protein
GO:0007165	signal transduction	ANKDD1B	Uncharacterized protein
GO:0007165	signal transduction	WNT8B	Protein Wnt
GO:0007165	signal transduction	GKAP1	Uncharacterized protein
GO:0007165	signal transduction	LOC428827	Olfactory receptor
GO:0007165	signal transduction	FGFBP1	Uncharacterized protein
GO:0007165	signal transduction	C27H17ORF105	chromosome 27 open reading frame, human C17orf105
GO:0007165	signal transduction	NMBR	Uncharacterized protein
GO:0007165	signal transduction	TEK	Receptor protein-tyrosine kinase
GO:0007165	signal transduction	CD79B	Uncharacterized protein
GO:0007165	signal transduction	SLAMF8	CD84
GO:0007165	signal transduction	HTR1D	Uncharacterized protein
GO:0007165	signal transduction	TLR5	Toll-like receptor 5
GO:0007165	signal transduction	FST	Follistatin
GO:0007165	signal transduction	GABRD	Uncharacterized protein
GO:0007165	signal transduction	CYR61	Protein CYR61
GO:0007165	signal transduction	LPPR5	Uncharacterized protein
GO:0007165	signal transduction	SLC39A12	Uncharacterized protein
GO:0007165	signal transduction	MTNR1B	Uncharacterized protein
GO:0007165	signal transduction	ESR2	Estrogen receptor beta
GO:0007165	signal transduction	PTGER4	Prostaglandin E2 receptor subtype 4
GO:0007165	signal transduction	GRM8	Uncharacterized protein
GO:0007165	signal transduction	SCTR	Secretin receptor
GO:0007165	signal transduction	IL8L1	C-X-C motif chemokine
GO:0007165	signal transduction	LGR4	Uncharacterized protein
GO:0007165	signal transduction	TAGAP	Uncharacterized protein
GO:0007165	signal transduction	NMU	Neuromedin-U-25
GO:0007165	signal transduction	LOC416169	Uncharacterized protein
GO:0007165	signal transduction	CNR2	Uncharacterized protein
GO:0007165	signal transduction	KCNH5	Uncharacterized protein
GO:0007165	signal transduction	CHRM4	Muscarinic acetylcholine receptor M4
GO:0007165	signal transduction	BCL11B	B-cell CLL/lymphoma 11B (zinc finger protein)
GO:0007165	signal transduction	FBLN5	Uncharacterized protein
GO:0007165	signal transduction	PTGER3	Uncharacterized protein
GO:0007165	signal transduction	LOC771154	Uncharacterized protein
GO:0007165	signal transduction	LOC431250	G-protein coupled receptor 183-like
GO:0007165	signal transduction	RASSF10	Ras association (RalGDS/AF-6) domain family (N-terminal) member 10
GO:0007165	signal transduction	GPR20	Uncharacterized protein
GO:0007165	signal transduction	LOC771308	Type II growth hormone-releasing hormone receptor
GO:0007165	signal transduction	CHRNA1	Acetylcholine receptor subunit alpha
GO:0007165	signal transduction	FGF6	Fibroblast growth factor
GO:0007165	signal transduction	CNR1	Uncharacterized protein
GO:0007165	signal transduction	IL9R	interleukin 9 receptor
GO:0007165	signal transduction	UNC5B	Uncharacterized protein
GO:0007165	signal transduction	ZNF831	zinc finger protein 831
GO:0007165	signal transduction	ADRA2B	Uncharacterized protein
GO:0007165	signal transduction	GPR162	Uncharacterized protein
GO:0007165	signal transduction	SRGAP1	Rho GTPase activating protein
GO:0007165	signal transduction	LOC396520	Visinin
GO:0007165	signal transduction	LOC100859224	Uncharacterized protein
GO:0007165	signal transduction	KCNK10	Uncharacterized protein
GO:0007165	signal transduction	SSTR2	Somatostatin receptor type 2
GO:0007165	signal transduction	PLXNB1	Uncharacterized protein
GO:0006813	potassium ion transport	KCNQ4	Uncharacterized protein
GO:0006813	potassium ion transport	SLC12A8	Uncharacterized protein
GO:0006813	potassium ion transport	KCNQ3	Uncharacterized protein
GO:0006813	potassium ion transport	KCNH1	Uncharacterized protein
GO:0006813	potassium ion transport	HCN4	Uncharacterized protein
GO:0006813	potassium ion transport	KCNB1	Uncharacterized protein
GO:0006813	potassium ion transport	LOC100859704	Uncharacterized protein
GO:0006813	potassium ion transport	KCNV2	Uncharacterized protein
GO:0006813	potassium ion transport	KCNC4	Uncharacterized protein
GO:0006813	potassium ion transport	HCN2	Uncharacterized protein
GO:0006813	potassium ion transport	KCNG4	Uncharacterized protein
GO:0006813	potassium ion transport	KCNQ1	Uncharacterized protein
GO:0006813	potassium ion transport	KCNJ1	Uncharacterized protein
GO:0006813	potassium ion transport	ATP1B4	Protein ATP1B4
GO:0006813	potassium ion transport	KCNA4	Potassium channel Shaker alpha subunit variant cKv1.4(M)
GO:0006813	potassium ion transport	KCNS1	Uncharacterized protein
GO:0006813	potassium ion transport	KCNAB1	Putative potassim channel beta-subunit
GO:0006813	potassium ion transport	KCNA10	Shaker-like voltage-gated potassium channel cKv1.2
GO:0006813	potassium ion transport	KCNJ16	Uncharacterized protein
GO:0006813	potassium ion transport	KCNIP1	Uncharacterized protein
GO:0006813	potassium ion transport	KCNS2	Uncharacterized protein
GO:0006813	potassium ion transport	KCNT1	Potassium channel subfamily T member 1
GO:0006813	potassium ion transport	KCNJ15	Uncharacterized protein
GO:0006813	potassium ion transport	ATP1A3	Sodium/potassium-transporting ATPase subunit alpha-3
GO:0006813	potassium ion transport	CNGA2	Uncharacterized protein
GO:0006813	potassium ion transport	KCNE4	Uncharacterized protein
GO:0006813	potassium ion transport	ABCC8	Uncharacterized protein
GO:0006813	potassium ion transport	KCNK12	Uncharacterized protein
GO:0006813	potassium ion transport	ATP12A	Uncharacterized protein
GO:0006813	potassium ion transport	KCNF1	Uncharacterized protein
GO:0006813	potassium ion transport	KCNJ4	Uncharacterized protein
GO:0006813	potassium ion transport	ABCC9	Uncharacterized protein
GO:0006813	potassium ion transport	SLC24A3	Uncharacterized protein
GO:0006813	potassium ion transport	KCNE2	Uncharacterized protein
GO:0006813	potassium ion transport	KCNS3	Uncharacterized protein
GO:0006813	potassium ion transport	KCNJ12	ATP-sensitive inward rectifier potassium channel 12
GO:0006813	potassium ion transport	KCNIP2	Uncharacterized protein
GO:0006813	potassium ion transport	KCNK2	Uncharacterized protein
GO:0006813	potassium ion transport	KCNT2	Uncharacterized protein
GO:0006813	potassium ion transport	KCNG2	Potassium voltage-gated channel subfamily G member 2
GO:0006813	potassium ion transport	KCNA2	Voltage-gated potassium channel Kv1.2
GO:0006813	potassium ion transport	KCNQ2	Uncharacterized protein
GO:0006813	potassium ion transport	HCN1	Uncharacterized protein
GO:0006813	potassium ion transport	KCNMB4	Uncharacterized protein
GO:0006813	potassium ion transport	KCNH5	Uncharacterized protein
GO:0006813	potassium ion transport	KCNJ5	Uncharacterized protein
GO:0006813	potassium ion transport	KCNK10	Uncharacterized protein
GO:0034220	ion transmembrane transport	LOC421584	Uncharacterized protein
[truncated: 1,084 more rows]

## Sheet: Upregulated DEGs in MF terms
Supplementary table 4.2 Up-regulated DEGs in GO terms for molecular function
GOID	GOTerm	DEGs	Description
GO:0004930	G-protein coupled receptor activity	LOC101748451	Uncharacterized protein
GO:0004930	G-protein coupled receptor activity	LOC428816	Olfactory receptor
GO:0004930	G-protein coupled receptor activity	NPY7R	Neuropeptide Y7 receptor
GO:0004930	G-protein coupled receptor activity	GPR112	G protein-coupled receptor 112
GO:0004930	G-protein coupled receptor activity	LOC427665	chemokine-like receptor 1-like
GO:0004930	G-protein coupled receptor activity	GPR55	Uncharacterized protein
GO:0004930	G-protein coupled receptor activity	FZD5	Frizzled-8
GO:0004930	G-protein coupled receptor activity	GALR1	Galanin receptor
GO:0004930	G-protein coupled receptor activity	DRD1	Dopamine D1A receptor
GO:0004930	G-protein coupled receptor activity	COR1	Olfactory receptor-like protein COR1
GO:0004930	G-protein coupled receptor activity	CHRM5	Muscarinic acetylcholine receptor
GO:0004930	G-protein coupled receptor activity	BARX1	Homeobox protein BarH-like 1
GO:0004930	G-protein coupled receptor activity	LOC769317	olfactory receptor 52R1-like
GO:0004930	G-protein coupled receptor activity	ADRA2A	Uncharacterized protein
GO:0004930	G-protein coupled receptor activity	NPY6R	Uncharacterized protein
GO:0004930	G-protein coupled receptor activity	TACR1	Uncharacterized protein
GO:0004930	G-protein coupled receptor activity	GPR85	Uncharacterized protein
GO:0004930	G-protein coupled receptor activity	GHRH-LR	Growth hormone-releasing hormone-like peptide receptor
GO:0004930	G-protein coupled receptor activity	OPN5	Opsin 5, mammalian type
GO:0004930	G-protein coupled receptor activity	LOC101748157	Uncharacterized protein
GO:0004930	G-protein coupled receptor activity	BRS3	Uncharacterized protein
GO:0004930	G-protein coupled receptor activity	GPR50	Melatonin receptor 1C
GO:0004930	G-protein coupled receptor activity	TAS1R1	Uncharacterized protein
GO:0004930	G-protein coupled receptor activity	RGR	Uncharacterized protein
GO:0004930	G-protein coupled receptor activity	LPAR3	Lysophosphatidic acid receptor 3
GO:0004930	G-protein coupled receptor activity	GPR83	Uncharacterized protein
GO:0004930	G-protein coupled receptor activity	GPR83-L	Uncharacterized protein
GO:0004930	G-protein coupled receptor activity	LOC101749834	Uncharacterized protein
GO:0004930	G-protein coupled receptor activity	LOC419080	olfactory receptor 51G2-like
GO:0004930	G-protein coupled receptor activity	GPR34	Uncharacterized protein
GO:0004930	G-protein coupled receptor activity	OPRK1	Uncharacterized protein
GO:0004930	G-protein coupled receptor activity	LOC100858777	Uncharacterized protein
GO:0004930	G-protein coupled receptor activity	APLNR	Uncharacterized protein
GO:0004930	G-protein coupled receptor activity	PRLHR	Uncharacterized protein
GO:0004930	G-protein coupled receptor activity	S1PR1	Uncharacterized protein
GO:0004930	G-protein coupled receptor activity	FZD9	Frizzled-9
GO:0004930	G-protein coupled receptor activity	LOC100859173	Uncharacterized protein
GO:0004930	G-protein coupled receptor activity	SFRP4	Uncharacterized protein
GO:0004930	G-protein coupled receptor activity	CELSR1	Uncharacterized protein
GO:0004930	G-protein coupled receptor activity	RRH	Uncharacterized protein
GO:0004930	G-protein coupled receptor activity	CCR10	Uncharacterized protein
GO:0004930	G-protein coupled receptor activity	MC5R	Uncharacterized protein
GO:0004930	G-protein coupled receptor activity	HRH4	histamine receptor H4
GO:0004930	G-protein coupled receptor activity	GPR37L1	Uncharacterized protein
GO:0004930	G-protein coupled receptor activity	GLP2R	Uncharacterized protein
GO:0004930	G-protein coupled receptor activity	GNRHR	Type 1/III gonadotropin-releasing hormone receptor hexahelical variant
GO:0004930	G-protein coupled receptor activity	COR8	Olfactory receptor-like protein COR8
GO:0004930	G-protein coupled receptor activity	GPR128	Uncharacterized protein
GO:0004930	G-protein coupled receptor activity	LOC100857559	C3a anaphylatoxin chemotactic receptor-like
GO:0004930	G-protein coupled receptor activity	GPR149	Probable G-protein coupled receptor 149
GO:0004930	G-protein coupled receptor activity	LOC100859615	Uncharacterized protein
GO:0004930	G-protein coupled receptor activity	LOC770277	Uncharacterized protein
GO:0004930	G-protein coupled receptor activity	GHSR	Putative growth hormone secretagogue receptor 1a
GO:0004930	G-protein coupled receptor activity	QRFPR	Orexigenic neuropeptide QRFP receptor
GO:0004930	G-protein coupled receptor activity	CRHR2	Uncharacterized protein
GO:0004930	G-protein coupled receptor activity	OR5AS1	Olfactory receptor
GO:0004930	G-protein coupled receptor activity	LOC395991	Uncharacterized protein
GO:0004930	G-protein coupled receptor activity	OR52B2	Olfactory receptor
GO:0004930	G-protein coupled receptor activity	BDKRB2	Ornithokinin receptor
GO:0004930	G-protein coupled receptor activity	ADRB1	adrenoceptor beta 1
GO:0004930	G-protein coupled receptor activity	GALR3	Galanin receptor type 3
GO:0004930	G-protein coupled receptor activity	F2R	Uncharacterized protein
GO:0004930	G-protein coupled receptor activity	DRD3	Dopamine receptor D3
GO:0004930	G-protein coupled receptor activity	CCR5	Uncharacterized protein
GO:0004930	G-protein coupled receptor activity	CCR7	CCR7
GO:0004930	G-protein coupled receptor activity	LOC428144	thyrotropin-releasing hormone receptor-like
GO:0004930	G-protein coupled receptor activity	SSTR3	Uncharacterized protein
GO:0004930	G-protein coupled receptor activity	GPR17	Uncharacterized protein
GO:0004930	G-protein coupled receptor activity	RXFP1	Uncharacterized protein
GO:0004930	G-protein coupled receptor activity	HRH3	Uncharacterized protein
GO:0004930	G-protein coupled receptor activity	CYSLTR2	Uncharacterized protein
GO:0004930	G-protein coupled receptor activity	OR8U1	Olfactory receptor-like protein COR4
GO:0004930	G-protein coupled receptor activity	OR8D4	Olfactory receptor-like protein COR2
GO:0004930	G-protein coupled receptor activity	LOC417741	Uncharacterized protein
GO:0004930	G-protein coupled receptor activity	GPR39	G-protein coupled receptor 39
GO:0004930	G-protein coupled receptor activity	LOC101750121	Uncharacterized protein
GO:0004930	G-protein coupled receptor activity	FFAR4	Omega-3 fatty acid receptor 1
GO:0004930	G-protein coupled receptor activity	GPR176	Uncharacterized protein
GO:0004930	G-protein coupled receptor activity	NPY1R	Neuropeptide Y receptor Y1
GO:0004930	G-protein coupled receptor activity	GPR124	Uncharacterized protein
GO:0004930	G-protein coupled receptor activity	CXCR7	RDC1-like G protein-coupled receptor
GO:0004930	G-protein coupled receptor activity	GPRC5A	Uncharacterized protein
GO:0004930	G-protein coupled receptor activity	CCR8L	Uncharacterized protein
GO:0004930	G-protein coupled receptor activity	GPR18	Uncharacterized protein
GO:0004930	G-protein coupled receptor activity	TAS2R7	Taste receptor type 2
GO:0004930	G-protein coupled receptor activity	GPR160	Uncharacterized protein
GO:0004930	G-protein coupled receptor activity	LPAR5	Uncharacterized protein
GO:0004930	G-protein coupled receptor activity	NMUR1	Uncharacterized protein
GO:0004930	G-protein coupled receptor activity	GPR26	Uncharacterized protein
GO:0004930	G-protein coupled receptor activity	PTGFR	Ovarian prostaglandin F2-alpha receptor isoform 1
GO:0004930	G-protein coupled receptor activity	LOC101748775	Uncharacterized protein
GO:0004930	G-protein coupled receptor activity	ADRA2C	Uncharacterized protein
GO:0004930	G-protein coupled receptor activity	CELSR3	Uncharacterized protein
GO:0004930	G-protein coupled receptor activity	LPAR4	Uncharacterized protein
GO:0004930	G-protein coupled receptor activity	LOC417291	Olfactory receptor
GO:0004930	G-protein coupled receptor activity	XCR1	Uncharacterized protein
GO:0004930	G-protein coupled receptor activity	FZD4	Frizzled-4
GO:0004930	G-protein coupled receptor activity	NPY2R	Neuropeptide Y receptor type 2
GO:0004930	G-protein coupled receptor activity	MAS1	Uncharacterized protein
GO:0004930	G-protein coupled receptor activity	RHO	Rhodopsin
GO:0004930	G-protein coupled receptor activity	S1PR3	Uncharacterized protein
GO:0004930	G-protein coupled receptor activity	GPR141	Uncharacterized protein
GO:0004930	G-protein coupled receptor activity	HTR4	Uncharacterized protein
GO:0004930	G-protein coupled receptor activity	PRLHR2	Prolactin releasing peptide receptor-like protein
GO:0004930	G-protein coupled receptor activity	AGTR2	Uncharacterized protein
GO:0004930	G-protein coupled receptor activity	LOC101751605	Olfactory receptor
GO:0004930	G-protein coupled receptor activity	LOC100857902	Uncharacterized protein
GO:0004930	G-protein coupled receptor activity	LOC101747931	Olfactory receptor
GO:0004930	G-protein coupled receptor activity	BAI2	Uncharacterized protein
GO:0004930	G-protein coupled receptor activity	NPBWR1	Uncharacterized protein
GO:0004930	G-protein coupled receptor activity	ADRA1B	Uncharacterized protein
GO:0004930	G-protein coupled receptor activity	OPN4-1	Melanopsin 1 isoform L
GO:0004930	G-protein coupled receptor activity	MC1R	Melanocyte-stimulating hormone receptor
GO:0004930	G-protein coupled receptor activity	LOC769103	olfactory receptor 52R1-like
GO:0004930	G-protein coupled receptor activity	COR6	Olfactory receptor-like protein COR6
GO:0004930	G-protein coupled receptor activity	FZD7	Frizzled-7
GO:0004930	G-protein coupled receptor activity	CXCR4	Uncharacterized protein
GO:0004930	G-protein coupled receptor activity	HTR6	Uncharacterized protein
GO:0004930	G-protein coupled receptor activity	FZD8	Frizzled-8
GO:0004930	G-protein coupled receptor activity	HTR2B	Serotonin receptor subtype 2b
GO:0004930	G-protein coupled receptor activity	CGNRH-R	Uncharacterized protein
GO:0004930	G-protein coupled receptor activity	OPN4	Putative Opsin 4 isoform b
GO:0004930	G-protein coupled receptor activity	CCR9	Uncharacterized protein
GO:0004930	G-protein coupled receptor activity	ACKR4	Uncharacterized protein
GO:0004930	G-protein coupled receptor activity	TAS1R3	Uncharacterized protein
GO:0004930	G-protein coupled receptor activity	S1PR4	Uncharacterized protein
GO:0004930	G-protein coupled receptor activity	GRM4	Uncharacterized protein
GO:0004930	G-protein coupled receptor activity	GPR22	Uncharacterized protein
GO:0004930	G-protein coupled receptor activity	GRM7	Uncharacterized protein
GO:0004930	G-protein coupled receptor activity	GRM2	Uncharacterized protein
GO:0004930	G-protein coupled receptor activity	CCR6	C-C chemokine receptor type 6
GO:0004930	G-protein coupled receptor activity	HTR1B	5-hydroxytryptamine receptor 1B
GO:0004930	G-protein coupled receptor activity	GHRHR	Growth hormone-releasing hormone receptor variant 2
GO:0004930	G-protein coupled receptor activity	NPY	Pro-neuropeptide Y
GO:0004930	G-protein coupled receptor activity	LOC415713	Galanin receptor type 1
GO:0004930	G-protein coupled receptor activity	TBXA2R	Uncharacterized protein
GO:0004930	G-protein coupled receptor activity	LOC427948	Olfactory receptor
GO:0004930	G-protein coupled receptor activity	GPR88	Uncharacterized protein
GO:0004930	G-protein coupled receptor activity	LOC428827	Olfactory receptor
GO:0004930	G-protein coupled receptor activity	NMBR	Uncharacterized protein
GO:0004930	G-protein coupled receptor activity	HTR1D	Uncharacterized protein
GO:0004930	G-protein coupled receptor activity	MTNR1B	Uncharacterized protein
GO:0004930	G-protein coupled receptor activity	PTGER4	Prostaglandin E2 receptor subtype 4
GO:0004930	G-protein coupled receptor activity	GRM8	Uncharacterized protein
GO:0004930	G-protein coupled receptor activity	SCTR	Secretin receptor
GO:0004930	G-protein coupled receptor activity	LGR4	Uncharacterized protein
GO:0004930	G-protein coupled receptor activity	CNR2	Uncharacterized protein
GO:0004930	G-protein coupled receptor activity	CHRM4	Muscarinic acetylcholine receptor M4
GO:0004930	G-protein coupled receptor activity	PTGER3	Uncharacterized protein
GO:0004930	G-protein coupled receptor activity	LOC771154	Uncharacterized protein
GO:0004930	G-protein coupled receptor activity	LOC431250	G-protein coupled receptor 183-like
GO:0004930	G-protein coupled receptor activity	GPR20	Uncharacterized protein
GO:0004930	G-protein coupled receptor activity	LOC771308	Type II growth hormone-releasing hormone receptor
GO:0004930	G-protein coupled receptor activity	CNR1	Uncharacterized protein
GO:0004930	G-protein coupled receptor activity	ADRA2B	Uncharacterized protein
GO:0004930	G-protein coupled receptor activity	GPR162	Uncharacterized protein
GO:0004930	G-protein coupled receptor activity	LOC100859224	Uncharacterized protein
GO:0004930	G-protein coupled receptor activity	SSTR2	Somatostatin receptor type 2
GO:0005216	ion channel activity	CACNA1I	Uncharacterized protein
GO:0005216	ion channel activity	KCNQ4	Uncharacterized protein
GO:0005216	ion channel activity	ASIC5	Uncharacterized protein
GO:0005216	ion channel activity	KBP	Probable glutamate receptor
GO:0005216	ion channel activity	KCNQ3	Uncharacterized protein
GO:0005216	ion channel activity	RYR2	Uncharacterized protein
GO:0005216	ion channel activity	KCNH1	Uncharacterized protein
GO:0005216	ion channel activity	GRIN2B	Uncharacterized protein
GO:0005216	ion channel activity	GRIN2C	Uncharacterized protein
GO:0005216	ion channel activity	C15ORF27	Uncharacterized protein
GO:0005216	ion channel activity	HCN4	Uncharacterized protein
GO:0005216	ion channel activity	KCNB1	Uncharacterized protein
GO:0005216	ion channel activity	TRPM6	Uncharacterized protein
GO:0005216	ion channel activity	GJC1	Gap junction gamma-1 protein
GO:0005216	ion channel activity	KCNV2	Uncharacterized protein
GO:0005216	ion channel activity	LOC395944	Sodium channel protein
GO:0005216	ion channel activity	CACNA1C	Uncharacterized protein
GO:0005216	ion channel activity	KCNC4	Uncharacterized protein
GO:0005216	ion channel activity	HCN2	Uncharacterized protein
GO:0005216	ion channel activity	P2RX7	P2X purinoceptor
GO:0005216	ion channel activity	KCNG4	Uncharacterized protein
GO:0005216	ion channel activity	CHRNA9	Neuronal acetylcholine receptor subunit alpha-9
GO:0005216	ion channel activity	KCNQ1	Uncharacterized protein
GO:0005216	ion channel activity	SCN8A	Sodium channel protein
GO:0005216	ion channel activity	CLCN2	Chloride channel protein
GO:0005216	ion channel activity	KCNA4	Potassium channel Shaker alpha subunit variant cKv1.4(M)
GO:0005216	ion channel activity	KCNS1	Uncharacterized protein
GO:0005216	ion channel activity	CHRNA10	Neuronal acetylcholine receptor subunit alpha-10
GO:0005216	ion channel activity	CHRNB3	Neuronal acetylcholine receptor subunit beta-3
GO:0005216	ion channel activity	CACNA1B	Voltage-dependent N-type calcium channel subunit alpha-1B
GO:0005216	ion channel activity	LOC428404	Sodium channel protein
GO:0005216	ion channel activity	GRIK4	Uncharacterized protein
GO:0005216	ion channel activity	TRPV4	Uncharacterized protein
GO:0005216	ion channel activity	KCNA10	Shaker-like voltage-gated potassium channel cKv1.2
GO:0005216	ion channel activity	LOC423134	P2X purinoceptor
GO:0005216	ion channel activity	KCNS2	Uncharacterized protein
GO:0005216	ion channel activity	CNGA1	Cyclic nucleotide-gated channel rod photoreceptor subunit alpha
GO:0005216	ion channel activity	GRIN3B	Uncharacterized protein
GO:0005216	ion channel activity	GRIN2A	Uncharacterized protein
GO:0005216	ion channel activity	TRPC5	Uncharacterized protein
GO:0005216	ion channel activity	CACNA1D	Uncharacterized protein
GO:0005216	ion channel activity	SCN4A	Sodium channel protein
GO:0005216	ion channel activity	CHRNA4	Neuronal acetylcholine receptor subunit alpha-4
GO:0005216	ion channel activity	CHRNA5	Neuronal acetylcholine receptor subunit alpha-5
GO:0005216	ion channel activity	TRPV1	Uncharacterized protein
GO:0005216	ion channel activity	ASIC4	Uncharacterized protein
GO:0005216	ion channel activity	GRIN1	Uncharacterized protein
GO:0005216	ion channel activity	CNGA2	Uncharacterized protein
GO:0005216	ion channel activity	GRIA2	Uncharacterized protein
GO:0005216	ion channel activity	CLCN1	Chloride channel protein
GO:0005216	ion channel activity	TRPV2	Uncharacterized protein
GO:0005216	ion channel activity	KCNF1	Uncharacterized protein
GO:0005216	ion channel activity	CACNA1G	Uncharacterized protein
GO:0005216	ion channel activity	CACNA1S	Calcium channel voltage-dependent L type alpha 1S
GO:0005216	ion channel activity	GJC2	Gap junction protein
GO:0005216	ion channel activity	CHRNA6	Neuronal acetylcholine receptor subunit alpha-6
GO:0005216	ion channel activity	TRPV3	Uncharacterized protein
GO:0005216	ion channel activity	P2RX1	P2X purinoceptor
GO:0005216	ion channel activity	KCNS3	Uncharacterized protein
GO:0005216	ion channel activity	GABRA4	Uncharacterized protein
GO:0005216	ion channel activity	CHRNA7	Neuronal acetylcholine receptor subunit alpha-7
GO:0005216	ion channel activity	KCNG2	Potassium voltage-gated channel subfamily G member 2
GO:0005216	ion channel activity	KCNA2	Voltage-gated potassium channel Kv1.2
GO:0005216	ion channel activity	GABRA2	Uncharacterized protein
GO:0005216	ion channel activity	CLCN4	Chloride channel protein
GO:0005216	ion channel activity	NALCN	Uncharacterized protein
GO:0005216	ion channel activity	KCNQ2	Uncharacterized protein
GO:0005216	ion channel activity	HCN1	Uncharacterized protein
GO:0005216	ion channel activity	CLCNKB	Chloride channel protein
GO:0005216	ion channel activity	TPTE2	Uncharacterized protein
GO:0005216	ion channel activity	SCN1A	Uncharacterized protein
GO:0005216	ion channel activity	LOC386576	Acetylcholine receptor subunit beta
GO:0005216	ion channel activity	KCNH5	Uncharacterized protein
GO:0005216	ion channel activity	CHRNA1	Acetylcholine receptor subunit alpha
GO:0005216	ion channel activity	P2RX5	P2X purinoceptor
GO:0005216	ion channel activity	CACNA1E	Uncharacterized protein
GO:0005509	calcium ion binding	NELL2	Uncharacterized protein
GO:0005509	calcium ion binding	LOC424998	Uncharacterized protein
GO:0005509	calcium ion binding	ACTN2	Alpha-actinin-2
GO:0005509	calcium ion binding	PRRG4	Uncharacterized protein
GO:0005509	calcium ion binding	PCDH19	Protocadherin 19
GO:0005509	calcium ion binding	LOC421285	Uncharacterized protein
GO:0005509	calcium ion binding	EFCAB3	Uncharacterized protein
GO:0005509	calcium ion binding	MMP13	Uncharacterized protein
GO:0005509	calcium ion binding	CAPN14	Uncharacterized protein
GO:0005509	calcium ion binding	PCDH17	Uncharacterized protein
GO:0005509	calcium ion binding	BARX1	Homeobox protein BarH-like 1
GO:0005509	calcium ion binding	CIB2	Uncharacterized protein
GO:0005509	calcium ion binding	CDH23	Uncharacterized protein
GO:0005509	calcium ion binding	CALML4	Uncharacterized protein
GO:0005509	calcium ion binding	STAT4	Signal transducer and activator of transcription
GO:0005509	calcium ion binding	LOC427547	Uncharacterized protein
GO:0005509	calcium ion binding	PLA2G12B	Uncharacterized protein
GO:0005509	calcium ion binding	PADI1	Peptidylarginine deiminase type I
GO:0005509	calcium ion binding	SPARCL1	Uncharacterized protein
GO:0005509	calcium ion binding	F2	Prothrombin
GO:0005509	calcium ion binding	VIL1	Villin-1
GO:0005509	calcium ion binding	FAT2	Uncharacterized protein
GO:0005509	calcium ion binding	COMP	Uncharacterized protein
GO:0005509	calcium ion binding	DLL4	Delta-like protein
GO:0005509	calcium ion binding	LOC100857609	1-phosphatidylinositol-4,5-bisphosphate phosphodiesterase gamma-1-like
GO:0005509	calcium ion binding	ENPP1	Uncharacterized protein
GO:0005509	calcium ion binding	RGN	Regucalcin
GO:0005509	calcium ion binding	STAT2	Uncharacterized protein
GO:0005509	calcium ion binding	CLEC3B	Uncharacterized protein
GO:0005509	calcium ion binding	PADI3	Peptidylarginine deiminase type III
GO:0005509	calcium ion binding	RET	Uncharacterized protein
GO:0005509	calcium ion binding	RYR2	Uncharacterized protein
GO:0005509	calcium ion binding	PROC	Uncharacterized protein
GO:0005509	calcium ion binding	LOC100859805	Uncharacterized protein
GO:0005509	calcium ion binding	LTBP2	latent transforming growth factor beta binding protein 2
GO:0005509	calcium ion binding	CAPN8	Uncharacterized protein
GO:0005509	calcium ion binding	THBS1	Uncharacterized protein
GO:0005509	calcium ion binding	CALN1	Uncharacterized protein
GO:0005509	calcium ion binding	FAM188A	family with sequence similarity 188, member A
GO:0005509	calcium ion binding	EFHB	Uncharacterized protein
GO:0005509	calcium ion binding	DLK1	Uncharacterized protein
GO:0005509	calcium ion binding	CUBN	Uncharacterized protein
GO:0005509	calcium ion binding	LRP2	Uncharacterized protein
GO:0005509	calcium ion binding	LOC395159	Schwann cell-specific EGF-like repeat autocrine factor
GO:0005509	calcium ion binding	AMY1A	Alpha-amylase
GO:0005509	calcium ion binding	CELSR1	Uncharacterized protein
GO:0005509	calcium ion binding	TNNC2	Troponin C, skeletal muscle
GO:0005509	calcium ion binding	LOC430443	Uncharacterized protein
GO:0005509	calcium ion binding	ACAN	Aggrecan core protein
GO:0005509	calcium ion binding	MYL4	Uncharacterized protein
GO:0005509	calcium ion binding	ASTL	Astacin-like metalloendopeptidase
GO:0005509	calcium ion binding	EFCAB4B	Uncharacterized protein
GO:0005509	calcium ion binding	ITGB1BP2	Uncharacterized protein
GO:0005509	calcium ion binding	THPO	Uncharacterized protein
GO:0005509	calcium ion binding	MYL10	Uncharacterized protein
GO:0005509	calcium ion binding	PCDH20	Uncharacterized protein
GO:0005509	calcium ion binding	LOC421195	protocadherin Fat 4-like
GO:0005509	calcium ion binding	FBLN7	fibulin 7
GO:0005509	calcium ion binding	LOC424214	Phosphoinositide phospholipase C
GO:0005509	calcium ion binding	CRB2	Uncharacterized protein
GO:0005509	calcium ion binding	ENPP2	Uncharacterized protein
GO:0005509	calcium ion binding	NID1	Uncharacterized protein
GO:0005509	calcium ion binding	PLA2G5	Phospholipase A(2)
GO:0005509	calcium ion binding	CACNA1B	Voltage-dependent N-type calcium channel subunit alpha-1B
GO:0005509	calcium ion binding	LTBP1	latent transforming growth factor beta binding protein 1
GO:0005509	calcium ion binding	SNED1	Uncharacterized protein
GO:0005509	calcium ion binding	CDHR3	Uncharacterized protein
GO:0005509	calcium ion binding	CELSR2	Uncharacterized protein
GO:0005509	calcium ion binding	OC3	Osteocalcin
GO:0005509	calcium ion binding	LOC768760	Protocadherin delta 1
GO:0005509	calcium ion binding	TLL1	Metalloendopeptidase
GO:0005509	calcium ion binding	CDHR2	Uncharacterized protein
GO:0005509	calcium ion binding	PROZ	Uncharacterized protein
GO:0005509	calcium ion binding	SCGN	Uncharacterized protein
GO:0005509	calcium ion binding	NKD1	Uncharacterized protein
GO:0005509	calcium ion binding	C5H14ORF166B	Uncharacterized protein
GO:0005509	calcium ion binding	KCNIP1	Uncharacterized protein
GO:0005509	calcium ion binding	PCDH18	Uncharacterized protein
GO:0005509	calcium ion binding	MGP	Matrix Gla protein
GO:0005509	calcium ion binding	CPS1	ADP-ribosylation factor 6
GO:0005509	calcium ion binding	REPS2	Uncharacterized protein
GO:0005509	calcium ion binding	SYTL3	Uncharacterized protein
GO:0005509	calcium ion binding	LOC771012	coagulation factor X-like
GO:0005509	calcium ion binding	TLL2	tolloid-like 2
GO:0005509	calcium ion binding	PADI2	Uncharacterized protein
GO:0005509	calcium ion binding	CALML3	Uncharacterized protein
GO:0005509	calcium ion binding	BCMO1	Frizzled-5
GO:0005509	calcium ion binding	CRB1	Uncharacterized protein
GO:0005509	calcium ion binding	SLIT1	Slit1 protein
GO:0005509	calcium ion binding	PLCH1	Phosphoinositide phospholipase C
GO:0005509	calcium ion binding	GUCA1A	Guanylyl cyclase-activating protein 1
GO:0005509	calcium ion binding	CIB3	Uncharacterized protein
GO:0005509	calcium ion binding	OIT3	Uncharacterized protein
GO:0005509	calcium ion binding	PCDH8	Paraxial protocadherin
GO:0005509	calcium ion binding	FBN2	Uncharacterized protein
GO:0005509	calcium ion binding	HEG1	heart development protein with EGF-like domains 1
GO:0005509	calcium ion binding	DNER	Uncharacterized protein
GO:0005509	calcium ion binding	EFCAB5	EF-hand calcium binding domain 5
GO:0005509	calcium ion binding	GALNT3	Polypeptide N-acetylgalactosaminyltransferase
GO:0005509	calcium ion binding	LOC769052	protocadherin-23-like
GO:0005509	calcium ion binding	NELL1	Uncharacterized protein
GO:0005509	calcium ion binding	EFHC2	EF-hand domain (C-terminal) containing 2
GO:0005509	calcium ion binding	JAG2	Delta-like protein
GO:0005509	calcium ion binding	CAPS2	Uncharacterized protein
GO:0005509	calcium ion binding	CELSR3	Uncharacterized protein
GO:0005509	calcium ion binding	ASPN	Uncharacterized protein
GO:0005509	calcium ion binding	DYSF	Uncharacterized protein
GO:0005509	calcium ion binding	LOC422264	Uncharacterized protein
GO:0005509	calcium ion binding	VSNL1	Visinin-like protein 1
GO:0005509	calcium ion binding	RHBDL3	Uncharacterized protein
GO:0005509	calcium ion binding	ADAMTS13	ADAM metallopeptidase with thrombospondin type 1 motif, 13
GO:0005509	calcium ion binding	CDH22	Uncharacterized protein
GO:0005509	calcium ion binding	PKD2L1	Uncharacterized protein
GO:0005509	calcium ion binding	LOC100857632	multiple PDZ domain protein-like
GO:0005509	calcium ion binding	CDHR5	Uncharacterized protein
GO:0005509	calcium ion binding	LOC422304	centrin-1-like
GO:0005509	calcium ion binding	LOC396531	Parvalbumin, thymic
GO:0005509	calcium ion binding	LOC425783	C-type lectin domain family 2 member D-like
GO:0005509	calcium ion binding	MMP17	Uncharacterized protein
GO:0005509	calcium ion binding	LOC424748	coagulation factor IX-like
GO:0005509	calcium ion binding	PLCH2	Phosphoinositide phospholipase C
GO:0005509	calcium ion binding	DLL1	Delta-like protein
GO:0005509	calcium ion binding	GRIN1	Uncharacterized protein
GO:0005509	calcium ion binding	LOC100857269	Uncharacterized protein
GO:0005509	calcium ion binding	HPCAL4	Uncharacterized protein
GO:0005509	calcium ion binding	MATN3	Matrilin-3
GO:0005509	calcium ion binding	CDHR4	Uncharacterized protein
GO:0005509	calcium ion binding	THBS4	Uncharacterized protein
GO:0005509	calcium ion binding	WDR66	WD repeat domain 66
GO:0005509	calcium ion binding	S100Z	Protein S100
GO:0005509	calcium ion binding	JAG1	Delta-like protein
GO:0005509	calcium ion binding	SMOC1	Uncharacterized protein
GO:0005509	calcium ion binding	HCRT	Uncharacterized protein
GO:0005509	calcium ion binding	DUOX2	Uncharacterized protein
GO:0005509	calcium ion binding	MMP28	Uncharacterized protein
GO:0005509	calcium ion binding	DOC2B	double C2-like domains, beta
GO:0005509	calcium ion binding	PCDH10	Uncharacterized protein
GO:0005509	calcium ion binding	NCS1	Neuronal calcium sensor 1
GO:0005509	calcium ion binding	FSTL4	SPIG1-A
GO:0005509	calcium ion binding	RASEF	Uncharacterized protein
GO:0005509	calcium ion binding	FREM2	Uncharacterized protein
GO:0005509	calcium ion binding	LOC428086	Uncharacterized protein
GO:0005509	calcium ion binding	RHBDL1	Uncharacterized protein
GO:0005509	calcium ion binding	DSC2	Uncharacterized protein
GO:0005509	calcium ion binding	HMCN1	Uncharacterized protein
GO:0005509	calcium ion binding	MASP2	Uncharacterized protein
GO:0005509	calcium ion binding	LOC418543	uncharacterized LOC418543
GO:0005509	calcium ion binding	SCUBE3	Uncharacterized protein
GO:0005509	calcium ion binding	PLA2G1B	Phospholipase A(2)
GO:0005509	calcium ion binding	DRP2	Uncharacterized protein
GO:0005509	calcium ion binding	SYT14	Uncharacterized protein
GO:0005509	calcium ion binding	EGF	Uncharacterized protein
GO:0005509	calcium ion binding	DNAH7	Uncharacterized protein
GO:0005509	calcium ion binding	CDHR1	Cadherin-related family member 1
GO:0005509	calcium ion binding	SLC24A3	Uncharacterized protein
GO:0005509	calcium ion binding	SYT2	Synaptotagmin II
GO:0005509	calcium ion binding	NOX5	Predicted NADPH oxidase-5
GO:0005509	calcium ion binding	PITPNM3	Uncharacterized protein
GO:0005509	calcium ion binding	REG4	regenerating islet-derived family, member 4
GO:0005509	calcium ion binding	CAPSL	Uncharacterized protein
GO:0005509	calcium ion binding	GUCA1B	Guanylyl cyclase-activating protein 2
GO:0005509	calcium ion binding	SYTL4	Uncharacterized protein
GO:0005509	calcium ion binding	KCNIP2	Uncharacterized protein
GO:0005509	calcium ion binding	PCDH12	Uncharacterized protein
GO:0005509	calcium ion binding	TPPP	Uncharacterized protein
GO:0005509	calcium ion binding	GRM7	Uncharacterized protein
GO:0005509	calcium ion binding	LOC101750423	synaptotagmin-5-like
GO:0005509	calcium ion binding	CABP1	Uncharacterized protein
GO:0005509	calcium ion binding	MMP24	Uncharacterized protein
GO:0005509	calcium ion binding	SYT13	Uncharacterized protein
GO:0005509	calcium ion binding	SYTL2	Uncharacterized protein
GO:0005509	calcium ion binding	OTOF	Uncharacterized protein
GO:0005509	calcium ion binding	LOC427491	C2 calcium-dependent domain containing 4C-like
GO:0005509	calcium ion binding	CAMKK2	Uncharacterized protein
GO:0005509	calcium ion binding	EFCAB1	Uncharacterized protein
GO:0005509	calcium ion binding	IHH	Indian hedgehog protein
GO:0005509	calcium ion binding	FKBP7	Uncharacterized protein
GO:0005509	calcium ion binding	MEGF6	multiple EGF-like-domains 6
GO:0005509	calcium ion binding	SCUBE2	Uncharacterized protein
GO:0005509	calcium ion binding	LOC427533	Uncharacterized protein
GO:0005509	calcium ion binding	DYTN	Uncharacterized protein
GO:0005509	calcium ion binding	ATP2B2	Calcium-transporting ATPase
GO:0005509	calcium ion binding	LOC414835	Uncharacterized protein
GO:0005509	calcium ion binding	FBLN5	Uncharacterized protein
GO:0005509	calcium ion binding	SYT12	synaptotagmin XII
GO:0005509	calcium ion binding	CAPN9	Uncharacterized protein
GO:0005509	calcium ion binding	CDH17	Uncharacterized protein
GO:0005509	calcium ion binding	PVALB	Parvalbumin, muscle
GO:0005509	calcium ion binding	NECAB2	Uncharacterized protein
GO:0005509	calcium ion binding	LOC396520	Visinin
GO:0005509	calcium ion binding	CACNA1E	Uncharacterized protein
GO:0005244	voltage-gated ion channel activity	CACNA1I	Uncharacterized protein
GO:0005244	voltage-gated ion channel activity	CACNG3	Voltage-dependent calcium channel gamma subunit
GO:0005244	voltage-gated ion channel activity	C15ORF27	Uncharacterized protein
GO:0005244	voltage-gated ion channel activity	HCN4	Uncharacterized protein
GO:0005244	voltage-gated ion channel activity	KCNB1	Uncharacterized protein
GO:0005244	voltage-gated ion channel activity	KCNV2	Uncharacterized protein
GO:0005244	voltage-gated ion channel activity	LOC395944	Sodium channel protein
GO:0005244	voltage-gated ion channel activity	CACNA1C	Uncharacterized protein
GO:0005244	voltage-gated ion channel activity	KCNC4	Uncharacterized protein
GO:0005244	voltage-gated ion channel activity	HCN2	Uncharacterized protein
GO:0005244	voltage-gated ion channel activity	KCNG4	Uncharacterized protein
GO:0005244	voltage-gated ion channel activity	KCNQ1	Uncharacterized protein
GO:0005244	voltage-gated ion channel activity	SCN8A	Sodium channel protein
GO:0005244	voltage-gated ion channel activity	KCNJ1	Uncharacterized protein
GO:0005244	voltage-gated ion channel activity	KCNA4	Potassium channel Shaker alpha subunit variant cKv1.4(M)
GO:0005244	voltage-gated ion channel activity	KCNS1	Uncharacterized protein
GO:0005244	voltage-gated ion channel activity	SCN2B	Uncharacterized protein
GO:0005244	voltage-gated ion channel activity	CACNA1B	Voltage-dependent N-type calcium channel subunit alpha-1B
GO:0005244	voltage-gated ion channel activity	LOC428404	Sodium channel protein
GO:0005244	voltage-gated ion channel activity	TMEM37	Uncharacterized protein
GO:0005244	voltage-gated ion channel activity	KCNAB1	Putative potassim channel beta-subunit
GO:0005244	voltage-gated ion channel activity	KCNA10	Shaker-like voltage-gated potassium channel cKv1.2
GO:0005244	voltage-gated ion channel activity	KCNJ16	Uncharacterized protein
GO:0005244	voltage-gated ion channel activity	CACNB4	Voltage-gated calcium channel beta 4 subunit transcript variant 1
GO:0005244	voltage-gated ion channel activity	KCNIP1	Uncharacterized protein
GO:0005244	voltage-gated ion channel activity	KCNS2	Uncharacterized protein
GO:0005244	voltage-gated ion channel activity	CACNA2D3	calcium channel, voltage-dependent, alpha 2/delta subunit 3
GO:0005244	voltage-gated ion channel activity	CACNA1D	Uncharacterized protein
GO:0005244	voltage-gated ion channel activity	SCN4A	Sodium channel protein
GO:0005244	voltage-gated ion channel activity	KCNJ15	Uncharacterized protein
GO:0005244	voltage-gated ion channel activity	CLCN1	Chloride channel protein
GO:0005244	voltage-gated ion channel activity	KCNE4	Uncharacterized protein
GO:0005244	voltage-gated ion channel activity	KCNK12	Uncharacterized protein
GO:0005244	voltage-gated ion channel activity	KCNF1	Uncharacterized protein
GO:0005244	voltage-gated ion channel activity	KCNJ4	Uncharacterized protein
GO:0005244	voltage-gated ion channel activity	CACNA1G	Uncharacterized protein
GO:0005244	voltage-gated ion channel activity	CACNA1S	Calcium channel voltage-dependent L type alpha 1S
GO:0005244	voltage-gated ion channel activity	KCNE2	Uncharacterized protein
GO:0005244	voltage-gated ion channel activity	KCNS3	Uncharacterized protein
GO:0005244	voltage-gated ion channel activity	KCNJ12	ATP-sensitive inward rectifier potassium channel 12
GO:0005244	voltage-gated ion channel activity	CACNG2	Voltage-dependent calcium channel gamma subunit
GO:0005244	voltage-gated ion channel activity	KCNIP2	Uncharacterized protein
GO:0005244	voltage-gated ion channel activity	KCNK2	Uncharacterized protein
GO:0005244	voltage-gated ion channel activity	KCNG2	Potassium voltage-gated channel subfamily G member 2
GO:0005244	voltage-gated ion channel activity	KCNA2	Voltage-gated potassium channel Kv1.2
GO:0005244	voltage-gated ion channel activity	NALCN	Uncharacterized protein
GO:0005244	voltage-gated ion channel activity	KCNQ2	Uncharacterized protein
GO:0005244	voltage-gated ion channel activity	HCN1	Uncharacterized protein
GO:0005244	voltage-gated ion channel activity	CLCNKB	Chloride channel protein
GO:0005244	voltage-gated ion channel activity	SCN1A	Uncharacterized protein
GO:0005244	voltage-gated ion channel activity	KCNH5	Uncharacterized protein
GO:0005244	voltage-gated ion channel activity	KCNJ5	Uncharacterized protein
GO:0005244	voltage-gated ion channel activity	KCNK10	Uncharacterized protein
GO:0005244	voltage-gated ion channel activity	CACNA1E	Uncharacterized protein
GO:0008083	growth factor activity	LOC422511	interleukin-8-like
GO:0008083	growth factor activity	FGF18	Fibroblast growth factor
GO:0008083	growth factor activity	F2	Prothrombin
GO:0008083	growth factor activity	GDF3	Growth factor CVg1
GO:0008083	growth factor activity	FGF13	Fibroblast growth factor
GO:0008083	growth factor activity	FGF20	Fibroblast growth factor
GO:0008083	growth factor activity	CSPG5	Chondroitin sulfate proteoglycan 5
GO:0008083	growth factor activity	FGF8	Fibroblast growth factor 8
GO:0008083	growth factor activity	BMP8B	Uncharacterized protein
GO:0008083	growth factor activity	PGF	Uncharacterized protein
GO:0008083	growth factor activity	IL8L2	C-X-C motif chemokine
GO:0008083	growth factor activity	FGF10	Fibroblast growth factor 10
GO:0008083	growth factor activity	FGF5	fibroblast growth factor 5
GO:0008083	growth factor activity	BMP15	Uncharacterized protein
GO:0008083	growth factor activity	IL12A	Interleukin 12A
GO:0008083	growth factor activity	IL12B	Interleukin-12p40
GO:0008083	growth factor activity	KITLG	KIT ligand form 4
GO:0008083	growth factor activity	FGF23	Fibroblast growth factor
GO:0008083	growth factor activity	HBEGF	Proheparin-binding EGF-like growth factor
GO:0008083	growth factor activity	AGT	Angiotensinogen
GO:0008083	growth factor activity	IL7	Uncharacterized protein
GO:0008083	growth factor activity	NODAL	Uncharacterized protein
GO:0008083	growth factor activity	BDNF	Brain-derived neurotrophic factor transcript variant 4
GO:0008083	growth factor activity	MDK	Midkine
GO:0008083	growth factor activity	INHBB	Inhibin beta B chain
GO:0008083	growth factor activity	NRTN	Uncharacterized protein
GO:0008083	growth factor activity	NGF	Nerve growth factor beta polypeptide
GO:0008083	growth factor activity	IL13	Interleukin 13
GO:0008083	growth factor activity	EPGN	Epigen
GO:0008083	growth factor activity	CXCL12	Stromal cell derived factor-1
GO:0008083	growth factor activity	PROK1	Uncharacterized protein
GO:0008083	growth factor activity	JAG2	Delta-like protein
GO:0008083	growth factor activity	BMP5	Uncharacterized protein
GO:0008083	growth factor activity	THBS4	Uncharacterized protein
GO:0008083	growth factor activity	JAG1	Delta-like protein
GO:0008083	growth factor activity	INHBA	Inhibin beta A chain
GO:0008083	growth factor activity	LEFTY2	Uncharacterized protein
GO:0008083	growth factor activity	CNTF	Ciliary neurotrophic factor
GO:0008083	growth factor activity	IL6	Interleukin-6
GO:0008083	growth factor activity	HGF	Uncharacterized protein
GO:0008083	growth factor activity	AMH	Uncharacterized protein
GO:0008083	growth factor activity	OGN	Mimecan
GO:0008083	growth factor activity	FGF7	Fibroblast growth factor
GO:0008083	growth factor activity	BMP7	Uncharacterized protein
GO:0008083	growth factor activity	EGF	Uncharacterized protein
GO:0008083	growth factor activity	BTC	Uncharacterized protein
GO:0008083	growth factor activity	GKN1	Uncharacterized protein
GO:0008083	growth factor activity	FGF2	Fibroblast growth factor 2
GO:0008083	growth factor activity	BMP6	Uncharacterized protein
GO:0008083	growth factor activity	PTN	Pleiotrophin
GO:0008083	growth factor activity	IL5	Interleukin-5
GO:0008083	growth factor activity	BMP10	Uncharacterized protein
GO:0008083	growth factor activity	GDF5	Uncharacterized protein
GO:0008083	growth factor activity	LIF	Uncharacterized protein
GO:0008083	growth factor activity	FIGF	Vascular endothelial growth factor D
GO:0008083	growth factor activity	ADMP	Uncharacterized protein
GO:0008083	growth factor activity	FGF6	Fibroblast growth factor
GO:0004871	signal transducer activity	LOC428816	Olfactory receptor
GO:0004871	signal transducer activity	GNAT1	Rod-type transducin alpha subunit
GO:0004871	signal transducer activity	GULP1	Uncharacterized protein
GO:0004871	signal transducer activity	NPY7R	Neuropeptide Y7 receptor
GO:0004871	signal transducer activity	RGS6	Uncharacterized protein
GO:0004871	signal transducer activity	GPR112	G protein-coupled receptor 112
GO:0004871	signal transducer activity	LOC427665	chemokine-like receptor 1-like
GO:0004871	signal transducer activity	GPR55	Uncharacterized protein
GO:0004871	signal transducer activity	FZD5	Frizzled-8
GO:0004871	signal transducer activity	GALR1	Galanin receptor
GO:0004871	signal transducer activity	DRD1	Dopamine D1A receptor
GO:0004871	signal transducer activity	COR1	Olfactory receptor-like protein COR1
GO:0004871	signal transducer activity	CHRM5	Muscarinic acetylcholine receptor
GO:0004871	signal transducer activity	BARX1	Homeobox protein BarH-like 1
GO:0004871	signal transducer activity	LOC769317	olfactory receptor 52R1-like
GO:0004871	signal transducer activity	STAT4	Signal transducer and activator of transcription
GO:0004871	signal transducer activity	ADRA2A	Uncharacterized protein
GO:0004871	signal transducer activity	NPY6R	Uncharacterized protein
GO:0004871	signal transducer activity	TACR1	Uncharacterized protein
GO:0004871	signal transducer activity	GPR85	Uncharacterized protein
GO:0004871	signal transducer activity	GHRH-LR	Growth hormone-releasing hormone-like peptide receptor
GO:0004871	signal transducer activity	OPN5	Opsin 5, mammalian type
GO:0004871	signal transducer activity	LOC101748157	Uncharacterized protein
GO:0004871	signal transducer activity	HMOX1	Heme oxygenase 1
GO:0004871	signal transducer activity	BRS3	Uncharacterized protein
GO:0004871	signal transducer activity	GPR50	Melatonin receptor 1C
GO:0004871	signal transducer activity	LOC100857609	1-phosphatidylinositol-4,5-bisphosphate phosphodiesterase gamma-1-like
GO:0004871	signal transducer activity	TAS1R1	Uncharacterized protein
GO:0004871	signal transducer activity	RGR	Uncharacterized protein
GO:0004871	signal transducer activity	LPAR3	Lysophosphatidic acid receptor 3
GO:0004871	signal transducer activity	GPR83	Uncharacterized protein
GO:0004871	signal transducer activity	GPR83-L	Uncharacterized protein
GO:0004871	signal transducer activity	STAT2	Uncharacterized protein
GO:0004871	signal transducer activity	LOC101749834	Uncharacterized protein
GO:0004871	signal transducer activity	LOC419080	olfactory receptor 51G2-like
GO:0004871	signal transducer activity	GPR34	Uncharacterized protein
GO:0004871	signal transducer activity	SIM2	Uncharacterized protein
GO:0004871	signal transducer activity	KCNH1	Uncharacterized protein
GO:0004871	signal transducer activity	OPRK1	Uncharacterized protein
GO:0004871	signal transducer activity	LOC100858777	Uncharacterized protein
GO:0004871	signal transducer activity	APLNR	Uncharacterized protein
GO:0004871	signal transducer activity	PRLHR	Uncharacterized protein
GO:0004871	signal transducer activity	S1PR1	Uncharacterized protein
GO:0004871	signal transducer activity	FZD9	Frizzled-9
GO:0004871	signal transducer activity	LOC100859173	Uncharacterized protein
GO:0004871	signal transducer activity	ZP3	Zona pellucida sperm-binding protein 3
GO:0004871	signal transducer activity	CHKA	Uncharacterized protein
GO:0004871	signal transducer activity	PER2	Period circadian protein homolog 2
GO:0004871	signal transducer activity	CELSR1	Uncharacterized protein
GO:0004871	signal transducer activity	RRH	Uncharacterized protein
GO:0004871	signal transducer activity	CCR10	Uncharacterized protein
GO:0004871	signal transducer activity	MC5R	Uncharacterized protein
GO:0004871	signal transducer activity	HRH4	histamine receptor H4
GO:0004871	signal transducer activity	GPR37L1	Uncharacterized protein
GO:0004871	signal transducer activity	GLP2R	Uncharacterized protein
GO:0004871	signal transducer activity	GNAZ	Uncharacterized protein
GO:0004871	signal transducer activity	GNRHR	Type 1/III gonadotropin-releasing hormone receptor hexahelical variant
GO:0004871	signal transducer activity	COR8	Olfactory receptor-like protein COR8
GO:0004871	signal transducer activity	GPR128	Uncharacterized protein
GO:0004871	signal transducer activity	LOC100857559	C3a anaphylatoxin chemotactic receptor-like
GO:0004871	signal transducer activity	GPR149	Probable G-protein coupled receptor 149
GO:0004871	signal transducer activity	LOC770277	Uncharacterized protein
GO:0004871	signal transducer activity	GHSR	Putative growth hormone secretagogue receptor 1a
GO:0004871	signal transducer activity	QRFPR	Orexigenic neuropeptide QRFP receptor
GO:0004871	signal transducer activity	CRHR2	Uncharacterized protein
GO:0004871	signal transducer activity	OR5AS1	Olfactory receptor
GO:0004871	signal transducer activity	OR52B2	Olfactory receptor
GO:0004871	signal transducer activity	RGS9	Uncharacterized protein
GO:0004871	signal transducer activity	ERG	Erg isoform C-1-1
GO:0004871	signal transducer activity	LOC424214	Phosphoinositide phospholipase C
GO:0004871	signal transducer activity	BDKRB2	Ornithokinin receptor
GO:0004871	signal transducer activity	KL	Uncharacterized protein
GO:0004871	signal transducer activity	ADRB1	adrenoceptor beta 1
GO:0004871	signal transducer activity	GALR3	Galanin receptor type 3
GO:0004871	signal transducer activity	F2R	Uncharacterized protein
GO:0004871	signal transducer activity	PDGFRB	Tyrosine-protein kinase receptor
GO:0004871	signal transducer activity	DRD3	Dopamine receptor D3
GO:0004871	signal transducer activity	CCR5	Uncharacterized protein
GO:0004871	signal transducer activity	CCR7	CCR7
GO:0004871	signal transducer activity	LOC428144	thyrotropin-releasing hormone receptor-like
GO:0004871	signal transducer activity	SSTR3	Uncharacterized protein
GO:0004871	signal transducer activity	GPR17	Uncharacterized protein
GO:0004871	signal transducer activity	RXFP1	Uncharacterized protein
GO:0004871	signal transducer activity	HRH3	Uncharacterized protein
GO:0004871	signal transducer activity	OR8U1	Olfactory receptor-like protein COR4
GO:0004871	signal transducer activity	OR8D4	Olfactory receptor-like protein COR2
GO:0004871	signal transducer activity	GPR39	G-protein coupled receptor 39
GO:0004871	signal transducer activity	LOC100858799	Uncharacterized protein
GO:0004871	signal transducer activity	LOC101750121	Uncharacterized protein
GO:0004871	signal transducer activity	GNG4	Guanine nucleotide-binding protein subunit gamma
GO:0004871	signal transducer activity	TRAF3	Uncharacterized protein
GO:0004871	signal transducer activity	SIM1	Uncharacterized protein
GO:0004871	signal transducer activity	FFAR4	Omega-3 fatty acid receptor 1
GO:0004871	signal transducer activity	PLK2	Serine/threonine-protein kinase PLK
GO:0004871	signal transducer activity	GPR176	Uncharacterized protein
GO:0004871	signal transducer activity	NPY1R	Neuropeptide Y receptor Y1
GO:0004871	signal transducer activity	GPR124	Uncharacterized protein
GO:0004871	signal transducer activity	CXCR7	RDC1-like G protein-coupled receptor
GO:0004871	signal transducer activity	GPRC5A	Uncharacterized protein
GO:0004871	signal transducer activity	EPAS1	Uncharacterized protein
GO:0004871	signal transducer activity	CCR8L	Uncharacterized protein
GO:0004871	signal transducer activity	GPR18	Uncharacterized protein
GO:0004871	signal transducer activity	PLCH1	Phosphoinositide phospholipase C
GO:0004871	signal transducer activity	NPAS2	Neuronal PAS domain-containing protein 2
GO:0004871	signal transducer activity	TAS2R7	Taste receptor type 2
GO:0004871	signal transducer activity	GPR160	Uncharacterized protein
GO:0004871	signal transducer activity	LPAR5	Uncharacterized protein
GO:0004871	signal transducer activity	NMUR1	Uncharacterized protein
GO:0004871	signal transducer activity	GNG13	Uncharacterized protein
GO:0004871	signal transducer activity	GPR26	Uncharacterized protein
GO:0004871	signal transducer activity	PTGFR	Ovarian prostaglandin F2-alpha receptor isoform 1
GO:0004871	signal transducer activity	ADRA2C	Uncharacterized protein
GO:0004871	signal transducer activity	CELSR3	Uncharacterized protein
GO:0004871	signal transducer activity	PDE8B	Uncharacterized protein
GO:0004871	signal transducer activity	PLEKHG5	Uncharacterized protein
GO:0004871	signal transducer activity	LPAR4	Uncharacterized protein
GO:0004871	signal transducer activity	LOC417291	Olfactory receptor
GO:0004871	signal transducer activity	XCR1	Uncharacterized protein
GO:0004871	signal transducer activity	RGS7	Uncharacterized protein
GO:0004871	signal transducer activity	FZD4	Frizzled-4
GO:0004871	signal transducer activity	NPY2R	Neuropeptide Y receptor type 2
GO:0004871	signal transducer activity	ZP3L1	zona pellucida sperm-binding protein 3-like
GO:0004871	signal transducer activity	SH2B2	SH2B adaptor protein 2
GO:0004871	signal transducer activity	MAS1	Uncharacterized protein
GO:0004871	signal transducer activity	RHO	Rhodopsin
GO:0004871	signal transducer activity	S1PR3	Uncharacterized protein
GO:0004871	signal transducer activity	GPR141	Uncharacterized protein
GO:0004871	signal transducer activity	HTR4	Uncharacterized protein
GO:0004871	signal transducer activity	PLCH2	Phosphoinositide phospholipase C
GO:0004871	signal transducer activity	PRLHR2	Prolactin releasing peptide receptor-like protein
GO:0004871	signal transducer activity	AVP	Vasotocin-neurophysin VT
GO:0004871	signal transducer activity	AGTR2	Uncharacterized protein
GO:0004871	signal transducer activity	LOC101751605	Olfactory receptor
GO:0004871	signal transducer activity	LOC100857902	Uncharacterized protein
GO:0004871	signal transducer activity	PKP1	Uncharacterized protein
GO:0004871	signal transducer activity	ZP4	Uncharacterized protein
GO:0004871	signal transducer activity	LOC101747931	Olfactory receptor
GO:0004871	signal transducer activity	NPBWR1	Uncharacterized protein
GO:0004871	signal transducer activity	HCRT	Uncharacterized protein
GO:0004871	signal transducer activity	ADRA1B	Uncharacterized protein
GO:0004871	signal transducer activity	OPN4-1	Melanopsin 1 isoform L
GO:0004871	signal transducer activity	MC1R	Melanocyte-stimulating hormone receptor
GO:0004871	signal transducer activity	GNA14	Uncharacterized protein
GO:0004871	signal transducer activity	LOC769103	olfactory receptor 52R1-like
GO:0004871	signal transducer activity	COR6	Olfactory receptor-like protein COR6
GO:0004871	signal transducer activity	GNAT2	Cone-type transducin alpha subunit
GO:0004871	signal transducer activity	FZD7	Frizzled-7
GO:0004871	signal transducer activity	CXCR4	Uncharacterized protein
GO:0004871	signal transducer activity	GNGT2	Guanine nucleotide-binding protein subunit gamma
GO:0004871	signal transducer activity	HTR6	Uncharacterized protein
GO:0004871	signal transducer activity	FZD8	Frizzled-8
GO:0004871	signal transducer activity	LOC100859347	Uncharacterized protein
GO:0004871	signal transducer activity	HTR2B	Serotonin receptor subtype 2b
GO:0004871	signal transducer activity	CGNRH-R	Uncharacterized protein
GO:0004871	signal transducer activity	OPN4	Putative Opsin 4 isoform b
GO:0004871	signal transducer activity	CCR9	Uncharacterized protein
GO:0004871	signal transducer activity	PER3	Uncharacterized protein
GO:0004871	signal transducer activity	BCAR1	Uncharacterized protein
GO:0004871	signal transducer activity	ACKR4	Uncharacterized protein
GO:0004871	signal transducer activity	TAS1R3	Uncharacterized protein
GO:0004871	signal transducer activity	S1PR4	Uncharacterized protein
GO:0004871	signal transducer activity	GRM4	Uncharacterized protein
GO:0004871	signal transducer activity	GPR22	Uncharacterized protein
GO:0004871	signal transducer activity	GRM7	Uncharacterized protein
GO:0004871	signal transducer activity	GRM2	Uncharacterized protein
GO:0004871	signal transducer activity	CCR6	C-C chemokine receptor type 6
GO:0004871	signal transducer activity	HTR1B	5-hydroxytryptamine receptor 1B
GO:0004871	signal transducer activity	GHRHR	Growth hormone-releasing hormone receptor variant 2
GO:0004871	signal transducer activity	LOC415713	Galanin receptor type 1
GO:0004871	signal transducer activity	LOC427948	Olfactory receptor
GO:0004871	signal transducer activity	GPR88	Uncharacterized protein
GO:0004871	signal transducer activity	LOC428827	Olfactory receptor
GO:0004871	signal transducer activity	NMBR	Uncharacterized protein
GO:0004871	signal transducer activity	HTR1D	Uncharacterized protein
GO:0004871	signal transducer activity	FST	Follistatin
GO:0004871	signal transducer activity	MTNR1B	Uncharacterized protein
GO:0004871	signal transducer activity	PTGER4	Prostaglandin E2 receptor subtype 4
GO:0004871	signal transducer activity	GRM8	Uncharacterized protein
GO:0004871	signal transducer activity	SCTR	Secretin receptor
GO:0004871	signal transducer activity	LGR4	Uncharacterized protein
GO:0004871	signal transducer activity	CNR2	Uncharacterized protein
GO:0004871	signal transducer activity	KCNH5	Uncharacterized protein
GO:0004871	signal transducer activity	CHRM4	Muscarinic acetylcholine receptor M4
GO:0004871	signal transducer activity	PTGER3	Uncharacterized protein
GO:0004871	signal transducer activity	LOC771154	Uncharacterized protein
GO:0004871	signal transducer activity	LOC431250	G-protein coupled receptor 183-like
GO:0004871	signal transducer activity	GPR20	Uncharacterized protein
GO:0004871	signal transducer activity	LOC771308	Type II growth hormone-releasing hormone receptor
GO:0004871	signal transducer activity	CNR1	Uncharacterized protein
GO:0004871	signal transducer activity	ADRA2B	Uncharacterized protein
GO:0004871	signal transducer activity	GPR162	Uncharacterized protein
GO:0004871	signal transducer activity	LOC100859224	Uncharacterized protein
GO:0004871	signal transducer activity	SSTR2	Somatostatin receptor type 2
GO:0005249	voltage-gated potassium channel activity	KCNQ4	Uncharacterized protein
GO:0005249	voltage-gated potassium channel activity	KCNQ3	Uncharacterized protein
GO:0005249	voltage-gated potassium channel activity	KCNH1	Uncharacterized protein
GO:0005249	voltage-gated potassium channel activity	HCN4	Uncharacterized protein
GO:0005249	voltage-gated potassium channel activity	KCNB1	Uncharacterized protein
GO:0005249	voltage-gated potassium channel activity	LOC100859704	Uncharacterized protein
GO:0005249	voltage-gated potassium channel activity	KCNV2	Uncharacterized protein
GO:0005249	voltage-gated potassium channel activity	KCNC4	Uncharacterized protein
GO:0005249	voltage-gated potassium channel activity	HCN2	Uncharacterized protein
GO:0005249	voltage-gated potassium channel activity	LOC100858624	potassium voltage-gated channel subfamily E member 1-like protein-like
GO:0005249	voltage-gated potassium channel activity	KCNG4	Uncharacterized protein
GO:0005249	voltage-gated potassium channel activity	KCNQ1	Uncharacterized protein
GO:0005249	voltage-gated potassium channel activity	KCNA4	Potassium channel Shaker alpha subunit variant cKv1.4(M)
GO:0005249	voltage-gated potassium channel activity	KCNS1	Uncharacterized protein
GO:0005249	voltage-gated potassium channel activity	KCNAB1	Putative potassim channel beta-subunit
GO:0005249	voltage-gated potassium channel activity	KCNA10	Shaker-like voltage-gated potassium channel cKv1.2
GO:0005249	voltage-gated potassium channel activity	KCNS2	Uncharacterized protein
GO:0005249	voltage-gated potassium channel activity	KCNT1	Potassium channel subfamily T member 1
GO:0005249	voltage-gated potassium channel activity	CNGA1	Cyclic nucleotide-gated channel rod photoreceptor subunit alpha
GO:0005249	voltage-gated potassium channel activity	CNGA2	Uncharacterized protein
GO:0005249	voltage-gated potassium channel activity	KCNE4	Uncharacterized protein
GO:0005249	voltage-gated potassium channel activity	KCNF1	Uncharacterized protein
GO:0005249	voltage-gated potassium channel activity	KCNE2	Uncharacterized protein
GO:0005249	voltage-gated potassium channel activity	KCNS3	Uncharacterized protein
GO:0005249	voltage-gated potassium channel activity	KCNK2	Uncharacterized protein
GO:0005249	voltage-gated potassium channel activity	KCNG2	Potassium voltage-gated channel subfamily G member 2
GO:0005249	voltage-gated potassium channel activity	KCNA2	Voltage-gated potassium channel Kv1.2
GO:0005249	voltage-gated potassium channel activity	KCNQ2	Uncharacterized protein
GO:0005249	voltage-gated potassium channel activity	HCN1	Uncharacterized protein
GO:0005249	voltage-gated potassium channel activity	KCNH5	Uncharacterized protein
GO:0005201	extracellular matrix structural constituent	LOC421285	Uncharacterized protein
GO:0005201	extracellular matrix structural constituent	COL27A1	Uncharacterized protein
GO:0005201	extracellular matrix structural constituent	COMP	Uncharacterized protein
GO:0005201	extracellular matrix structural constituent	MFAP5	Uncharacterized protein
GO:0005201	extracellular matrix structural constituent	LUM	Lumican
GO:0005201	extracellular matrix structural constituent	COL14A1	Collagen alpha-1(XIV) chain
GO:0005201	extracellular matrix structural constituent	COL19A1	Uncharacterized protein
GO:0005201	extracellular matrix structural constituent	ACAN	Aggrecan core protein
GO:0005201	extracellular matrix structural constituent	TINAGL1	Uncharacterized protein
GO:0005201	extracellular matrix structural constituent	COL24A1	Uncharacterized protein
GO:0005201	extracellular matrix structural constituent	COL2A1	Collagen alpha-1(II) chain
GO:0005201	extracellular matrix structural constituent	MATN1	Cartilage matrix protein
GO:0005201	extracellular matrix structural constituent	OPTC	Uncharacterized protein
GO:0005201	extracellular matrix structural constituent	COL5A1	Uncharacterized protein
GO:0005201	extracellular matrix structural constituent	MGP	Matrix Gla protein
GO:0005201	extracellular matrix structural constituent	PRELP	Uncharacterized protein
GO:0005201	extracellular matrix structural constituent	IMPG2	Interphotoreceptor matrix proteoglycan 2
GO:0005201	extracellular matrix structural constituent	COL4A4	Uncharacterized protein
GO:0005201	extracellular matrix structural constituent	LOC100859916	mucin-5AC-like
GO:0005201	extracellular matrix structural constituent	FBN2	Uncharacterized protein
GO:0005201	extracellular matrix structural constituent	COL4A6	Uncharacterized protein
GO:0005201	extracellular matrix structural constituent	MATN3	Matrilin-3
GO:0005201	extracellular matrix structural constituent	COL4A1	Uncharacterized protein
GO:0005201	extracellular matrix structural constituent	LAMB1	Laminin subunit beta-1
GO:0005201	extracellular matrix structural constituent	LOC418543	uncharacterized LOC418543
GO:0005201	extracellular matrix structural constituent	CD4	CD4
GO:0005201	extracellular matrix structural constituent	PXDNL	Uncharacterized protein
GO:0005201	extracellular matrix structural constituent	HAPLN4	Uncharacterized protein
GO:0005201	extracellular matrix structural constituent	MUC2	Mucin
GO:0005201	extracellular matrix structural constituent	LOC395381	Uncharacterized protein
GO:0005201	extracellular matrix structural constituent	COL4A3	Uncharacterized protein
GO:0008201	heparin binding	NELL2	Uncharacterized protein
GO:0008201	heparin binding	ABI3BP	Uncharacterized protein
GO:0008201	heparin binding	ECM2	Uncharacterized protein
GO:0008201	heparin binding	WISP2	Uncharacterized protein
GO:0008201	heparin binding	COMP	Uncharacterized protein
GO:0008201	heparin binding	CLEC3B	Uncharacterized protein
GO:0008201	heparin binding	LTBP2	latent transforming growth factor beta binding protein 2
GO:0008201	heparin binding	THBS1	Uncharacterized protein
GO:0008201	heparin binding	LPO	Uncharacterized protein
GO:0008201	heparin binding	FGF10	Fibroblast growth factor 10
GO:0008201	heparin binding	FGFR2	Fibroblast growth factor receptor 2
GO:0008201	heparin binding	HBEGF	Proheparin-binding EGF-like growth factor
GO:0008201	heparin binding	FBLN7	fibulin 7
GO:0008201	heparin binding	CHRD	Chordin
GO:0008201	heparin binding	MDK	Midkine
GO:0008201	heparin binding	WISP1	Uncharacterized protein
GO:0008201	heparin binding	MPO	Uncharacterized protein
GO:0008201	heparin binding	PLA2G5	Phospholipase A(2)
GO:0008201	heparin binding	VTN	Uncharacterized protein
GO:0008201	heparin binding	COL5A1	Uncharacterized protein
GO:0008201	heparin binding	LOC423134	P2X purinoceptor
GO:0008201	heparin binding	RSPO1	Uncharacterized protein
GO:0008201	heparin binding	PRELP	Uncharacterized protein
GO:0008201	heparin binding	IMPG2	Interphotoreceptor matrix proteoglycan 2
GO:0008201	heparin binding	BCMO1	Frizzled-5
GO:0008201	heparin binding	ADAMTS1	Uncharacterized protein
GO:0008201	heparin binding	PTCH1	Protein patched homolog 1
GO:0008201	heparin binding	THBS4	Uncharacterized protein
GO:0008201	heparin binding	RSPO2	Uncharacterized protein
GO:0008201	heparin binding	ADAMTS3	Uncharacterized protein
GO:0008201	heparin binding	F11	Uncharacterized protein
GO:0008201	heparin binding	HRG	histidine-rich glycoprotein
GO:0008201	heparin binding	LIPC	Uncharacterized protein
GO:0008201	heparin binding	FGF7	Fibroblast growth factor
GO:0008201	heparin binding	BMP7	Uncharacterized protein
GO:0008201	heparin binding	CRISPLD2	Uncharacterized protein
GO:0008201	heparin binding	SERPINC1	Antithrombin-III
GO:0008201	heparin binding	REG4	regenerating islet-derived family, member 4
GO:0008201	heparin binding	VTG2	Vitellogenin-2
GO:0008201	heparin binding	FGF2	Fibroblast growth factor 2
GO:0008201	heparin binding	NDNF	Uncharacterized protein
GO:0008201	heparin binding	PTN	Pleiotrophin
GO:0008201	heparin binding	ADAMTS8	Uncharacterized protein
GO:0008201	heparin binding	KNG1	Uncharacterized protein
GO:0008201	heparin binding	FGFBP1	Uncharacterized protein
GO:0008201	heparin binding	APOA5	Uncharacterized protein
GO:0008201	heparin binding	CYR61	Protein CYR61
GO:0008201	heparin binding	VTG1	Vitellogenin-1
GO:0008201	heparin binding	LAMC2	Uncharacterized protein
GO:0008201	heparin binding	SOST	Uncharacterized protein
GO:0008201	heparin binding	COL13A1	Uncharacterized protein
GO:0008201	heparin binding	PCSK6	Uncharacterized protein
GO:0008201	heparin binding	ADAMTSL5	Uncharacterized protein
GO:0005179	hormone activity	UTS2	Preprourotensin II
GO:0005179	hormone activity	PTH	Parathyroid hormone
GO:0005179	hormone activity	GCG	Preproglucagon B
GO:0005179	hormone activity	GHRH	GHRH/PACAP-like
GO:0005179	hormone activity	EDN1	Uncharacterized protein
GO:0005179	hormone activity	SST	Somatostatin
GO:0005179	hormone activity	OXT	Uncharacterized protein
GO:0005179	hormone activity	LOC396365	Gastrin/cholecystokinin-like peptide
GO:0005179	hormone activity	CRHR2	Uncharacterized protein
GO:0005179	hormone activity	GNRH1	Gonadotrophin-releasing hormone I
GO:0005179	hormone activity	NMB	Uncharacterized protein
GO:0005179	hormone activity	AGT	Angiotensinogen
GO:0005179	hormone activity	THPO	Uncharacterized protein
GO:0005179	hormone activity	CHGB	Uncharacterized protein
GO:0005179	hormone activity	FAM132A	Uncharacterized protein
GO:0005179	hormone activity	KL	Uncharacterized protein
GO:0005179	hormone activity	RNP	Renal natriuretic peptide
GO:0005179	hormone activity	INHBB	Inhibin beta B chain
GO:0005179	hormone activity	GAL	Galanin prepropeptide
GO:0005179	hormone activity	OSTN	Uncharacterized protein
GO:0005179	hormone activity	GHRL	Preproghrelin
GO:0005179	hormone activity	CALCA	Calcitonin gene-related peptide
GO:0005179	hormone activity	SCT	Secretin variant 1
GO:0005179	hormone activity	AVP	Vasotocin-neurophysin VT
GO:0005179	hormone activity	NPPC	C-type natriuretic peptide
GO:0005179	hormone activity	INHBA	Inhibin beta A chain
GO:0005179	hormone activity	AMH	Uncharacterized protein
GO:0005179	hormone activity	EDN3	Endothelin 3
GO:0005179	hormone activity	GUCA2B	Uncharacterized protein
GO:0005179	hormone activity	TRH	Pro-thyrotropin-releasing hormone
GO:0005179	hormone activity	NPY	Pro-neuropeptide Y
GO:0005179	hormone activity	BMP10	Uncharacterized protein
GO:0005179	hormone activity	TTR	Transthyretin
GO:0005179	hormone activity	LOC420716	C-RF amide peptide variant 2
GO:0005179	hormone activity	NMU	Neuromedin-U-25
GO:0005179	hormone activity	SS2	Uncharacterized protein
GO:0005267	potassium channel activity	KCNQ4	Uncharacterized protein
GO:0005267	potassium channel activity	KCNQ3	Uncharacterized protein
GO:0005267	potassium channel activity	HCN4	Uncharacterized protein
GO:0005267	potassium channel activity	KCNB1	Uncharacterized protein
GO:0005267	potassium channel activity	KCNV2	Uncharacterized protein
GO:0005267	potassium channel activity	KCNC4	Uncharacterized protein
GO:0005267	potassium channel activity	HCN2	Uncharacterized protein
GO:0005267	potassium channel activity	KCNG4	Uncharacterized protein
GO:0005267	potassium channel activity	KCNQ1	Uncharacterized protein
GO:0005267	potassium channel activity	KCNA4	Potassium channel Shaker alpha subunit variant cKv1.4(M)
GO:0005267	potassium channel activity	KCNS1	Uncharacterized protein
GO:0005267	potassium channel activity	KCNA10	Shaker-like voltage-gated potassium channel cKv1.2
GO:0005267	potassium channel activity	KCNIP1	Uncharacterized protein
GO:0005267	potassium channel activity	KCNS2	Uncharacterized protein
GO:0005267	potassium channel activity	KCNT1	Potassium channel subfamily T member 1
GO:0005267	potassium channel activity	KCNJ15	Uncharacterized protein
GO:0005267	potassium channel activity	KCNE4	Uncharacterized protein
GO:0005267	potassium channel activity	KCNK12	Uncharacterized protein
GO:0005267	potassium channel activity	KCNF1	Uncharacterized protein
GO:0005267	potassium channel activity	ABCC9	Uncharacterized protein
GO:0005267	potassium channel activity	KCNE2	Uncharacterized protein
GO:0005267	potassium channel activity	KCNS3	Uncharacterized protein
GO:0005267	potassium channel activity	KCNIP2	Uncharacterized protein
GO:0005267	potassium channel activity	KCNK2	Uncharacterized protein
GO:0005267	potassium channel activity	KCNG2	Potassium voltage-gated channel subfamily G member 2
GO:0005267	potassium channel activity	KCNA2	Voltage-gated potassium channel Kv1.2
GO:0005267	potassium channel activity	KCNQ2	Uncharacterized protein
GO:0005267	potassium channel activity	HCN1	Uncharacterized protein
GO:0005267	potassium channel activity	KCNH5	Uncharacterized protein
GO:0005267	potassium channel activity	KCNK10	Uncharacterized protein
GO:0008237	metallopeptidase activity	LOC100857794	Uncharacterized protein
GO:0008237	metallopeptidase activity	CPZ	Carboxypeptidase Z
GO:0008237	metallopeptidase activity	LMLN	Uncharacterized protein
GO:0008237	metallopeptidase activity	MMP13	Uncharacterized protein
GO:0008237	metallopeptidase activity	CZH9ORF3	Uncharacterized protein
GO:0008237	metallopeptidase activity	CPA6	Uncharacterized protein
GO:0008237	metallopeptidase activity	ADAMTS20	Uncharacterized protein
GO:0008237	metallopeptidase activity	MEP1A	Metalloendopeptidase
GO:0008237	metallopeptidase activity	PAPPA2	Uncharacterized protein
GO:0008237	metallopeptidase activity	CLCA2	Uncharacterized protein
GO:0008237	metallopeptidase activity	TMEM27	Uncharacterized protein
GO:0008237	metallopeptidase activity	TRHDE	Uncharacterized protein
GO:0008237	metallopeptidase activity	CPA5	Uncharacterized protein
GO:0008237	metallopeptidase activity	ADAMTS17	Uncharacterized protein
GO:0008237	metallopeptidase activity	ASTL	Astacin-like metalloendopeptidase
GO:0008237	metallopeptidase activity	ACE2	Angiotensin I converting enzyme 2
GO:0008237	metallopeptidase activity	CNDP1	Uncharacterized protein
GO:0008237	metallopeptidase activity	KEL	Uncharacterized protein
GO:0008237	metallopeptidase activity	ADAMTS18	Uncharacterized protein
GO:0008237	metallopeptidase activity	CPQ	carboxypeptidase Q
GO:0008237	metallopeptidase activity	ACE	Angiotensin-converting enzyme
GO:0008237	metallopeptidase activity	TLL1	Metalloendopeptidase
GO:0008237	metallopeptidase activity	PAPLN	papilin, proteoglycan-like sulfated glycoprotein
GO:0008237	metallopeptidase activity	MEP1B	Metalloendopeptidase
GO:0008237	metallopeptidase activity	LOC100858347	Uncharacterized protein
GO:0008237	metallopeptidase activity	CPA1	Uncharacterized protein
GO:0008237	metallopeptidase activity	NAALAD2	Uncharacterized protein
GO:0008237	metallopeptidase activity	ADAMTSL2	Uncharacterized protein
GO:0008237	metallopeptidase activity	LOC424523	epithelial chloride channel protein-like
GO:0008237	metallopeptidase activity	ADAMTS2	Uncharacterized protein
GO:0008237	metallopeptidase activity	TLL2	tolloid-like 2
GO:0008237	metallopeptidase activity	LOC100859804	disintegrin and metalloproteinase domain-containing protein 9-like
GO:0008237	metallopeptidase activity	CPB2	Uncharacterized protein
GO:0008237	metallopeptidase activity	ADAMTS1	Uncharacterized protein
GO:0008237	metallopeptidase activity	CPE	Uncharacterized protein
GO:0008237	metallopeptidase activity	ADAMTS14	Uncharacterized protein
GO:0008237	metallopeptidase activity	ADAM20	Meltrin epsilon
GO:0008237	metallopeptidase activity	ADAMTS13	ADAM metallopeptidase with thrombospondin type 1 motif, 13
GO:0008237	metallopeptidase activity	MMP17	Uncharacterized protein
GO:0008237	metallopeptidase activity	CPO	Uncharacterized protein
GO:0008237	metallopeptidase activity	ADAM11	Uncharacterized protein
GO:0008237	metallopeptidase activity	DPEP1	Dipeptidase
GO:0008237	metallopeptidase activity	ADAMTS3	Uncharacterized protein
GO:0008237	metallopeptidase activity	MMP28	Uncharacterized protein
GO:0008237	metallopeptidase activity	ADAMTSL3	Uncharacterized protein
GO:0008237	metallopeptidase activity	LOC428086	Uncharacterized protein
GO:0008237	metallopeptidase activity	ECEL1	Uncharacterized protein
GO:0008237	metallopeptidase activity	ADAM5	Uncharacterized protein
GO:0008237	metallopeptidase activity	MYSM1	Histone H2A deubiquitinase MYSM1
GO:0008237	metallopeptidase activity	ADAM23	Disintegrin and metalloprotease 23
GO:0008237	metallopeptidase activity	ADAMTS8	Uncharacterized protein
GO:0008237	metallopeptidase activity	ENPEP	Uncharacterized protein
GO:0008237	metallopeptidase activity	MMP24	Uncharacterized protein
GO:0008237	metallopeptidase activity	PHEX	Uncharacterized protein
GO:0008237	metallopeptidase activity	LOC100857840	Uncharacterized protein
GO:0008237	metallopeptidase activity	ADAMTS6	Uncharacterized protein
GO:0008237	metallopeptidase activity	ADAMTSL5	Uncharacterized protein
GO:0005125	cytokine activity	LOC422511	interleukin-8-like
GO:0005125	cytokine activity	IL17B	Uncharacterized protein
GO:0005125	cytokine activity	GDF3	Growth factor CVg1
GO:0005125	cytokine activity	BMP8B	Uncharacterized protein
GO:0005125	cytokine activity	CCL20	C-C motif chemokine
GO:0005125	cytokine activity	IL8L2	C-X-C motif chemokine
GO:0005125	cytokine activity	GREM1	Gremlin-1
GO:0005125	cytokine activity	EDN1	Uncharacterized protein
GO:0005125	cytokine activity	CMTM8	Uncharacterized protein
GO:0005125	cytokine activity	BMP15	Uncharacterized protein
GO:0005125	cytokine activity	IFNG	Interferon gamma
GO:0005125	cytokine activity	IL12A	Interleukin 12A
GO:0005125	cytokine activity	IL12B	Interleukin-12p40
GO:0005125	cytokine activity	KITLG	KIT ligand form 4
GO:0005125	cytokine activity	THPO	Uncharacterized protein
GO:0005125	cytokine activity	CER1	Caronte
GO:0005125	cytokine activity	IL7	Uncharacterized protein
GO:0005125	cytokine activity	NODAL	Uncharacterized protein
GO:0005125	cytokine activity	INHBB	Inhibin beta B chain
GO:0005125	cytokine activity	LOC101750245	Interferon kappa
GO:0005125	cytokine activity	LOC100859032	interferon type A1/A2-like
GO:0005125	cytokine activity	IL13	Interleukin 13
GO:0005125	cytokine activity	CXCL12	Stromal cell derived factor-1
GO:0005125	cytokine activity	IFNL3	Interferon lambda-3
GO:0005125	cytokine activity	FAM3B	Uncharacterized protein
GO:0005125	cytokine activity	IL19	interleukin 19
GO:0005125	cytokine activity	WNT7A	Protein Wnt
GO:0005125	cytokine activity	BMP5	Uncharacterized protein
GO:0005125	cytokine activity	INHBA	Inhibin beta A chain
GO:0005125	cytokine activity	FASLG	Uncharacterized protein
GO:0005125	cytokine activity	LEFTY2	Uncharacterized protein
GO:0005125	cytokine activity	LOC100858177	interferon type A1/A2-like
GO:0005125	cytokine activity	IFNB	Interferon-beta
GO:0005125	cytokine activity	TNFSF10	Uncharacterized protein
GO:0005125	cytokine activity	IL6	Interleukin-6
GO:0005125	cytokine activity	CLCF1	Uncharacterized protein
GO:0005125	cytokine activity	BMP7	Uncharacterized protein
GO:0005125	cytokine activity	IL22	Uncharacterized protein
GO:0005125	cytokine activity	TNFSF15	TL1A
GO:0005125	cytokine activity	IL1B	Interleukin-1beta
GO:0005125	cytokine activity	CRLF1	Uncharacterized protein
GO:0005125	cytokine activity	BMP6	Uncharacterized protein
GO:0005125	cytokine activity	CCL4	C-C motif chemokine 4 homolog
GO:0005125	cytokine activity	BMP10	Uncharacterized protein
GO:0005125	cytokine activity	IL17F	Interleukin-17A
GO:0005125	cytokine activity	GDF5	Uncharacterized protein
GO:0005125	cytokine activity	LIF	Uncharacterized protein
GO:0005125	cytokine activity	IL8L1	C-X-C motif chemokine
GO:0005125	cytokine activity	CD40LG	CD154
GO:0005125	cytokine activity	ADMP	Uncharacterized protein
GO:0004867	serine-type endopeptidase inhibitor activity	OVST	Uncharacterized protein
GO:0004867	serine-type endopeptidase inhibitor activity	COL6A3	Collagen alpha-3(VI) chain
GO:0004867	serine-type endopeptidase inhibitor activity	LOC416696	collagen, type VII, alpha 1-like
GO:0004867	serine-type endopeptidase inhibitor activity	SERPINA5	Uncharacterized protein
GO:0004867	serine-type endopeptidase inhibitor activity	LOC101749628	serine protease inhibitor Kazal-type 6-like
GO:0004867	serine-type endopeptidase inhibitor activity	WFIKKN2	Uncharacterized protein
GO:0004867	serine-type endopeptidase inhibitor activity	PCSK4	Uncharacterized protein
GO:0004867	serine-type endopeptidase inhibitor activity	SPINK4	serine peptidase inhibitor, Kazal type 4
GO:0004867	serine-type endopeptidase inhibitor activity	AGT	Angiotensinogen
GO:0004867	serine-type endopeptidase inhibitor activity	PAPLN	papilin, proteoglycan-like sulfated glycoprotein
GO:0004867	serine-type endopeptidase inhibitor activity	RECK	Uncharacterized protein
GO:0004867	serine-type endopeptidase inhibitor activity	ITIH5	Uncharacterized protein
GO:0004867	serine-type endopeptidase inhibitor activity	LOC101749502	Uncharacterized protein
GO:0004867	serine-type endopeptidase inhibitor activity	SPINK5	Ovoinhibitor
GO:0004867	serine-type endopeptidase inhibitor activity	SERPINF1	Uncharacterized protein
GO:0004867	serine-type endopeptidase inhibitor activity	LOC770450	serine protease inhibitor Kazal-type 6-like
GO:0004867	serine-type endopeptidase inhibitor activity	LOC425756	Uncharacterized protein
GO:0004867	serine-type endopeptidase inhibitor activity	HRG	histidine-rich glycoprotein
GO:0004867	serine-type endopeptidase inhibitor activity	SERPINA3	Uncharacterized protein
GO:0004867	serine-type endopeptidase inhibitor activity	A2ML2	alpha-2-macroglobulin-like 2
GO:0004867	serine-type endopeptidase inhibitor activity	ITIH2	Inter-alpha inhibitor heavy chain 2
GO:0004867	serine-type endopeptidase inhibitor activity	SERPINC1	Antithrombin-III
GO:0004867	serine-type endopeptidase inhibitor activity	AMBP	Uncharacterized protein
GO:0004867	serine-type endopeptidase inhibitor activity	SERPINA9	Uncharacterized protein
GO:0004867	serine-type endopeptidase inhibitor activity	COL7A1	Uncharacterized protein
GO:0004867	serine-type endopeptidase inhibitor activity	WFIKKN1	Uncharacterized protein
GO:0004867	serine-type endopeptidase inhibitor activity	COL28A1	Uncharacterized protein
GO:0004867	serine-type endopeptidase inhibitor activity	ITIH3	Uncharacterized protein
GO:0004867	serine-type endopeptidase inhibitor activity	SERPINF2	Uncharacterized protein
GO:0004867	serine-type endopeptidase inhibitor activity	SPINK7	Ovomucoid
GO:0004867	serine-type endopeptidase inhibitor activity	A2M	Uncharacterized protein
GO:0005102	receptor binding	OVST	Uncharacterized protein
GO:0005102	receptor binding	UTS2	Preprourotensin II
GO:0005102	receptor binding	MIR1593	microRNA mir-1593
GO:0005102	receptor binding	GCG	Preproglucagon B
GO:0005102	receptor binding	WNT8A	Protein Wnt-8c
GO:0005102	receptor binding	STYK1	Uncharacterized protein
GO:0005102	receptor binding	FGF18	Fibroblast growth factor
GO:0005102	receptor binding	CD72	C-type lectin short form
GO:0005102	receptor binding	F2	Prothrombin
GO:0005102	receptor binding	FGF13	Fibroblast growth factor
GO:0005102	receptor binding	GHRH	GHRH/PACAP-like
GO:0005102	receptor binding	TXK	Non-specific protein-tyrosine kinase
GO:0005102	receptor binding	PEX14	Uncharacterized protein
GO:0005102	receptor binding	FGF20	Fibroblast growth factor
GO:0005102	receptor binding	PANX1	Pannexin
GO:0005102	receptor binding	ITGB8	Integrin beta
GO:0005102	receptor binding	NXPH1	Neurexophilin
GO:0005102	receptor binding	FGF8	Fibroblast growth factor 8
GO:0005102	receptor binding	EDN1	Uncharacterized protein
GO:0005102	receptor binding	WNT9A	Protein Wnt-9a
GO:0005102	receptor binding	REN	Uncharacterized protein
GO:0005102	receptor binding	FGF10	Fibroblast growth factor 10
GO:0005102	receptor binding	HAO1	Uncharacterized protein
GO:0005102	receptor binding	FGF5	fibroblast growth factor 5
GO:0005102	receptor binding	LOC418424	uncharacterized LOC418424
GO:0005102	receptor binding	ABL1	Non-specific protein-tyrosine kinase
GO:0005102	receptor binding	RBP	Retinol-binding protein 4
GO:0005102	receptor binding	P2RX7	P2X purinoceptor
GO:0005102	receptor binding	FGF23	Fibroblast growth factor
GO:0005102	receptor binding	ANGPTL6	angiopoietin-like 6
GO:0005102	receptor binding	CHRNA10	Neuronal acetylcholine receptor subunit alpha-10
GO:0005102	receptor binding	BDNF	Brain-derived neurotrophic factor transcript variant 4
GO:0005102	receptor binding	F2R	Uncharacterized protein
GO:0005102	receptor binding	PDGFRB	Tyrosine-protein kinase receptor
GO:0005102	receptor binding	NRTN	Uncharacterized protein
GO:0005102	receptor binding	C1QTNF2	Uncharacterized protein
GO:0005102	receptor binding	NGF	Nerve growth factor beta polypeptide
GO:0005102	receptor binding	DDO	Uncharacterized protein
GO:0005102	receptor binding	AGXT	Serine--pyruvate aminotransferase
GO:0005102	receptor binding	BMX	Non-specific protein-tyrosine kinase
GO:0005102	receptor binding	OSTN	Uncharacterized protein
GO:0005102	receptor binding	LOC428593	Uncharacterized protein
GO:0005102	receptor binding	RSPO1	Uncharacterized protein
GO:0005102	receptor binding	CD86	Uncharacterized protein
GO:0005102	receptor binding	LCK	Non-specific protein-tyrosine kinase
GO:0005102	receptor binding	EFNB2	Uncharacterized protein
GO:0005102	receptor binding	MAP7	Ensconsin
GO:0005102	receptor binding	CXCL12	Stromal cell derived factor-1
GO:0005102	receptor binding	IFNL3	Interferon lambda-3
GO:0005102	receptor binding	AMN	Uncharacterized protein
GO:0005102	receptor binding	GFRA1	GDNF family receptor alpha-1
GO:0005102	receptor binding	WNT9B	Protein Wnt
GO:0005102	receptor binding	IL19	interleukin 19
GO:0005102	receptor binding	HOMER1	Uncharacterized protein
GO:0005102	receptor binding	BAAT	Uncharacterized protein
GO:0005102	receptor binding	WNT7A	Protein Wnt
GO:0005102	receptor binding	LOC424748	coagulation factor IX-like
GO:0005102	receptor binding	GRIN1	Uncharacterized protein
GO:0005102	receptor binding	AVP	Vasotocin-neurophysin VT
GO:0005102	receptor binding	LOC425756	Uncharacterized protein
GO:0005102	receptor binding	PLG	Uncharacterized protein
GO:0005102	receptor binding	RSPO2	Uncharacterized protein
GO:0005102	receptor binding	FKBP1B	Peptidyl-prolyl cis-trans isomerase
GO:0005102	receptor binding	AGRP	Agouti-related protein
GO:0005102	receptor binding	INHBA	Inhibin beta A chain
GO:0005102	receptor binding	CAPRIN2	Uncharacterized protein
GO:0005102	receptor binding	FASLG	Uncharacterized protein
GO:0005102	receptor binding	HNF4A	Uncharacterized protein
GO:0005102	receptor binding	TNFSF10	Uncharacterized protein
GO:0005102	receptor binding	SMARCD3	Uncharacterized protein
GO:0005102	receptor binding	IL6	Interleukin-6
GO:0005102	receptor binding	HRG	histidine-rich glycoprotein
GO:0005102	receptor binding	LOC101750561	cell adhesion molecule 4-like
GO:0005102	receptor binding	NUDT19	Nucleoside diphosphate-linked moiety X motif 19, mitochondrial
GO:0005102	receptor binding	AMH	Uncharacterized protein
GO:0005102	receptor binding	LGI1	LGI1
GO:0005102	receptor binding	C5	Uncharacterized protein
GO:0005102	receptor binding	FZD8	Frizzled-8
GO:0005102	receptor binding	ITGA1	Protein pelota homolog
GO:0005102	receptor binding	CLCF1	Uncharacterized protein
GO:0005102	receptor binding	FGF7	Fibroblast growth factor
GO:0005102	receptor binding	LOC427595	uncharacterized LOC427595
GO:0005102	receptor binding	PLA2G1B	Phospholipase A(2)
GO:0005102	receptor binding	LOC427816	tenascin XB
GO:0005102	receptor binding	ANGPT2	Angiopoietin-2B (Ang-2B)
GO:0005102	receptor binding	TNFSF15	TL1A
GO:0005102	receptor binding	IL1B	Interleukin-1beta
GO:0005102	receptor binding	FGF2	Fibroblast growth factor 2
GO:0005102	receptor binding	LOC770026	Uncharacterized protein
GO:0005102	receptor binding	CRTAM	Uncharacterized protein
GO:0005102	receptor binding	PGR	Progesterone receptor
GO:0005102	receptor binding	NPY	Pro-neuropeptide Y
GO:0005102	receptor binding	CCM2L	Uncharacterized protein
GO:0005102	receptor binding	WNT10A	Protein Wnt
GO:0005102	receptor binding	KNG1	Uncharacterized protein
GO:0005102	receptor binding	ANGPT1	Uncharacterized protein
GO:0005102	receptor binding	WNT8B	Protein Wnt
GO:0005102	receptor binding	WNT16	Protein Wnt
GO:0005102	receptor binding	WNT6	Protein Wnt
GO:0005102	receptor binding	GDF5	Uncharacterized protein
GO:0005102	receptor binding	HNF4beta	Uncharacterized protein
GO:0005102	receptor binding	LIF	Uncharacterized protein
GO:0005102	receptor binding	CD200	Uncharacterized protein
GO:0005102	receptor binding	NMU	Neuromedin-U-25
GO:0005102	receptor binding	NOS2	Inducible nitric oxide synthase
GO:0005102	receptor binding	ADMP	Uncharacterized protein
GO:0005102	receptor binding	FGF6	Fibroblast growth factor
GO:0015293	symporter activity	SLC6A2	Transporter
GO:0015293	symporter activity	SLC6A13	Transporter
GO:0015293	symporter activity	SLC5A1	Uncharacterized protein
GO:0015293	symporter activity	SLC34A1	Uncharacterized protein
GO:0015293	symporter activity	SLC12A8	Uncharacterized protein
GO:0015293	symporter activity	SLC12A3	Uncharacterized protein
GO:0015293	symporter activity	SLC23A1	Uncharacterized protein
GO:0015293	symporter activity	SLC13A1	Uncharacterized protein
GO:0015293	symporter activity	SLC15A1	Peptide transporter PEPT1
GO:0015293	symporter activity	SLC6A20	Transporter
GO:0015293	symporter activity	SLC6A18	Transporter
GO:0015293	symporter activity	SLC15A5	Uncharacterized protein
GO:0015293	symporter activity	SLC6A14	Transporter
GO:0015293	symporter activity	SLC1A7	Amino acid transporter
GO:0015293	symporter activity	SLC16A9	Monocarboxylate transporter 9
GO:0015293	symporter activity	SLC6A5	Transporter
GO:0015293	symporter activity	SLC17A6	Vesicular glutamate transporter 2
GO:0015293	symporter activity	SLC5A8	Uncharacterized protein
GO:0015293	symporter activity	SLC17A8	Uncharacterized protein
GO:0015293	symporter activity	SLC15A2	Uncharacterized protein
GO:0015293	symporter activity	SLC16A4	Uncharacterized protein
GO:0015293	symporter activity	SLC16A2	Uncharacterized protein
GO:0015293	symporter activity	SLC16A5	Uncharacterized protein
GO:0015293	symporter activity	LOC416086	Uncharacterized protein
GO:0015293	symporter activity	SLC5A12	Uncharacterized protein
GO:0015293	symporter activity	LOC101750948	Uncharacterized protein
GO:0015293	symporter activity	SLC13A4	Uncharacterized protein
GO:0015293	symporter activity	SLC6A4	Transporter
GO:0015293	symporter activity	LOC417937	Uncharacterized protein
GO:0015293	symporter activity	SLC5A11	Uncharacterized protein
GO:0015293	symporter activity	SLC34A2	Uncharacterized protein
GO:0015293	symporter activity	SLC24A3	Uncharacterized protein
GO:0015293	symporter activity	SLC16A8	Monocarboxylate transporter 3
GO:0015293	symporter activity	LOC428322	Amino acid transporter
GO:0015293	symporter activity	SLC6A19	Transporter
GO:0015293	symporter activity	SLC38A2	Sodium-coupled neutral amino acid transporter 2
GO:0015293	symporter activity	SLC6A17	Transporter
GO:0015293	symporter activity	SLC38A3	Uncharacterized protein
GO:0005044	scavenger receptor activity	TINAG	Uncharacterized protein
GO:0005044	scavenger receptor activity	TMPRSS4	Uncharacterized protein
GO:0005044	scavenger receptor activity	LOC423943
GO:0005044	scavenger receptor activity	SCARA5	Uncharacterized protein
GO:0005044	scavenger receptor activity	SCARF2	Uncharacterized protein
GO:0005044	scavenger receptor activity	ENPP1	Uncharacterized protein
GO:0005044	scavenger receptor activity	TMPRSS2	Uncharacterized protein
GO:0005044	scavenger receptor activity	LOC417459	Uncharacterized protein
GO:0005044	scavenger receptor activity	TINAGL1	Uncharacterized protein
GO:0005044	scavenger receptor activity	SUSD2	Uncharacterized protein
GO:0005044	scavenger receptor activity	ENPP2	Uncharacterized protein
GO:0005044	scavenger receptor activity	VTN	Uncharacterized protein
GO:0005044	scavenger receptor activity	PRSS12	Uncharacterized protein
GO:0005044	scavenger receptor activity	LOC423740	Uncharacterized protein
GO:0005044	scavenger receptor activity	CXCR7	RDC1-like G protein-coupled receptor
GO:0005044	scavenger receptor activity	LOXL4	Uncharacterized protein
GO:0005044	scavenger receptor activity	CFI	Uncharacterized protein
GO:0005044	scavenger receptor activity	CD163L1	Uncharacterized protein
GO:0005044	scavenger receptor activity	CCR9	Uncharacterized protein
GO:0005044	scavenger receptor activity	ACKR4	Uncharacterized protein
GO:0005044	scavenger receptor activity	LOXL2	Lysyl oxidase homolog 2
GO:0005044	scavenger receptor activity	TMPRSS3	Uncharacterized protein
GO:0003774	motor activity	MYO1B	Uncharacterized protein
GO:0003774	motor activity	MYO10	Uncharacterized protein
GO:0003774	motor activity	MYO3B	Uncharacterized protein
GO:0003774	motor activity	MYH1F	Uncharacterized protein
GO:0003774	motor activity	MYH1E	Myosin heavy chain, skeletal muscle, adult
GO:0003774	motor activity	MYO16	Uncharacterized protein
GO:0003774	motor activity	DNAI2	Uncharacterized protein
GO:0003774	motor activity	MYH1A	Uncharacterized protein
GO:0003774	motor activity	MYH15	Uncharacterized protein
GO:0003774	motor activity	DNAH17	Uncharacterized protein
GO:0003774	motor activity	MYH7B	Uncharacterized protein
GO:0003774	motor activity	DYNLL2	Uncharacterized protein
GO:0003774	motor activity	MYO7L2	Uncharacterized protein
GO:0003774	motor activity	LOC100858984	dynein light chain 2, cytoplasmic-like
GO:0003774	motor activity	DNAH3	Uncharacterized protein
GO:0003774	motor activity	MYH11	Myosin-11
GO:0003774	motor activity	MYH1D	Uncharacterized protein
GO:0003774	motor activity	MYO5C	Uncharacterized protein
GO:0003774	motor activity	MYO18B	Uncharacterized protein
GO:0003774	motor activity	DNALI1	Uncharacterized protein
GO:0003774	motor activity	APOPT1	apoptogenic 1
GO:0003774	motor activity	MYO7B	Uncharacterized protein
GO:0003774	motor activity	DNAH9	Uncharacterized protein
GO:0003774	motor activity	MYH1B	Uncharacterized protein
GO:0003774	motor activity	MYH13	Uncharacterized protein
GO:0003774	motor activity	DNAH7	Uncharacterized protein
GO:0003774	motor activity	MYO5BL	Uncharacterized protein
GO:0003774	motor activity	MYH1C	Fast myosin heavy chain isoform 3
GO:0003774	motor activity	MYO1A	Unconventional myosin-Ia
GO:0003774	motor activity	MYO15A	myosin XVA
GO:0003774	motor activity	DNAH14	chromosome 1 open reading frame 67
GO:0003774	motor activity	MYH1G	Uncharacterized protein
GO:0003774	motor activity	CGNL1	Uncharacterized protein
GO:0003774	motor activity	MYO7A	Uncharacterized protein
GO:0004950	chemokine receptor activity	NPY7R	Neuropeptide Y7 receptor
GO:0004950	chemokine receptor activity	LOC427665	chemokine-like receptor 1-like
GO:0004950	chemokine receptor activity	RGR	Uncharacterized protein
GO:0004950	chemokine receptor activity	CCR10	Uncharacterized protein
GO:0004950	chemokine receptor activity	CCR5	Uncharacterized protein
GO:0004950	chemokine receptor activity	CCR7	CCR7
GO:0004950	chemokine receptor activity	GPR17	Uncharacterized protein
GO:0004950	chemokine receptor activity	CXCR7	RDC1-like G protein-coupled receptor
GO:0004950	chemokine receptor activity	CCR8L	Uncharacterized protein
GO:0004950	chemokine receptor activity	XCR1	Uncharacterized protein
GO:0004950	chemokine receptor activity	PRLHR2	Prolactin releasing peptide receptor-like protein
GO:0004950	chemokine receptor activity	CXCR4	Uncharacterized protein
GO:0004950	chemokine receptor activity	CCR9	Uncharacterized protein
GO:0004950	chemokine receptor activity	ACKR4	Uncharacterized protein
GO:0004950	chemokine receptor activity	CCR6	C-C chemokine receptor type 6
GO:0005215	transporter activity	SLC2A12	Uncharacterized protein
GO:0005215	transporter activity	LOC421584	Uncharacterized protein
GO:0005215	transporter activity	SLC5A1	Uncharacterized protein
GO:0005215	transporter activity	MIP	Lens fiber major intrinsic protein
GO:0005215	transporter activity	SYPL1	Uncharacterized protein
GO:0005215	transporter activity	CRABP2	Cellular retinoic acid-binding protein 2
GO:0005215	transporter activity	SLC12A3	Uncharacterized protein
GO:0005215	transporter activity	SLCO2A1	Uncharacterized protein
GO:0005215	transporter activity	SLCO5A1	Uncharacterized protein
GO:0005215	transporter activity	SLC23A1	Uncharacterized protein
GO:0005215	transporter activity	SLC13A1	Uncharacterized protein
GO:0005215	transporter activity	SV2A	Synaptic vesicle glycoprotein 2A
GO:0005215	transporter activity	SLC15A1	Peptide transporter PEPT1
GO:0005215	transporter activity	CUBN	Uncharacterized protein
GO:0005215	transporter activity	FABP6	Uncharacterized protein
GO:0005215	transporter activity	LOC428971	Uncharacterized protein
GO:0005215	transporter activity	SLC15A5	Uncharacterized protein
GO:0005215	transporter activity	LOC769577	Uncharacterized protein
GO:0005215	transporter activity	SV2C	Uncharacterized protein
GO:0005215	transporter activity	SLC23A3	Uncharacterized protein
GO:0005215	transporter activity	LOC418189	Uncharacterized protein
GO:0005215	transporter activity	RBP	Retinol-binding protein 4
GO:0005215	transporter activity	SLC4A11	Uncharacterized protein
GO:0005215	transporter activity	SLC2A2	Solute carrier family 2, facilitated glucose transporter member 2
GO:0005215	transporter activity	RPH3A	Uncharacterized protein
GO:0005215	transporter activity	LOC416916	Uncharacterized protein
GO:0005215	transporter activity	SYT6	Uncharacterized protein
GO:0005215	transporter activity	TTPA	Uncharacterized protein
GO:0005215	transporter activity	LOC101751878	solute carrier family 2, facilitated glucose transporter member 11-like
GO:0005215	transporter activity	ABCA7	Uncharacterized protein
GO:0005215	transporter activity	OCA2	Uncharacterized protein
GO:0005215	transporter activity	SLC22A3	Uncharacterized protein
GO:0005215	transporter activity	SLC5A8	Uncharacterized protein
GO:0005215	transporter activity	SLC16A10	Uncharacterized protein
GO:0005215	transporter activity	SLC5A7	Uncharacterized protein
GO:0005215	transporter activity	SLC2A10	Uncharacterized protein
GO:0005215	transporter activity	SLC15A2	Uncharacterized protein
GO:0005215	transporter activity	SYTL5	Uncharacterized protein
GO:0005215	transporter activity	AQP12	Uncharacterized protein
GO:0005215	transporter activity	LOC425441	Uncharacterized protein
GO:0005215	transporter activity	SLC16A2	Uncharacterized protein
GO:0005215	transporter activity	SVOP	Uncharacterized protein
GO:0005215	transporter activity	SV2B	Uncharacterized protein
GO:0005215	transporter activity	SLC5A10	Uncharacterized protein
GO:0005215	transporter activity	LBFABP	Fatty acid-binding protein, liver
GO:0005215	transporter activity	SLCO1C1	Uncharacterized protein
GO:0005215	transporter activity	LOC769554	solute carrier family 2, facilitated glucose transporter member 11-like
GO:0005215	transporter activity	ABCA4	Uncharacterized protein
GO:0005215	transporter activity	LOC772218	organic solute transporter subunit alpha-like
GO:0005215	transporter activity	SLC5A12	Uncharacterized protein
GO:0005215	transporter activity	SLC13A4	Uncharacterized protein
GO:0005215	transporter activity	GRIA2	Uncharacterized protein
GO:0005215	transporter activity	SCARB1	Uncharacterized protein
GO:0005215	transporter activity	SLC22A2	Uncharacterized protein
GO:0005215	transporter activity	CRABP1	Cellular retinoic acid binding protein I
GO:0005215	transporter activity	DOC2B	double C2-like domains, beta
GO:0005215	transporter activity	AQP4	Uncharacterized protein
GO:0005215	transporter activity	AQP10	Uncharacterized protein
GO:0005215	transporter activity	LOC417937	Uncharacterized protein
GO:0005215	transporter activity	CPNE7	Uncharacterized protein
GO:0005215	transporter activity	SLC5A11	Uncharacterized protein
GO:0005215	transporter activity	LOC100857335	Uncharacterized protein
GO:0005215	transporter activity	ABCA13	ATP-binding cassette, sub-family A (ABC1), member 13
GO:0005215	transporter activity	SYT2	Synaptotagmin II
GO:0005215	transporter activity	SYTL4	Uncharacterized protein
GO:0005215	transporter activity	LOC101748017	Uncharacterized protein
GO:0005215	transporter activity	LOC101750423	synaptotagmin-5-like
GO:0005215	transporter activity	SLCO1A2	Uncharacterized protein
GO:0005215	transporter activity	ABCC2	Uncharacterized protein
GO:0005215	transporter activity	SYTL2	Uncharacterized protein
GO:0005215	transporter activity	SLC46A1	Proton-coupled folate transporter
GO:0005215	transporter activity	SLC17A9	Putative uncharacterized protein
GO:0005215	transporter activity	SLC2A9	Uncharacterized protein
GO:0005215	transporter activity	CLVS2	Uncharacterized protein
GO:0005215	transporter activity	AQP9	Aquaporin 9
GO:0005215	transporter activity	SYT12	synaptotagmin XII
GO:0005215	transporter activity	CDH17	Uncharacterized protein
GO:0005215	transporter activity	SLCO1B1	Uncharacterized protein
GO:0005262	calcium channel activity	CACNG3	Voltage-dependent calcium channel gamma subunit
GO:0005262	calcium channel activity	PANX1	Pannexin
GO:0005262	calcium channel activity	RYR2	Uncharacterized protein
GO:0005262	calcium channel activity	GRIN2B	Uncharacterized protein
GO:0005262	calcium channel activity	TRPM6	Uncharacterized protein
GO:0005262	calcium channel activity	CACNA1C	Uncharacterized protein
GO:0005262	calcium channel activity	CHRNA9	Neuronal acetylcholine receptor subunit alpha-9
GO:0005262	calcium channel activity	CHRNA10	Neuronal acetylcholine receptor subunit alpha-10
GO:0005262	calcium channel activity	CACNA1B	Voltage-dependent N-type calcium channel subunit alpha-1B
GO:0005262	calcium channel activity	TMEM37	Uncharacterized protein
GO:0005262	calcium channel activity	TRPV4	Uncharacterized protein
GO:0005262	calcium channel activity	CACNB4	Voltage-gated calcium channel beta 4 subunit transcript variant 1
GO:0005262	calcium channel activity	CACNA2D3	calcium channel, voltage-dependent, alpha 2/delta subunit 3
GO:0005262	calcium channel activity	GRIN3B	Uncharacterized protein
GO:0005262	calcium channel activity	GRIN2A	Uncharacterized protein
GO:0005262	calcium channel activity	TRPC5	Uncharacterized protein
GO:0005262	calcium channel activity	CACNA1D	Uncharacterized protein
GO:0005262	calcium channel activity	PKD2L1	Uncharacterized protein
GO:0005262	calcium channel activity	TRPV1	Uncharacterized protein
GO:0005262	calcium channel activity	GRIN1	Uncharacterized protein
GO:0005262	calcium channel activity	TRPV2	Uncharacterized protein
GO:0005262	calcium channel activity	CACNA1G	Uncharacterized protein
GO:0005262	calcium channel activity	CACNA1S	Calcium channel voltage-dependent L type alpha 1S
GO:0005262	calcium channel activity	SLC24A3	Uncharacterized protein
GO:0005262	calcium channel activity	TRPV3	Uncharacterized protein
GO:0005262	calcium channel activity	P2RX1	P2X purinoceptor
GO:0005262	calcium channel activity	CACNG2	Voltage-dependent calcium channel gamma subunit
GO:0005262	calcium channel activity	LOXHD1	Uncharacterized protein
GO:0005262	calcium channel activity	GPM6A	Uncharacterized protein
GO:0005262	calcium channel activity	DENND5B	Uncharacterized protein
GO:0005262	calcium channel activity	CACNA1E	Uncharacterized protein
GO:0004252	serine-type endopeptidase activity	TMPRSS4	Uncharacterized protein
GO:0004252	serine-type endopeptidase activity	F2	Prothrombin
GO:0004252	serine-type endopeptidase activity	C2	Uncharacterized protein
GO:0004252	serine-type endopeptidase activity	TMPRSS2	Uncharacterized protein
GO:0004252	serine-type endopeptidase activity	LOC101748744	Uncharacterized protein
GO:0004252	serine-type endopeptidase activity	CTRC	Uncharacterized protein
GO:0004252	serine-type endopeptidase activity	PROC	Uncharacterized protein
GO:0004252	serine-type endopeptidase activity	PRSS56	protease, serine, 56
GO:0004252	serine-type endopeptidase activity	TMPRSS11F	Uncharacterized protein
GO:0004252	serine-type endopeptidase activity	HGFAC	Uncharacterized protein
GO:0004252	serine-type endopeptidase activity	PCSK4	Uncharacterized protein
GO:0004252	serine-type endopeptidase activity	GZMK	Uncharacterized protein
GO:0004252	serine-type endopeptidase activity	HABP2	Uncharacterized protein
GO:0004252	serine-type endopeptidase activity	ACR	Uncharacterized protein
GO:0004252	serine-type endopeptidase activity	PRSS12	Uncharacterized protein
GO:0004252	serine-type endopeptidase activity	LOC423740	Uncharacterized protein
GO:0004252	serine-type endopeptidase activity	PROZ	Uncharacterized protein
GO:0004252	serine-type endopeptidase activity	LOC428593	Uncharacterized protein
GO:0004252	serine-type endopeptidase activity	TMPRSS9	Uncharacterized protein
GO:0004252	serine-type endopeptidase activity	LOC771012	coagulation factor X-like
GO:0004252	serine-type endopeptidase activity	RHBDF1	Uncharacterized protein
GO:0004252	serine-type endopeptidase activity	OVCH2	Uncharacterized protein
GO:0004252	serine-type endopeptidase activity	LOC418421	suppressor of tumorigenicity 14 protein homolog
GO:0004252	serine-type endopeptidase activity	RHBDL3	Uncharacterized protein
GO:0004252	serine-type endopeptidase activity	LOC424748	coagulation factor IX-like
GO:0004252	serine-type endopeptidase activity	CFI	Uncharacterized protein
GO:0004252	serine-type endopeptidase activity	PLG	Uncharacterized protein
GO:0004252	serine-type endopeptidase activity	F11	Uncharacterized protein
GO:0004252	serine-type endopeptidase activity	HGF	Uncharacterized protein
GO:0004252	serine-type endopeptidase activity	CFD	Uncharacterized protein
GO:0004252	serine-type endopeptidase activity	RHBDL1	Uncharacterized protein
GO:0004252	serine-type endopeptidase activity	CELA1	Uncharacterized protein
GO:0004252	serine-type endopeptidase activity	MASP2	Uncharacterized protein
GO:0004252	serine-type endopeptidase activity	CELA2A	Uncharacterized protein
GO:0004252	serine-type endopeptidase activity	TMPRSS6	Uncharacterized protein
GO:0004252	serine-type endopeptidase activity	F8	Uncharacterized protein
GO:0004252	serine-type endopeptidase activity	F5	Uncharacterized protein
GO:0004252	serine-type endopeptidase activity	TMPRSS7	Uncharacterized protein
GO:0004252	serine-type endopeptidase activity	TMPRSS3	Uncharacterized protein
GO:0004252	serine-type endopeptidase activity	PCSK6	Uncharacterized protein
GO:0005251	delayed rectifier potassium channel activity	KCNQ3	Uncharacterized protein
GO:0005251	delayed rectifier potassium channel activity	KCNB1	Uncharacterized protein
GO:0005251	delayed rectifier potassium channel activity	KCNV2	Uncharacterized protein
GO:0005251	delayed rectifier potassium channel activity	KCNC4	Uncharacterized protein
GO:0005251	delayed rectifier potassium channel activity	KCNG4	Uncharacterized protein
GO:0005251	delayed rectifier potassium channel activity	KCNQ1	Uncharacterized protein
GO:0005251	delayed rectifier potassium channel activity	KCNA4	Potassium channel Shaker alpha subunit variant cKv1.4(M)
GO:0005251	delayed rectifier potassium channel activity	KCNS1	Uncharacterized protein
GO:0005251	delayed rectifier potassium channel activity	KCNA10	Shaker-like voltage-gated potassium channel cKv1.2
GO:0005251	delayed rectifier potassium channel activity	KCNS2	Uncharacterized protein
GO:0005251	delayed rectifier potassium channel activity	KCNF1	Uncharacterized protein
GO:0005251	delayed rectifier potassium channel activity	KCNE2	Uncharacterized protein
GO:0005251	delayed rectifier potassium channel activity	KCNS3	Uncharacterized protein
GO:0005251	delayed rectifier potassium channel activity	KCNG2	Potassium voltage-gated channel subfamily G member 2
GO:0005251	delayed rectifier potassium channel activity	KCNA2	Voltage-gated potassium channel Kv1.2
GO:0005251	delayed rectifier potassium channel activity	KCNQ2	Uncharacterized protein
GO:0015106	bicarbonate transmembrane transporter activity	SLC26A6	Uncharacterized protein
GO:0015106	bicarbonate transmembrane transporter activity	LOC100859549	sulfate transporter-like
GO:0015106	bicarbonate transmembrane transporter activity	SLC4A11	Uncharacterized protein
GO:0015106	bicarbonate transmembrane transporter activity	SLC26A9	Uncharacterized protein
GO:0015106	bicarbonate transmembrane transporter activity	CFTR	Uncharacterized protein
GO:0015106	bicarbonate transmembrane transporter activity	SLC26A4	Uncharacterized protein
GO:0015106	bicarbonate transmembrane transporter activity	SLC26A7	Uncharacterized protein
GO:0015106	bicarbonate transmembrane transporter activity	LOC101748788	Uncharacterized protein
GO:0015106	bicarbonate transmembrane transporter activity	SLC26A2	Uncharacterized protein
GO:0015106	bicarbonate transmembrane transporter activity	SLC26A8	Uncharacterized protein
GO:0004983	neuropeptide Y receptor activity	NPY7R	Neuropeptide Y7 receptor
GO:0004983	neuropeptide Y receptor activity	NPY6R	Uncharacterized protein
GO:0004983	neuropeptide Y receptor activity	GPR83	Uncharacterized protein
GO:0004983	neuropeptide Y receptor activity	GPR83-L	Uncharacterized protein
GO:0004983	neuropeptide Y receptor activity	PRLHR	Uncharacterized protein
GO:0004983	neuropeptide Y receptor activity	LOC100859173	Uncharacterized protein
GO:0004983	neuropeptide Y receptor activity	QRFPR	Orexigenic neuropeptide QRFP receptor
GO:0004983	neuropeptide Y receptor activity	NPY1R	Neuropeptide Y receptor Y1
GO:0004983	neuropeptide Y receptor activity	NPY2R	Neuropeptide Y receptor type 2
GO:0004983	neuropeptide Y receptor activity	PRLHR2	Prolactin releasing peptide receptor-like protein
GO:0004714	transmembrane receptor protein tyrosine kinase activity	ERBB3	Receptor protein-tyrosine kinase
GO:0004714	transmembrane receptor protein tyrosine kinase activity	FLT3	Uncharacterized protein
GO:0004714	transmembrane receptor protein tyrosine kinase activity	NTRK1	Tyrosine-protein kinase receptor
GO:0004714	transmembrane receptor protein tyrosine kinase activity	DDR2	Protein-tyrosine kinase
GO:0004714	transmembrane receptor protein tyrosine kinase activity	EPHA4	Ephrin type-A receptor 4
GO:0004714	transmembrane receptor protein tyrosine kinase activity	RET	Uncharacterized protein
GO:0004714	transmembrane receptor protein tyrosine kinase activity	MET	Receptor protein-tyrosine kinase
GO:0004714	transmembrane receptor protein tyrosine kinase activity	LTK	Tyrosine-protein kinase receptor
GO:0004714	transmembrane receptor protein tyrosine kinase activity	FLT4	Receptor protein-tyrosine kinase
GO:0004714	transmembrane receptor protein tyrosine kinase activity	FGFR2	Fibroblast growth factor receptor 2
GO:0004714	transmembrane receptor protein tyrosine kinase activity	EPHA5	Receptor protein-tyrosine kinase
GO:0004714	transmembrane receptor protein tyrosine kinase activity	NTRK3	Tyrosine-protein kinase receptor
GO:0004714	transmembrane receptor protein tyrosine kinase activity	KDR	Receptor protein-tyrosine kinase
GO:0004714	transmembrane receptor protein tyrosine kinase activity	PDGFRB	Tyrosine-protein kinase receptor
GO:0004714	transmembrane receptor protein tyrosine kinase activity	EPHB1	Receptor protein-tyrosine kinase
GO:0004714	transmembrane receptor protein tyrosine kinase activity	ROR2	Tyrosine-protein kinase transmembrane receptor
GO:0004714	transmembrane receptor protein tyrosine kinase activity	EPHA10	Receptor protein-tyrosine kinase
GO:0004714	transmembrane receptor protein tyrosine kinase activity	EPHA7	Ephrin type-A receptor 7
GO:0004714	transmembrane receptor protein tyrosine kinase activity	FGFR3	Fibroblast growth factor receptor 3-IIIc
GO:0004714	transmembrane receptor protein tyrosine kinase activity	EPHA6	Receptor protein-tyrosine kinase
GO:0004714	transmembrane receptor protein tyrosine kinase activity	LOC100857811	Tyrosine-protein kinase receptor
GO:0004714	transmembrane receptor protein tyrosine kinase activity	TYRO3	Receptor protein-tyrosine kinase
GO:0004714	transmembrane receptor protein tyrosine kinase activity	TRIM27.1	Uncharacterized protein
GO:0004714	transmembrane receptor protein tyrosine kinase activity	ROS1	Tyrosine-protein kinase receptor
GO:0004714	transmembrane receptor protein tyrosine kinase activity	EPHB3	Receptor protein-tyrosine kinase
GO:0004714	transmembrane receptor protein tyrosine kinase activity	TEK	Receptor protein-tyrosine kinase
GO:0043565	sequence-specific DNA binding	HNF1B	Uncharacterized protein
GO:0043565	sequence-specific DNA binding	RXRG	Retinoic acid receptor RXR-gamma
GO:0043565	sequence-specific DNA binding	BARX1	Homeobox protein BarH-like 1
GO:0043565	sequence-specific DNA binding	STAT4	Signal transducer and activator of transcription
GO:0043565	sequence-specific DNA binding	T	Brachyury protein
GO:0043565	sequence-specific DNA binding	ETS2	Protein C-ets-2
GO:0043565	sequence-specific DNA binding	HESX1	Uncharacterized protein
GO:0043565	sequence-specific DNA binding	LOC100859862	Uncharacterized protein
GO:0043565	sequence-specific DNA binding	FOXE3	Uncharacterized protein
GO:0043565	sequence-specific DNA binding	HIC1	Hypermethylated in cancer 1 protein
GO:0043565	sequence-specific DNA binding	GRHL1	Uncharacterized protein
GO:0043565	sequence-specific DNA binding	POU2F3	POU domain protein
GO:0043565	sequence-specific DNA binding	NR1I3	Xenobiotic receptor
GO:0043565	sequence-specific DNA binding	NR4A2	Uncharacterized protein
GO:0043565	sequence-specific DNA binding	SOX8	Transcription factor SOX-8
GO:0043565	sequence-specific DNA binding	LHX8	Uncharacterized protein
GO:0043565	sequence-specific DNA binding	MAFA	Transcription factor MafA
GO:0043565	sequence-specific DNA binding	FOXF1	Uncharacterized protein
GO:0043565	sequence-specific DNA binding	HEY1	Uncharacterized protein
GO:0043565	sequence-specific DNA binding	KLF4	Uncharacterized protein
GO:0043565	sequence-specific DNA binding	FOXO6	forkhead box O6
GO:0043565	sequence-specific DNA binding	NR5A2	Nuclear receptor subfamily 5 group A member 2
GO:0043565	sequence-specific DNA binding	NR4A3	Uncharacterized protein
GO:0043565	sequence-specific DNA binding	CSRNP2	Uncharacterized protein
GO:0043565	sequence-specific DNA binding	VSX2	Visual system homeobox 2
GO:0043565	sequence-specific DNA binding	FOXL2	Transcription factor FOXL2
GO:0043565	sequence-specific DNA binding	NR1H4	Farnesoid X receptor
GO:0043565	sequence-specific DNA binding	HMX3	Homeobox protein HMX3
GO:0043565	sequence-specific DNA binding	LHX3	LIM/homeobox protein Lhx3
GO:0043565	sequence-specific DNA binding	LHX1	LIM/homeobox protein Lhx1
GO:0043565	sequence-specific DNA binding	LOC418222	Uncharacterized protein
GO:0043565	sequence-specific DNA binding	PKNOX1	Uncharacterized protein
GO:0043565	sequence-specific DNA binding	LOC419888	Uncharacterized protein
GO:0043565	sequence-specific DNA binding	HOXA11	Homeobox protein Hox-A11
GO:0043565	sequence-specific DNA binding	HOXA3	Homeobox protein Hox-A3
GO:0043565	sequence-specific DNA binding	PROX1	Prospero homeobox protein 1
GO:0043565	sequence-specific DNA binding	NKX3-2	NK class homeoprotein Nkx-3.2
GO:0043565	sequence-specific DNA binding	PRRX2	Paired mesoderm homeobox protein 2
GO:0043565	sequence-specific DNA binding	NKX6-3	Uncharacterized protein
GO:0043565	sequence-specific DNA binding	NR5A1	Uncharacterized protein
GO:0043565	sequence-specific DNA binding	SALL4	Spalt4
GO:0043565	sequence-specific DNA binding	HOXB6	Homeobox protein Hox-B6
GO:0043565	sequence-specific DNA binding	ESR1	Estrogen receptor
GO:0043565	sequence-specific DNA binding	SOX13	Uncharacterized protein
GO:0043565	sequence-specific DNA binding	BSX	Brain-specific homeobox protein homolog
GO:0043565	sequence-specific DNA binding	TEAD4	Transcriptional enhancer factor TEF-3
GO:0043565	sequence-specific DNA binding	NKX2-5	Uncharacterized protein
GO:0043565	sequence-specific DNA binding	LHX6	LIM homeodomain protein
GO:0043565	sequence-specific DNA binding	CREBRF	Uncharacterized protein
GO:0043565	sequence-specific DNA binding	CREB5	Uncharacterized protein
GO:0043565	sequence-specific DNA binding	ERG	Erg isoform C-1-1
GO:0043565	sequence-specific DNA binding	DLX1	Uncharacterized protein
GO:0043565	sequence-specific DNA binding	BATF	Uncharacterized protein
GO:0043565	sequence-specific DNA binding	DLX5	Homeobox protein DLX-5
GO:0043565	sequence-specific DNA binding	ELF5	Uncharacterized protein
GO:0043565	sequence-specific DNA binding	BACH2	Uncharacterized protein
GO:0043565	sequence-specific DNA binding	BMI1	Polycomb complex protein BMI-1
GO:0043565	sequence-specific DNA binding	MAFB	Transcription factor MafB
GO:0043565	sequence-specific DNA binding	HNF1A	Hepatocyte nuclear factor 1-alpha
GO:0043565	sequence-specific DNA binding	TBX10	T-box 10
GO:0043565	sequence-specific DNA binding	GBX1	Homeobox protein CHOX-7
GO:0043565	sequence-specific DNA binding	GRHL3	Uncharacterized protein
GO:0043565	sequence-specific DNA binding	HOXA7	Homeobox protein Hox-A7
GO:0043565	sequence-specific DNA binding	HOXA1	Transcription factor HOXA1
GO:0043565	sequence-specific DNA binding	ATF3	Uncharacterized protein
GO:0043565	sequence-specific DNA binding	HSF4	Heat shock transcription factor 4 isoform b
GO:0043565	sequence-specific DNA binding	ESRRB	Uncharacterized protein
GO:0043565	sequence-specific DNA binding	EPAS1	Uncharacterized protein
GO:0043565	sequence-specific DNA binding	SOX30	Uncharacterized protein
GO:0043565	sequence-specific DNA binding	PITX2	Pituitary homeobox 2
GO:0043565	sequence-specific DNA binding	LOC428778	Uncharacterized protein
GO:0043565	sequence-specific DNA binding	LEF1	Lymphiod enhancer binding factor 1
GO:0043565	sequence-specific DNA binding	TBX3	T-box transcription factor TBX3
GO:0043565	sequence-specific DNA binding	HOXA4	Homeobox protein Hox-A4
GO:0043565	sequence-specific DNA binding	MNR2	Uncharacterized protein
GO:0043565	sequence-specific DNA binding	FOXO3	Uncharacterized protein
GO:0043565	sequence-specific DNA binding	HLF	Uncharacterized protein
GO:0043565	sequence-specific DNA binding	HOXA9	Homeobox protein Hox-A9
GO:0043565	sequence-specific DNA binding	HOXB13	Uncharacterized protein
GO:0043565	sequence-specific DNA binding	SOX21	Transcription factor SOX-21
GO:0043565	sequence-specific DNA binding	ISL2	Insulin gene enhancer protein ISL-2
GO:0043565	sequence-specific DNA binding	FOXE1	Uncharacterized protein
GO:0043565	sequence-specific DNA binding	SPDEF	Uncharacterized protein
GO:0043565	sequence-specific DNA binding	LMX1B	LIM/homeobox protein LMX-1.2
GO:0043565	sequence-specific DNA binding	PRRX1	Paired mesoderm homeobox protein 1
GO:0043565	sequence-specific DNA binding	FOXI1	Uncharacterized protein
GO:0043565	sequence-specific DNA binding	SIX4	Uncharacterized protein
GO:0043565	sequence-specific DNA binding	NFATC1	Uncharacterized protein
GO:0043565	sequence-specific DNA binding	ZIC3	Uncharacterized protein
GO:0043565	sequence-specific DNA binding	FOXC2	Uncharacterized protein
GO:0043565	sequence-specific DNA binding	HOXB3	Homeobox protein Hox-B3
GO:0043565	sequence-specific DNA binding	CSRNP1	Uncharacterized protein
GO:0043565	sequence-specific DNA binding	FOXS1	forkhead box S1
GO:0043565	sequence-specific DNA binding	LHX4	Uncharacterized protein
GO:0043565	sequence-specific DNA binding	ATN1	Uncharacterized protein
GO:0043565	sequence-specific DNA binding	HNF4A	Uncharacterized protein
GO:0043565	sequence-specific DNA binding	HES4	Transcription factor HES-1
GO:0043565	sequence-specific DNA binding	TFCP2L1	Uncharacterized protein
GO:0043565	sequence-specific DNA binding	PBX3	Pre-B-cell leukemia transcription factor 3b
GO:0043565	sequence-specific DNA binding	IRF1	Interferon regulatory factor 1
GO:0043565	sequence-specific DNA binding	RAX2	Retinal homeobox protein Rx1
GO:0043565	sequence-specific DNA binding	CREBL2	Uncharacterized protein
GO:0043565	sequence-specific DNA binding	SOX6	Uncharacterized protein
GO:0043565	sequence-specific DNA binding	FOXA2	HNF-3b protein
GO:0043565	sequence-specific DNA binding	CAMTA1	Uncharacterized protein
GO:0043565	sequence-specific DNA binding	EHF	Uncharacterized protein
GO:0043565	sequence-specific DNA binding	SOX7	Uncharacterized protein
GO:0043565	sequence-specific DNA binding	PRDM5	Uncharacterized protein
GO:0043565	sequence-specific DNA binding	LOC100859347	Uncharacterized protein
GO:0043565	sequence-specific DNA binding	DMBX1	Uncharacterized protein
GO:0043565	sequence-specific DNA binding	RAG1	Recombination activating protein 1
GO:0043565	sequence-specific DNA binding	NEUROD1	Neurogenic differentiation factor 1
GO:0043565	sequence-specific DNA binding	LHX9	LIM/homeobox protein Lhx9
GO:0043565	sequence-specific DNA binding	FOXN4	Forkhead box N4
GO:0043565	sequence-specific DNA binding	TBX2	Uncharacterized protein
GO:0043565	sequence-specific DNA binding	SNAI1	Snail like protein
GO:0043565	sequence-specific DNA binding	MSX1	Homeobox protein MSX-1
GO:0043565	sequence-specific DNA binding	MAF	Transcription factor Maf
GO:0043565	sequence-specific DNA binding	PGR	Progesterone receptor
GO:0043565	sequence-specific DNA binding	FOS	Proto-oncogene c-Fos
GO:0043565	sequence-specific DNA binding	SP5	Zinc finger-containing transactivation factor Sp5 homologue
GO:0043565	sequence-specific DNA binding	FOXD3	FOXD3
GO:0043565	sequence-specific DNA binding	FOXJ1	forkhead box J1
GO:0043565	sequence-specific DNA binding	DRGX	Uncharacterized protein
GO:0043565	sequence-specific DNA binding	POU4F3	Brain-specific homeobox/POU domain protein 3
GO:0043565	sequence-specific DNA binding	DBX2	Homeobox protein DBX2
GO:0043565	sequence-specific DNA binding	GRHL2	Uncharacterized protein
GO:0043565	sequence-specific DNA binding	HNF4beta	Uncharacterized protein
GO:0043565	sequence-specific DNA binding	ESR2	Estrogen receptor beta
GO:0043565	sequence-specific DNA binding	TP73	Cellular tumor antigen p53
GO:0043565	sequence-specific DNA binding	HSF5	Uncharacterized protein
GO:0043565	sequence-specific DNA binding	POU1F1	Pituitary specific transcription factor
GO:0043565	sequence-specific DNA binding	HMX2	Uncharacterized protein
GO:0043565	sequence-specific DNA binding	PAX7	Uncharacterized protein
GO:0043565	sequence-specific DNA binding	HOXA2	Homeobox protein Hox-A2
GO:0043565	sequence-specific DNA binding	BCL11B	B-cell CLL/lymphoma 11B (zinc finger protein)
GO:0043565	sequence-specific DNA binding	MEIS1	Myeloid ecotropic viral insertion site-1a protein
GO:0043565	sequence-specific DNA binding	ELF3	Uncharacterized protein
GO:0043565	sequence-specific DNA binding	IRF4	Interferon regulatory factor 4 deltaE6
GO:0043565	sequence-specific DNA binding	ZNF831	zinc finger protein 831
GO:0043565	sequence-specific DNA binding	POU3F4	POU class 3 homeobox 3
GO:0043565	sequence-specific DNA binding	SOX2	Transcription factor SOX-2
GO:0043565	sequence-specific DNA binding	ZBTB18	Uncharacterized protein
GO:0008271	secondary active sulfate transmembrane transporter activity	SLC13A1	Uncharacterized protein
GO:0008271	secondary active sulfate transmembrane transporter activity	SLC26A6	Uncharacterized protein
GO:0008271	secondary active sulfate transmembrane transporter activity	LOC100859549	sulfate transporter-like
GO:0008271	secondary active sulfate transmembrane transporter activity	SLC26A9	Uncharacterized protein
GO:0008271	secondary active sulfate transmembrane transporter activity	SLC26A4	Uncharacterized protein
GO:0008271	secondary active sulfate transmembrane transporter activity	SLC26A7	Uncharacterized protein
GO:0008271	secondary active sulfate transmembrane transporter activity	LOC101748788	Uncharacterized protein
GO:0008271	secondary active sulfate transmembrane transporter activity	SLC26A2	Uncharacterized protein
GO:0008271	secondary active sulfate transmembrane transporter activity	SLC26A8	Uncharacterized protein
GO:0019531	oxalate transmembrane transporter activity	SLC26A6	Uncharacterized protein
GO:0019531	oxalate transmembrane transporter activity	LOC100859549	sulfate transporter-like
GO:0019531	oxalate transmembrane transporter activity	SLC26A9	Uncharacterized protein
GO:0019531	oxalate transmembrane transporter activity	SLC26A4	Uncharacterized protein
GO:0019531	oxalate transmembrane transporter activity	SLC26A7	Uncharacterized protein
GO:0019531	oxalate transmembrane transporter activity	LOC101748788	Uncharacterized protein
GO:0019531	oxalate transmembrane transporter activity	SLC26A2	Uncharacterized protein
GO:0019531	oxalate transmembrane transporter activity	SLC26A8	Uncharacterized protein
GO:0005243	gap junction channel activity	GJB1	Gap junction protein
GO:0005243	gap junction channel activity	GJB2	gap junction protein, beta 2, 26kDa
GO:0005243	gap junction channel activity	GJC1	Gap junction gamma-1 protein
GO:0005243	gap junction channel activity	GJD2	Gap junction protein
GO:0005243	gap junction channel activity	GJA3	Gap junction alpha-3 protein
GO:0005243	gap junction channel activity	GJA8	Gap junction protein
GO:0005243	gap junction channel activity	GJC2	Gap junction protein
GO:0005243	gap junction channel activity	GJA10	Gap junction protein
GO:0005355	glucose transmembrane transporter activity	SLC2A12	Uncharacterized protein
GO:0005355	glucose transmembrane transporter activity	LOC422511	interleukin-8-like
GO:0005355	glucose transmembrane transporter activity	SLC5A1	Uncharacterized protein
GO:0005355	glucose transmembrane transporter activity	LOC428971	Uncharacterized protein
GO:0005355	glucose transmembrane transporter activity	LOC769577	Uncharacterized protein
GO:0005355	glucose transmembrane transporter activity	SLC2A2	Solute carrier family 2, facilitated glucose transporter member 2
GO:0005355	glucose transmembrane transporter activity	LOC416916	Uncharacterized protein
GO:0005355	glucose transmembrane transporter activity	LOC101751878	solute carrier family 2, facilitated glucose transporter member 11-like
GO:0005355	glucose transmembrane transporter activity	SLC2A10	Uncharacterized protein
GO:0005355	glucose transmembrane transporter activity	LOC769554	solute carrier family 2, facilitated glucose transporter member 11-like
GO:0005355	glucose transmembrane transporter activity	SLC2A9	Uncharacterized protein
GO:0022857	transmembrane transporter activity	SLC2A12	Uncharacterized protein
GO:0022857	transmembrane transporter activity	LOC421584	Uncharacterized protein
GO:0022857	transmembrane transporter activity	SLC22A7	Uncharacterized protein
GO:0022857	transmembrane transporter activity	SLC22A16	Uncharacterized protein
GO:0022857	transmembrane transporter activity	SLC22A13L	Uncharacterized protein
GO:0022857	transmembrane transporter activity	SV2A	Synaptic vesicle glycoprotein 2A
GO:0022857	transmembrane transporter activity	LOC428971	Uncharacterized protein
GO:0022857	transmembrane transporter activity	LOC769577	Uncharacterized protein
GO:0022857	transmembrane transporter activity	SV2C	Uncharacterized protein
GO:0022857	transmembrane transporter activity	SLC2A2	Solute carrier family 2, facilitated glucose transporter member 2
GO:0022857	transmembrane transporter activity	LOC416916	Uncharacterized protein
GO:0022857	transmembrane transporter activity	LOC101751878	solute carrier family 2, facilitated glucose transporter member 11-like
GO:0022857	transmembrane transporter activity	SLC22A3	Uncharacterized protein
GO:0022857	transmembrane transporter activity	LOC423653	Uncharacterized protein
GO:0022857	transmembrane transporter activity	SLC2A10	Uncharacterized protein
GO:0022857	transmembrane transporter activity	SVOP	Uncharacterized protein
GO:0022857	transmembrane transporter activity	SV2B	Uncharacterized protein
GO:0022857	transmembrane transporter activity	LOC769554	solute carrier family 2, facilitated glucose transporter member 11-like
GO:0022857	transmembrane transporter activity	SLC22A2	Uncharacterized protein
GO:0022857	transmembrane transporter activity	SLC17A9	Putative uncharacterized protein
GO:0022857	transmembrane transporter activity	SLC2A9	Uncharacterized protein
GO:0022857	transmembrane transporter activity	SVOPL	Uncharacterized protein
GO:0030414	peptidase inhibitor activity	OVST	Uncharacterized protein
GO:0030414	peptidase inhibitor activity	COL6A3	Collagen alpha-3(VI) chain
GO:0030414	peptidase inhibitor activity	A2ML1	Uncharacterized protein
GO:0030414	peptidase inhibitor activity	LOC416696	collagen, type VII, alpha 1-like
GO:0030414	peptidase inhibitor activity	TIMP4	Uncharacterized protein
GO:0030414	peptidase inhibitor activity	SERPINA5	Uncharacterized protein
GO:0030414	peptidase inhibitor activity	LOC101749628	serine protease inhibitor Kazal-type 6-like
GO:0030414	peptidase inhibitor activity	WFIKKN2	Uncharacterized protein
GO:0030414	peptidase inhibitor activity	TINAGL1	Uncharacterized protein
GO:0030414	peptidase inhibitor activity	SPINK4	serine peptidase inhibitor, Kazal type 4
GO:0030414	peptidase inhibitor activity	PAPLN	papilin, proteoglycan-like sulfated glycoprotein
GO:0030414	peptidase inhibitor activity	RECK	Uncharacterized protein
GO:0030414	peptidase inhibitor activity	PI16	peptidase inhibitor 16
GO:0030414	peptidase inhibitor activity	LOC101749502	Uncharacterized protein
GO:0030414	peptidase inhibitor activity	SPINK5	Ovoinhibitor
GO:0030414	peptidase inhibitor activity	LOC768589	baculoviral IAP repeat-containing protein 5.1-like
GO:0030414	peptidase inhibitor activity	LOC770450	serine protease inhibitor Kazal-type 6-like
GO:0030414	peptidase inhibitor activity	LOC425756	Uncharacterized protein
GO:0030414	peptidase inhibitor activity	SERPINA3	Uncharacterized protein
GO:0030414	peptidase inhibitor activity	A2ML2	alpha-2-macroglobulin-like 2
GO:0030414	peptidase inhibitor activity	ITIH2	Inter-alpha inhibitor heavy chain 2
GO:0030414	peptidase inhibitor activity	SERPINC1	Antithrombin-III
GO:0030414	peptidase inhibitor activity	AMBP	Uncharacterized protein
GO:0030414	peptidase inhibitor activity	SERPINA9	Uncharacterized protein
GO:0030414	peptidase inhibitor activity	KNG1	Uncharacterized protein
GO:0030414	peptidase inhibitor activity	WFIKKN1	Uncharacterized protein
GO:0030414	peptidase inhibitor activity	ITIH3	Uncharacterized protein
GO:0030414	peptidase inhibitor activity	SPINK7	Ovomucoid
GO:0030414	peptidase inhibitor activity	A2M	Uncharacterized protein
GO:0005254	chloride channel activity	CLCA2	Uncharacterized protein
GO:0005254	chloride channel activity	SLC26A6	Uncharacterized protein
GO:0005254	chloride channel activity	LOC100859549	sulfate transporter-like
GO:0005254	chloride channel activity	GABRR2	Uncharacterized protein
GO:0005254	chloride channel activity	GLRA4	Uncharacterized protein
GO:0005254	chloride channel activity	SLC26A9	Uncharacterized protein
GO:0005254	chloride channel activity	CFTR	Uncharacterized protein
GO:0005254	chloride channel activity	LOC424523	epithelial chloride channel protein-like
GO:0005254	chloride channel activity	SLC26A4	Uncharacterized protein
GO:0005254	chloride channel activity	GLRB	Uncharacterized protein
GO:0005254	chloride channel activity	SLC26A7	Uncharacterized protein
GO:0005254	chloride channel activity	GABRR3	Uncharacterized protein
GO:0005254	chloride channel activity	CLCN1	Chloride channel protein
GO:0005254	chloride channel activity	LOC101748788	Uncharacterized protein
GO:0005254	chloride channel activity	SLC26A2	Uncharacterized protein
GO:0005254	chloride channel activity	GABRG1	Gamma-aminobutyric acid A receptor gamma 1 chain
GO:0005254	chloride channel activity	GABRA4	Uncharacterized protein
GO:0005254	chloride channel activity	GABRA2	Uncharacterized protein
GO:0005254	chloride channel activity	CLCN4	Chloride channel protein
GO:0005254	chloride channel activity	CLCNKB	Chloride channel protein
GO:0005254	chloride channel activity	GABRD	Uncharacterized protein
GO:0005254	chloride channel activity	SLC26A8	Uncharacterized protein
GO:0005254	chloride channel activity	ANO1	Anoctamin
GO:0015116	sulfate transmembrane transporter activity	SLC26A6	Uncharacterized protein
GO:0015116	sulfate transmembrane transporter activity	LOC100859549	sulfate transporter-like
GO:0015116	sulfate transmembrane transporter activity	SLC26A9	Uncharacterized protein
GO:0015116	sulfate transmembrane transporter activity	SLC26A4	Uncharacterized protein
GO:0015116	sulfate transmembrane transporter activity	SLC26A7	Uncharacterized protein
GO:0015116	sulfate transmembrane transporter activity	LOC101748788	Uncharacterized protein
GO:0015116	sulfate transmembrane transporter activity	SLC26A2	Uncharacterized protein
GO:0015116	sulfate transmembrane transporter activity	SLC26A8	Uncharacterized protein
GO:0005261	cation channel activity	FAM26F	family with sequence similarity 26, member F
GO:0005261	cation channel activity	ASIC5	Uncharacterized protein
GO:0005261	cation channel activity	GRIN2B	Uncharacterized protein
GO:0005261	cation channel activity	GRIN2C	Uncharacterized protein
GO:0005261	cation channel activity	HCN4	Uncharacterized protein
GO:0005261	cation channel activity	TRPM6	Uncharacterized protein
GO:0005261	cation channel activity	FAM26E	Uncharacterized protein
GO:0005261	cation channel activity	FAM26D	family with sequence similarity 26, member D
GO:0005261	cation channel activity	TRPV4	Uncharacterized protein
GO:0005261	cation channel activity	GRIN2A	Uncharacterized protein
GO:0005261	cation channel activity	PKD2L1	Uncharacterized protein
GO:0005261	cation channel activity	GRIN1	Uncharacterized protein
GO:0005261	cation channel activity	TRPV2	Uncharacterized protein
GO:0005261	cation channel activity	TRPV3	Uncharacterized protein
GO:0005261	cation channel activity	P2RX1	P2X purinoceptor
GO:0005261	cation channel activity	NALCN	Uncharacterized protein
GO:0036122	BMP binding	ENG	Uncharacterized protein
GO:0036122	BMP binding	GREM1	Gremlin-1
GO:0036122	BMP binding	CER1	Caronte
GO:0036122	BMP binding	NBL1	Neuroblastoma suppressor of tumorigenicity 1
GO:0036122	BMP binding	BMPR2	Receptor protein serine/threonine kinase
GO:0036122	BMP binding	GDF5	Uncharacterized protein
GO:0005222	intracellular cAMP activated cation channel activity	HCN4	Uncharacterized protein
GO:0005222	intracellular cAMP activated cation channel activity	LOC100859704	Uncharacterized protein
GO:0005222	intracellular cAMP activated cation channel activity	HCN2	Uncharacterized protein
GO:0005222	intracellular cAMP activated cation channel activity	CNGA1	Cyclic nucleotide-gated channel rod photoreceptor subunit alpha
GO:0005222	intracellular cAMP activated cation channel activity	CNGA2	Uncharacterized protein
GO:0005222	intracellular cAMP activated cation channel activity	HCN1	Uncharacterized protein
GO:0005230	extracellular ligand-gated ion channel activity	GABRR1	Uncharacterized protein
GO:0005230	extracellular ligand-gated ion channel activity	GABRR2	Uncharacterized protein
GO:0005230	extracellular ligand-gated ion channel activity	GLRA4	Uncharacterized protein
GO:0005230	extracellular ligand-gated ion channel activity	CHRNA9	Neuronal acetylcholine receptor subunit alpha-9
GO:0005230	extracellular ligand-gated ion channel activity	CHRNA10	Neuronal acetylcholine receptor subunit alpha-10
GO:0005230	extracellular ligand-gated ion channel activity	CHRNB3	Neuronal acetylcholine receptor subunit beta-3
GO:0005230	extracellular ligand-gated ion channel activity	LOC428967	Uncharacterized protein
GO:0005230	extracellular ligand-gated ion channel activity	GLRB	Uncharacterized protein
GO:0005230	extracellular ligand-gated ion channel activity	CHRNA4	Neuronal acetylcholine receptor subunit alpha-4
GO:0005230	extracellular ligand-gated ion channel activity	CHRNA5	Neuronal acetylcholine receptor subunit alpha-5
GO:0005230	extracellular ligand-gated ion channel activity	GABRR3	Uncharacterized protein
GO:0005230	extracellular ligand-gated ion channel activity	GABRG1	Gamma-aminobutyric acid A receptor gamma 1 chain
GO:0005230	extracellular ligand-gated ion channel activity	CHRNA6	Neuronal acetylcholine receptor subunit alpha-6
GO:0005230	extracellular ligand-gated ion channel activity	GABRA4	Uncharacterized protein
GO:0005230	extracellular ligand-gated ion channel activity	CHRNA7	Neuronal acetylcholine receptor subunit alpha-7
GO:0005230	extracellular ligand-gated ion channel activity	GABRA2	Uncharacterized protein
GO:0005230	extracellular ligand-gated ion channel activity	GABRD	Uncharacterized protein
GO:0005230	extracellular ligand-gated ion channel activity	LOC386576	Acetylcholine receptor subunit beta
GO:0005230	extracellular ligand-gated ion channel activity	CHRNA1	Acetylcholine receptor subunit alpha
GO:0008236	serine-type peptidase activity	TMPRSS4	Uncharacterized protein
GO:0008236	serine-type peptidase activity	F2	Prothrombin
GO:0008236	serine-type peptidase activity	C2	Uncharacterized protein
GO:0008236	serine-type peptidase activity	TMPRSS2	Uncharacterized protein
GO:0008236	serine-type peptidase activity	LOC101748744	Uncharacterized protein
GO:0008236	serine-type peptidase activity	CTRC	Uncharacterized protein
GO:0008236	serine-type peptidase activity	PROC	Uncharacterized protein
GO:0008236	serine-type peptidase activity	PRSS56	protease, serine, 56
GO:0008236	serine-type peptidase activity	DPP10	Uncharacterized protein
GO:0008236	serine-type peptidase activity	TMPRSS11F	Uncharacterized protein
GO:0008236	serine-type peptidase activity	HGFAC	Uncharacterized protein
GO:0008236	serine-type peptidase activity	PCSK4	Uncharacterized protein
GO:0008236	serine-type peptidase activity	GZMK	Uncharacterized protein
GO:0008236	serine-type peptidase activity	HABP2	Uncharacterized protein
GO:0008236	serine-type peptidase activity	ACR	Uncharacterized protein
GO:0008236	serine-type peptidase activity	PRSS12	Uncharacterized protein
GO:0008236	serine-type peptidase activity	LOC423740	Uncharacterized protein
GO:0008236	serine-type peptidase activity	LOC428593	Uncharacterized protein
GO:0008236	serine-type peptidase activity	NAALAD2	Uncharacterized protein
GO:0008236	serine-type peptidase activity	TMPRSS9	Uncharacterized protein
GO:0008236	serine-type peptidase activity	LOC771012	coagulation factor X-like
GO:0008236	serine-type peptidase activity	OVCH2	Uncharacterized protein
GO:0008236	serine-type peptidase activity	LOC418421	suppressor of tumorigenicity 14 protein homolog
GO:0008236	serine-type peptidase activity	LOC424748	coagulation factor IX-like
GO:0008236	serine-type peptidase activity	CFI	Uncharacterized protein
GO:0008236	serine-type peptidase activity	PLG	Uncharacterized protein
GO:0008236	serine-type peptidase activity	F11	Uncharacterized protein
GO:0008236	serine-type peptidase activity	HGF	Uncharacterized protein
GO:0008236	serine-type peptidase activity	CFD	Uncharacterized protein
GO:0008236	serine-type peptidase activity	RHBDL1	Uncharacterized protein
GO:0008236	serine-type peptidase activity	CELA1	Uncharacterized protein
GO:0008236	serine-type peptidase activity	MASP2	Uncharacterized protein
GO:0008236	serine-type peptidase activity	CELA2A	Uncharacterized protein
GO:0008236	serine-type peptidase activity	TMPRSS6	Uncharacterized protein
GO:0008236	serine-type peptidase activity	TMPRSS7	Uncharacterized protein
GO:0008236	serine-type peptidase activity	TMPRSS3	Uncharacterized protein
GO:0008236	serine-type peptidase activity	PCSK6	Uncharacterized protein
GO:0005272	sodium channel activity	ASIC5	Uncharacterized protein
GO:0005272	sodium channel activity	HCN4	Uncharacterized protein
GO:0005272	sodium channel activity	LOC395944	Sodium channel protein
GO:0005272	sodium channel activity	HCN2	Uncharacterized protein
GO:0005272	sodium channel activity	SCN8A	Sodium channel protein
GO:0005272	sodium channel activity	SLC4A11	Uncharacterized protein
GO:0005272	sodium channel activity	SCN2B	Uncharacterized protein
GO:0005272	sodium channel activity	LOC428404	Sodium channel protein
GO:0005272	sodium channel activity	SCN4A	Sodium channel protein
GO:0005272	sodium channel activity	PKD2L1	Uncharacterized protein
GO:0005272	sodium channel activity	ASIC4	Uncharacterized protein
GO:0005272	sodium channel activity	SCNN1G	Uncharacterized protein
GO:0005272	sodium channel activity	HCN1	Uncharacterized protein
GO:0005272	sodium channel activity	SCN1A	Uncharacterized protein
GO:0005248	voltage-gated sodium channel activity	ASIC5	Uncharacterized protein
GO:0005248	voltage-gated sodium channel activity	HCN4	Uncharacterized protein
GO:0005248	voltage-gated sodium channel activity	LOC100859704	Uncharacterized protein
GO:0005248	voltage-gated sodium channel activity	LOC395944	Sodium channel protein
GO:0005248	voltage-gated sodium channel activity	HCN2	Uncharacterized protein
GO:0005248	voltage-gated sodium channel activity	SCN8A	Sodium channel protein
GO:0005248	voltage-gated sodium channel activity	SCN2B	Uncharacterized protein
GO:0005248	voltage-gated sodium channel activity	LOC428404	Sodium channel protein
GO:0005248	voltage-gated sodium channel activity	SCN4A	Sodium channel protein
GO:0005248	voltage-gated sodium channel activity	HCN1	Uncharacterized protein
GO:0005248	voltage-gated sodium channel activity	SCN1A	Uncharacterized protein

## Sheet: Upregulated DEGs in CC terms
Supplementary table 4.3 Up-regulated DEGs in GO terms for cellular component
GOID	GOTerm	DEGs	Description
GO:0005576	extracellular region	OVST	Uncharacterized protein
GO:0005576	extracellular region	NELL2	Uncharacterized protein
GO:0005576	extracellular region	LOC424998	Uncharacterized protein
GO:0005576	extracellular region	ACTN2	Alpha-actinin-2
GO:0005576	extracellular region	COL6A3	Collagen alpha-3(VI) chain
GO:0005576	extracellular region	UTS2	Preprourotensin II
GO:0005576	extracellular region	ABI3BP	Uncharacterized protein
GO:0005576	extracellular region	LECT1	Leukocyte cell-derived chemotaxin 1
GO:0005576	extracellular region	PTH	Parathyroid hormone
GO:0005576	extracellular region	PRRG4	Uncharacterized protein
GO:0005576	extracellular region	TINAG	Uncharacterized protein
GO:0005576	extracellular region	GC	Uncharacterized protein
GO:0005576	extracellular region	LOC423943
GO:0005576	extracellular region	LOC693258	Uncharacterized protein
GO:0005576	extracellular region	TNFRSF18	Uncharacterized protein
GO:0005576	extracellular region	CPZ	Carboxypeptidase Z
GO:0005576	extracellular region	ERBB3	Receptor protein-tyrosine kinase
GO:0005576	extracellular region	PDGFRL	platelet-derived growth factor receptor-like
GO:0005576	extracellular region	DNASE1	Deoxyribonuclease-1
GO:0005576	extracellular region	MMP13	Uncharacterized protein
GO:0005576	extracellular region	ECM2	Uncharacterized protein
GO:0005576	extracellular region	LAMB4	laminin, beta 4
GO:0005576	extracellular region	GCG	Preproglucagon B
GO:0005576	extracellular region	CPN2	Uncharacterized protein
GO:0005576	extracellular region	C7	Uncharacterized protein
GO:0005576	extracellular region	LOC422511	interleukin-8-like
GO:0005576	extracellular region	LAD1	ladinin 1
GO:0005576	extracellular region	LY96	Uncharacterized protein
GO:0005576	extracellular region	WNT8A	Protein Wnt-8c
GO:0005576	extracellular region	C1QTNF9	Uncharacterized protein
GO:0005576	extracellular region	FGF18	Fibroblast growth factor
GO:0005576	extracellular region	PLA2G12B	Uncharacterized protein
GO:0005576	extracellular region	IL17B	Uncharacterized protein
GO:0005576	extracellular region	COL27A1	Uncharacterized protein
GO:0005576	extracellular region	NTN4	Uncharacterized protein
GO:0005576	extracellular region	FAM198A	family with sequence similarity 198, member A
GO:0005576	extracellular region	SPARCL1	Uncharacterized protein
GO:0005576	extracellular region	CPA6	Uncharacterized protein
GO:0005576	extracellular region	F2	Prothrombin
GO:0005576	extracellular region	PIGR	polymeric immunoglobulin receptor
GO:0005576	extracellular region	GDF3	Growth factor CVg1
GO:0005576	extracellular region	LOC416696	collagen, type VII, alpha 1-like
GO:0005576	extracellular region	WISP2	Uncharacterized protein
GO:0005576	extracellular region	FAM131A	family with sequence similarity 131, member A
GO:0005576	extracellular region	FGF13	Fibroblast growth factor
GO:0005576	extracellular region	GHRH	GHRH/PACAP-like
GO:0005576	extracellular region	LRRC17	P37NB protein
GO:0005576	extracellular region	CPAMD8	Uncharacterized protein
GO:0005576	extracellular region	ADAMTS20	Uncharacterized protein
GO:0005576	extracellular region	OVSTL	Uncharacterized protein
GO:0005576	extracellular region	COMP	Uncharacterized protein
GO:0005576	extracellular region	CTHRC1	Uncharacterized protein
GO:0005576	extracellular region	C2	Uncharacterized protein
GO:0005576	extracellular region	C1QTNF3	Uncharacterized protein
GO:0005576	extracellular region	ENPP1	Uncharacterized protein
GO:0005576	extracellular region	CLCA2	Uncharacterized protein
GO:0005576	extracellular region	TMPRSS2	Uncharacterized protein
GO:0005576	extracellular region	C2CD2	Uncharacterized protein
GO:0005576	extracellular region	CLEC3B	Uncharacterized protein
GO:0005576	extracellular region	TIMP4	Uncharacterized protein
GO:0005576	extracellular region	FGF20	Fibroblast growth factor
GO:0005576	extracellular region	CSPG5	Chondroitin sulfate proteoglycan 5
GO:0005576	extracellular region	ENPP6	Uncharacterized protein
GO:0005576	extracellular region	VWA1	Uncharacterized protein
GO:0005576	extracellular region	SERPINA5	Uncharacterized protein
GO:0005576	extracellular region	FGF8	Fibroblast growth factor 8
GO:0005576	extracellular region	MXRA5	Uncharacterized protein
GO:0005576	extracellular region	PROC	Uncharacterized protein
GO:0005576	extracellular region	ZP1	Uncharacterized protein
GO:0005576	extracellular region	C14H16ORF89	Uncharacterized protein
GO:0005576	extracellular region	LGI2	leucine-rich repeat LGI family, member 2
GO:0005576	extracellular region	COL9A3	Collagen alpha-3(IX) chain
GO:0005576	extracellular region	BMP8B	Uncharacterized protein
GO:0005576	extracellular region	MFAP5	Uncharacterized protein
GO:0005576	extracellular region	LTBP2	latent transforming growth factor beta binding protein 2
GO:0005576	extracellular region	CCL20	C-C motif chemokine
GO:0005576	extracellular region	IL8L2	C-X-C motif chemokine
GO:0005576	extracellular region	OTOGL	Uncharacterized protein
GO:0005576	extracellular region	THSD7A	Uncharacterized protein
GO:0005576	extracellular region	C1H2ORF40	Uncharacterized protein
GO:0005576	extracellular region	LOC101749628	serine protease inhibitor Kazal-type 6-like
GO:0005576	extracellular region	DBH	Uncharacterized protein
GO:0005576	extracellular region	LAMC3	Uncharacterized protein
GO:0005576	extracellular region	OTOG	Uncharacterized protein
GO:0005576	extracellular region	GREM1	Gremlin-1
GO:0005576	extracellular region	PON2	Serum paraoxonase/arylesterase 2
GO:0005576	extracellular region	CRHBP	corticotropin releasing hormone binding protein
GO:0005576	extracellular region	EDN1	Uncharacterized protein
GO:0005576	extracellular region	WNT9A	Protein Wnt-9a
GO:0005576	extracellular region	LUM	Lumican
GO:0005576	extracellular region	THBS1	Uncharacterized protein
GO:0005576	extracellular region	TMSB10	Uncharacterized protein
GO:0005576	extracellular region	ZP3	Zona pellucida sperm-binding protein 3
GO:0005576	extracellular region	GPX7	Glutathione peroxidase
GO:0005576	extracellular region	NYX	Uncharacterized protein
GO:0005576	extracellular region	SFRP4	Uncharacterized protein
GO:0005576	extracellular region	IGLL1	Ig lambda chain V-1 region
GO:0005576	extracellular region	CPA5	Uncharacterized protein
GO:0005576	extracellular region	SST	Somatostatin
GO:0005576	extracellular region	GRIFIN	Galectin
GO:0005576	extracellular region	MET	Receptor protein-tyrosine kinase
GO:0005576	extracellular region	LOC769726	Uncharacterized protein
GO:0005576	extracellular region	CPXM2	Uncharacterized protein
GO:0005576	extracellular region	C1QTNF7	Uncharacterized protein
GO:0005576	extracellular region	COL14A1	Collagen alpha-1(XIV) chain
GO:0005576	extracellular region	REN	Uncharacterized protein
GO:0005576	extracellular region	LOC395159	Schwann cell-specific EGF-like repeat autocrine factor
GO:0005576	extracellular region	AMY1A	Alpha-amylase
GO:0005576	extracellular region	COL19A1	Uncharacterized protein
GO:0005576	extracellular region	COCH	Cochlin
GO:0005576	extracellular region	LOC418700	Uncharacterized protein
GO:0005576	extracellular region	WFIKKN2	Uncharacterized protein
GO:0005576	extracellular region	FLT4	Receptor protein-tyrosine kinase
GO:0005576	extracellular region	FGF10	Fibroblast growth factor 10
GO:0005576	extracellular region	TMPRSS11F	Uncharacterized protein
GO:0005576	extracellular region	LOC416959	melanotransferrin-like
GO:0005576	extracellular region	FGF5	fibroblast growth factor 5
GO:0005576	extracellular region	TECTA	Alpha-tectorin
GO:0005576	extracellular region	FGFR2	Fibroblast growth factor receptor 2
GO:0005576	extracellular region	HGFAC	Uncharacterized protein
GO:0005576	extracellular region	LYG2	Uncharacterized protein
GO:0005576	extracellular region	OLFML2B	Uncharacterized protein
GO:0005576	extracellular region	TN	Tenascin
GO:0005576	extracellular region	ACAN	Aggrecan core protein
GO:0005576	extracellular region	OTOP1	Uncharacterized protein
GO:0005576	extracellular region	LOC417459	Uncharacterized protein
GO:0005576	extracellular region	OXT	Uncharacterized protein
GO:0005576	extracellular region	BMP15	Uncharacterized protein
GO:0005576	extracellular region	ASTL	Astacin-like metalloendopeptidase
GO:0005576	extracellular region	RBP	Retinol-binding protein 4
GO:0005576	extracellular region	LOC396365	Gastrin/cholecystokinin-like peptide
GO:0005576	extracellular region	IFNG	Interferon gamma
GO:0005576	extracellular region	TINAGL1	Uncharacterized protein
GO:0005576	extracellular region	SPINK4	serine peptidase inhibitor, Kazal type 4
GO:0005576	extracellular region	NXPH4	neurexophilin 4
GO:0005576	extracellular region	EPYC	Epiphycan
GO:0005576	extracellular region	IL12A	Interleukin 12A
GO:0005576	extracellular region	IL12B	Interleukin-12p40
GO:0005576	extracellular region	KITLG	KIT ligand form 4
GO:0005576	extracellular region	ACE2	Angiotensin I converting enzyme 2
GO:0005576	extracellular region	LOC422895	uncharacterized LOC422895
GO:0005576	extracellular region	CNDP1	Uncharacterized protein
GO:0005576	extracellular region	FGF23	Fibroblast growth factor
GO:0005576	extracellular region	HBEGF	Proheparin-binding EGF-like growth factor
GO:0005576	extracellular region	ANGPTL6	angiopoietin-like 6
GO:0005576	extracellular region	LOC395991	Uncharacterized protein
GO:0005576	extracellular region	GNRH1	Gonadotrophin-releasing hormone I
GO:0005576	extracellular region	VMO1	Vitelline membrane outer layer protein 1
GO:0005576	extracellular region	NMB	Uncharacterized protein
GO:0005576	extracellular region	AGT	Angiotensinogen
GO:0005576	extracellular region	THPO	Uncharacterized protein
GO:0005576	extracellular region	CER1	Caronte
GO:0005576	extracellular region	GZMK	Uncharacterized protein
GO:0005576	extracellular region	C1HXORF36	chromosome 1 open reading frame, human CXorf36
GO:0005576	extracellular region	LOC395926	Uncharacterized protein
GO:0005576	extracellular region	IL7	Uncharacterized protein
GO:0005576	extracellular region	C1QL1	Uncharacterized protein
GO:0005576	extracellular region	KDR	Receptor protein-tyrosine kinase
GO:0005576	extracellular region	FBXL12	Hepatic lectin
GO:0005576	extracellular region	CHGB	Uncharacterized protein
GO:0005576	extracellular region	FBLN7	fibulin 7
GO:0005576	extracellular region	CBLN4	Uncharacterized protein
GO:0005576	extracellular region	APOLD1	Uncharacterized protein
GO:0005576	extracellular region	NODAL	Uncharacterized protein
GO:0005576	extracellular region	CHRD	Chordin
GO:0005576	extracellular region	COL2A1	Collagen alpha-1(II) chain
GO:0005576	extracellular region	ADAMTS18	Uncharacterized protein
GO:0005576	extracellular region	FAM132A	Uncharacterized protein
GO:0005576	extracellular region	F3	Uncharacterized protein
GO:0005576	extracellular region	BDNF	Brain-derived neurotrophic factor transcript variant 4
GO:0005576	extracellular region	HABP2	Uncharacterized protein
GO:0005576	extracellular region	MDK	Midkine
GO:0005576	extracellular region	KL	Uncharacterized protein
GO:0005576	extracellular region	CRB2	Uncharacterized protein
GO:0005576	extracellular region	F2R	Uncharacterized protein
GO:0005576	extracellular region	ACR	Uncharacterized protein
GO:0005576	extracellular region	FAM180A	family with sequence similarity 180, member A
GO:0005576	extracellular region	MEPE	Ovocleidin-116
GO:0005576	extracellular region	MATN1	Cartilage matrix protein
GO:0005576	extracellular region	KERA	Keratocan
GO:0005576	extracellular region	WISP1	Uncharacterized protein
GO:0005576	extracellular region	OPTC	Uncharacterized protein
GO:0005576	extracellular region	NID1	Uncharacterized protein
GO:0005576	extracellular region	RNP	Renal natriuretic peptide
GO:0005576	extracellular region	FAM19A4	Uncharacterized protein
GO:0005576	extracellular region	PLA2G5	Phospholipase A(2)
GO:0005576	extracellular region	TNR	Tenascin-R
GO:0005576	extracellular region	CPQ	carboxypeptidase Q
GO:0005576	extracellular region	F13B	coagulation factor XIII, B polypeptide
GO:0005576	extracellular region	INHBB	Inhibin beta B chain
GO:0005576	extracellular region	C1QL3	complement component 1, q subcomponent-like 3
GO:0005576	extracellular region	VTN	Uncharacterized protein
GO:0005576	extracellular region	ALB	Serum albumin
GO:0005576	extracellular region	PRSS12	Uncharacterized protein
GO:0005576	extracellular region	LTBP1	latent transforming growth factor beta binding protein 1
GO:0005576	extracellular region	OTOA	Uncharacterized protein
GO:0005576	extracellular region	FGFBP2	Fibroblast growth factor-binding protein 2
GO:0005576	extracellular region	DHRS11	Dehydrogenase/reductase SDR family member 11
GO:0005576	extracellular region	NRTN	Uncharacterized protein
GO:0005576	extracellular region	C1QTNF2	Uncharacterized protein
GO:0005576	extracellular region	FCGBP	Fc fragment of IgG binding protein
GO:0005576	extracellular region	LOC417741	Uncharacterized protein
GO:0005576	extracellular region	NGF	Nerve growth factor beta polypeptide
GO:0005576	extracellular region	LOC423740	Uncharacterized protein
GO:0005576	extracellular region	ACE	Angiotensin-converting enzyme
GO:0005576	extracellular region	LOC101750245	Interferon kappa
GO:0005576	extracellular region	CRISPLD1	Cysteine-rich secretory protein LCCL domain-containing 1
GO:0005576	extracellular region	OC3	Osteocalcin
GO:0005576	extracellular region	COL20A1	Collagen type XX alpha 1
GO:0005576	extracellular region	FREM1	Uncharacterized protein
GO:0005576	extracellular region	GAL	Galanin prepropeptide
GO:0005576	extracellular region	TLL1	Metalloendopeptidase
GO:0005576	extracellular region	LOC100859032	interferon type A1/A2-like
GO:0005576	extracellular region	PAPLN	papilin, proteoglycan-like sulfated glycoprotein
GO:0005576	extracellular region	COL5A1	Uncharacterized protein
GO:0005576	extracellular region	MEP1B	Metalloendopeptidase
GO:0005576	extracellular region	PROZ	Uncharacterized protein
GO:0005576	extracellular region	SCGN	Uncharacterized protein
GO:0005576	extracellular region	OSTN	Uncharacterized protein
GO:0005576	extracellular region	GHRL	Preproghrelin
GO:0005576	extracellular region	LOC423134	P2X purinoceptor
GO:0005576	extracellular region	ICOS	Inducible T-cell co-stimulator protein
GO:0005576	extracellular region	MGP	Matrix Gla protein
GO:0005576	extracellular region	CPA1	Uncharacterized protein
GO:0005576	extracellular region	LOC428593	Uncharacterized protein
GO:0005576	extracellular region	HSPH1	Uncharacterized protein
GO:0005576	extracellular region	ADAMTSL2	Uncharacterized protein
GO:0005576	extracellular region	IL13	Interleukin 13
GO:0005576	extracellular region	NBL1	Neuroblastoma suppressor of tumorigenicity 1
GO:0005576	extracellular region	LOC424523	epithelial chloride channel protein-like
GO:0005576	extracellular region	PLA1A	Uncharacterized protein
GO:0005576	extracellular region	EPGN	Epigen
GO:0005576	extracellular region	SCG5	Uncharacterized protein
GO:0005576	extracellular region	MMRN1	multimerin 1
GO:0005576	extracellular region	LOC771012	coagulation factor X-like
GO:0005576	extracellular region	PRELP	Uncharacterized protein
GO:0005576	extracellular region	PI16	peptidase inhibitor 16
GO:0005576	extracellular region	ADAMTS2	Uncharacterized protein
GO:0005576	extracellular region	TLL2	tolloid-like 2
GO:0005576	extracellular region	FNDC5	Uncharacterized protein
GO:0005576	extracellular region	HSPA2	Heat shock protein 70
GO:0005576	extracellular region	BCMO1	Frizzled-5
GO:0005576	extracellular region	IL1R2	Uncharacterized protein
GO:0005576	extracellular region	GKN2	gastrokine 2
GO:0005576	extracellular region	PDYN	Uncharacterized protein
GO:0005576	extracellular region	CETP	Cholesteryl ester transfer protein
GO:0005576	extracellular region	CRB1	Uncharacterized protein
GO:0005576	extracellular region	SLIT1	Slit1 protein
GO:0005576	extracellular region	LOC419563	Uncharacterized protein
GO:0005576	extracellular region	HHIPL2	Uncharacterized protein
GO:0005576	extracellular region	CXCL12	Stromal cell derived factor-1
GO:0005576	extracellular region	IFNL3	Interferon lambda-3
GO:0005576	extracellular region	COL26A1	collagen, type XXVI, alpha 1
GO:0005576	extracellular region	COL4A4	Uncharacterized protein
GO:0005576	extracellular region	LOC100859916	mucin-5AC-like
GO:0005576	extracellular region	LOC101749502	Uncharacterized protein
GO:0005576	extracellular region	LINC00954	long intergenic non-protein coding RNA 954
GO:0005576	extracellular region	OCX36	Ovocalyxin-36 (Putative uncharacterized protein)
GO:0005576	extracellular region	ARSI	Uncharacterized protein
GO:0005576	extracellular region	MATN4	matrilin 4
GO:0005576	extracellular region	FGL1	Uncharacterized protein
GO:0005576	extracellular region	TULP1	Tubby-like protein
GO:0005576	extracellular region	LOXL4	Uncharacterized protein
GO:0005576	extracellular region	LOC418421	suppressor of tumorigenicity 14 protein homolog
GO:0005576	extracellular region	BCHE	Uncharacterized protein
GO:0005576	extracellular region	FBN2	Uncharacterized protein
GO:0005576	extracellular region	LYPD6	LY6/PLAUR domain containing 6
GO:0005576	extracellular region	HEG1	heart development protein with EGF-like domains 1
GO:0005576	extracellular region	EPHA10	Receptor protein-tyrosine kinase
GO:0005576	extracellular region	PROK1	Uncharacterized protein
GO:0005576	extracellular region	NELL1	Uncharacterized protein
GO:0005576	extracellular region	CPB2	Uncharacterized protein
GO:0005576	extracellular region	WNT9B	Protein Wnt
GO:0005576	extracellular region	PTGFR	Ovarian prostaglandin F2-alpha receptor isoform 1
GO:0005576	extracellular region	KAZALD1	Uncharacterized protein
GO:0005576	extracellular region	COL4A6	Uncharacterized protein
GO:0005576	extracellular region	IL1RL1	Uncharacterized protein
GO:0005576	extracellular region	COLEC11	Collectin-11
GO:0005576	extracellular region	CALCA	Calcitonin gene-related peptide
GO:0005576	extracellular region	SCT	Secretin variant 1
GO:0005576	extracellular region	ASPN	Uncharacterized protein
GO:0005576	extracellular region	PDZD2	Uncharacterized protein
GO:0005576	extracellular region	CPE	Uncharacterized protein
GO:0005576	extracellular region	FAM3B	Uncharacterized protein
GO:0005576	extracellular region	LOC419276	Uncharacterized protein
GO:0005576	extracellular region	SFN	Uncharacterized protein
GO:0005576	extracellular region	ADAMTS14	Uncharacterized protein
GO:0005576	extracellular region	USH2A	Usher syndrome 2A (autosomal recessive, mild)
GO:0005576	extracellular region	LOC418701	lysozyme g-like
GO:0005576	extracellular region	IL19	interleukin 19
GO:0005576	extracellular region	SPINK5	Ovoinhibitor
GO:0005576	extracellular region	ADAM20	Meltrin epsilon
GO:0005576	extracellular region	ADAMTS13	ADAM metallopeptidase with thrombospondin type 1 motif, 13
GO:0005576	extracellular region	PGC	Uncharacterized protein
GO:0005576	extracellular region	ZP3L1	zona pellucida sperm-binding protein 3-like
GO:0005576	extracellular region	WNT7A	Protein Wnt
GO:0005576	extracellular region	OTOR	Otoraplin
GO:0005576	extracellular region	MMP17	Uncharacterized protein
GO:0005576	extracellular region	LOC424748	coagulation factor IX-like
GO:0005576	extracellular region	CLPS	Preprocolipase
GO:0005576	extracellular region	PODN	Uncharacterized protein
GO:0005576	extracellular region	SERPINF1	Uncharacterized protein
GO:0005576	extracellular region	DLL1	Delta-like protein
GO:0005576	extracellular region	LOC770450	serine protease inhibitor Kazal-type 6-like
GO:0005576	extracellular region	AVP	Vasotocin-neurophysin VT
GO:0005576	extracellular region	GPC5	Uncharacterized protein
GO:0005576	extracellular region	CPO	Uncharacterized protein
GO:0005576	extracellular region	LOC425756	Uncharacterized protein
GO:0005576	extracellular region	BMP5	Uncharacterized protein
GO:0005576	extracellular region	ORM1	Alpha-1-acid glycoprotein
GO:0005576	extracellular region	NPPC	C-type natriuretic peptide
GO:0005576	extracellular region	MATN3	Matrilin-3
GO:0005576	extracellular region	DSCAM	Uncharacterized protein
GO:0005576	extracellular region	HPX	Hemopexin
GO:0005576	extracellular region	THBS4	Uncharacterized protein
GO:0005576	extracellular region	ZP4	Uncharacterized protein
GO:0005576	extracellular region	CFI	Uncharacterized protein
GO:0005576	extracellular region	FGFR3	Fibroblast growth factor receptor 3-IIIc
GO:0005576	extracellular region	OLFML3	Olfactomedin-like protein 3
GO:0005576	extracellular region	PLG	Uncharacterized protein
GO:0005576	extracellular region	DHRS7C	Uncharacterized protein
GO:0005576	extracellular region	LEAP2	Uncharacterized protein
GO:0005576	extracellular region	RSPO2	Uncharacterized protein
GO:0005576	extracellular region	AGRP	Agouti-related protein
GO:0005576	extracellular region	JAG1	Delta-like protein
GO:0005576	extracellular region	INHBA	Inhibin beta A chain
GO:0005576	extracellular region	SMOC1	Uncharacterized protein
GO:0005576	extracellular region	FASLG	Uncharacterized protein
GO:0005576	extracellular region	TECTB	Beta-tectorin
GO:0005576	extracellular region	LEFTY2	Uncharacterized protein
GO:0005576	extracellular region	LOC771758	C-type lectin domain family 19 member A-like
GO:0005576	extracellular region	ANGPTL4	Uncharacterized protein
GO:0005576	extracellular region	LOC100858177	interferon type A1/A2-like
GO:0005576	extracellular region	FNDC7	fibronectin type III domain containing 7
GO:0005576	extracellular region	ADAMTS3	Uncharacterized protein
GO:0005576	extracellular region	CD200R1L	Cell surface glycoprotein CD200 receptor 1-B
GO:0005576	extracellular region	IFNB	Interferon-beta
GO:0005576	extracellular region	MMP28	Uncharacterized protein
GO:0005576	extracellular region	TNFSF10	Uncharacterized protein
GO:0005576	extracellular region	F11	Uncharacterized protein
GO:0005576	extracellular region	IL6	Interleukin-6
GO:0005576	extracellular region	PTPRZ1	Protein-tyrosine-phosphatase
GO:0005576	extracellular region	HRG	histidine-rich glycoprotein
GO:0005576	extracellular region	ACRBP	acrosin binding protein
GO:0005576	extracellular region	MSLN	mesothelin
GO:0005576	extracellular region	HGF	Uncharacterized protein
GO:0005576	extracellular region	AMH	Uncharacterized protein
GO:0005576	extracellular region	DKK2	Uncharacterized protein
GO:0005576	extracellular region	COL4A1	Uncharacterized protein
GO:0005576	extracellular region	LIPC	Uncharacterized protein
GO:0005576	extracellular region	LGI1	LGI1
GO:0005576	extracellular region	CD163L1	Uncharacterized protein
GO:0005576	extracellular region	ADAMTSL3	Uncharacterized protein
GO:0005576	extracellular region	FSTL4	SPIG1-A
GO:0005576	extracellular region	C5	Uncharacterized protein
GO:0005576	extracellular region	LAMB1	Laminin subunit beta-1
GO:0005576	extracellular region	CFD	Uncharacterized protein
GO:0005576	extracellular region	LOC428086	Uncharacterized protein
GO:0005576	extracellular region	SERPINA3	Uncharacterized protein
GO:0005576	extracellular region	MFI2	Ovotransferrin
GO:0005576	extracellular region	EMCN	endomucin
GO:0005576	extracellular region	ST3GAL3	Alpha-2,3-sialyltransferase III
GO:0005576	extracellular region	CELA1	Uncharacterized protein
GO:0005576	extracellular region	OGN	Mimecan
GO:0005576	extracellular region	HMCN1	Uncharacterized protein
GO:0005576	extracellular region	FGF7	Fibroblast growth factor
GO:0005576	extracellular region	EDN3	Endothelin 3
GO:0005576	extracellular region	MASP2	Uncharacterized protein
GO:0005576	extracellular region	LOC418543	uncharacterized LOC418543
GO:0005576	extracellular region	SCUBE3	Uncharacterized protein
GO:0005576	extracellular region	PLA2G1B	Phospholipase A(2)
GO:0005576	extracellular region	APOA4	Apolipoprotein AIV
GO:0005576	extracellular region	BMP7	Uncharacterized protein
GO:0005576	extracellular region	GUCA2B	Uncharacterized protein
GO:0005576	extracellular region	EGF	Uncharacterized protein
GO:0005576	extracellular region	CRISPLD2	Uncharacterized protein
GO:0005576	extracellular region	A2ML2	alpha-2-macroglobulin-like 2
GO:0005576	extracellular region	AHSG	Uncharacterized protein
GO:0005576	extracellular region	TNFRSF6B	tumor necrosis factor receptor superfamily, member 6b, decoy
GO:0005576	extracellular region	AFP	Alpha-fetoprotein
GO:0005576	extracellular region	LOC427816	tenascin XB
GO:0005576	extracellular region	ITIH2	Inter-alpha inhibitor heavy chain 2
GO:0005576	extracellular region	OLFM1	Noelin
GO:0005576	extracellular region	SERPINC1	Antithrombin-III
GO:0005576	extracellular region	REG4	regenerating islet-derived family, member 4
GO:0005576	extracellular region	IL22	Uncharacterized protein
GO:0005576	extracellular region	ADAM5	Uncharacterized protein
GO:0005576	extracellular region	PXDNL	Uncharacterized protein
GO:0005576	extracellular region	VTG2	Vitellogenin-2
GO:0005576	extracellular region	MSMP	Uncharacterized protein
GO:0005576	extracellular region	ANGPT2	Angiopoietin-2B (Ang-2B)
GO:0005576	extracellular region	ADAM23	Disintegrin and metalloprotease 23
GO:0005576	extracellular region	TNFSF15	TL1A
GO:0005576	extracellular region	BTC	Uncharacterized protein
GO:0005576	extracellular region	CLEC3A	C-type lectin domain family 3, member A
GO:0005576	extracellular region	HPSE2	Uncharacterized protein
GO:0005576	extracellular region	CELA2A	Uncharacterized protein
GO:0005576	extracellular region	LUZP2	leucine zipper protein 2
GO:0005576	extracellular region	CHAD	Uncharacterized protein
GO:0005576	extracellular region	TRH	Pro-thyrotropin-releasing hormone
GO:0005576	extracellular region	IL1B	Interleukin-1beta
GO:0005576	extracellular region	HAPLN4	Uncharacterized protein
GO:0005576	extracellular region	F8	Uncharacterized protein
GO:0005576	extracellular region	ZP2	Uncharacterized protein
GO:0005576	extracellular region	LOXL2	Lysyl oxidase homolog 2
GO:0005576	extracellular region	CRLF1	Uncharacterized protein
GO:0005576	extracellular region	FGF2	Fibroblast growth factor 2
GO:0005576	extracellular region	BMP6	Uncharacterized protein
GO:0005576	extracellular region	AMBP	Uncharacterized protein
GO:0005576	extracellular region	MUC2	Mucin
GO:0005576	extracellular region	NDNF	Uncharacterized protein
GO:0005576	extracellular region	PTN	Pleiotrophin
GO:0005576	extracellular region	ADAMTS8	Uncharacterized protein
GO:0005576	extracellular region	SPON2	Uncharacterized protein
GO:0005576	extracellular region	LOC101747500	granulocyte-macrophage colony-stimulating factor receptor subunit alpha-like
GO:0005576	extracellular region	CCL4	C-C motif chemokine 4 homolog
GO:0005576	extracellular region	PGR	Progesterone receptor
GO:0005576	extracellular region	NPY	Pro-neuropeptide Y
GO:0005576	extracellular region	EPHB3	Receptor protein-tyrosine kinase
GO:0005576	extracellular region	SERPINA9	Uncharacterized protein
GO:0005576	extracellular region	IL5	Interleukin-5
GO:0005576	extracellular region	WNT10A	Protein Wnt
GO:0005576	extracellular region	BMP10	Uncharacterized protein
GO:0005576	extracellular region	KNG1	Uncharacterized protein
GO:0005576	extracellular region	IL17F	Interleukin-17A
GO:0005576	extracellular region	MMP24	Uncharacterized protein
GO:0005576	extracellular region	F5	Uncharacterized protein
GO:0005576	extracellular region	VWA2	Uncharacterized protein
GO:0005576	extracellular region	ANGPT1	Uncharacterized protein
GO:0005576	extracellular region	TNN	Uncharacterized protein
GO:0005576	extracellular region	WNT8B	Protein Wnt
GO:0005576	extracellular region	WNT16	Protein Wnt
GO:0005576	extracellular region	TTR	Transthyretin
GO:0005576	extracellular region	FGFBP1	Uncharacterized protein
GO:0005576	extracellular region	SOSTDC1	Sclerostin domain-containing protein 1
GO:0005576	extracellular region	LOC101750367	BPI fold-containing family B member 4-like
GO:0005576	extracellular region	TEK	Receptor protein-tyrosine kinase
GO:0005576	extracellular region	FST	Follistatin
GO:0005576	extracellular region	WNT6	Protein Wnt
GO:0005576	extracellular region	CHRDL2	Uncharacterized protein
GO:0005576	extracellular region	PIGZ	Uncharacterized protein
GO:0005576	extracellular region	APOA5	Uncharacterized protein
GO:0005576	extracellular region	GDF5	Uncharacterized protein
GO:0005576	extracellular region	CYR61	Protein CYR61
GO:0005576	extracellular region	VTG1	Vitellogenin-1
GO:0005576	extracellular region	ESR2	Estrogen receptor beta
GO:0005576	extracellular region	IHH	Indian hedgehog protein
GO:0005576	extracellular region	LIF	Uncharacterized protein
GO:0005576	extracellular region	LAMC2	Uncharacterized protein
GO:0005576	extracellular region	VIT	Uncharacterized protein
GO:0005576	extracellular region	LOC395381	Uncharacterized protein
GO:0005576	extracellular region	MEGF6	multiple EGF-like-domains 6
GO:0005576	extracellular region	FSTL3	Uncharacterized protein
GO:0005576	extracellular region	SCUBE2	Uncharacterized protein
GO:0005576	extracellular region	LOC770890	Uncharacterized protein
GO:0005576	extracellular region	LOC101748581	polymeric immunoglobulin receptor-like
GO:0005576	extracellular region	WFIKKN1	Uncharacterized protein
GO:0005576	extracellular region	IL8L1	C-X-C motif chemokine
GO:0005576	extracellular region	CD40LG	CD154
GO:0005576	extracellular region	SOST	Uncharacterized protein
GO:0005576	extracellular region	NMU	Neuromedin-U-25
GO:0005576	extracellular region	TREM-B1	Triggering receptor expressed on myeloid cells
GO:0005576	extracellular region	LOC427533	Uncharacterized protein
GO:0005576	extracellular region	COL13A1	Uncharacterized protein
GO:0005576	extracellular region	COL12A1	Collagen alpha-1(XII) chain
GO:0005576	extracellular region	COL4A3	Uncharacterized protein
GO:0005576	extracellular region	ITIH3	Uncharacterized protein
GO:0005576	extracellular region	LOC424917	mucin-4-like
GO:0005576	extracellular region	SS2	Uncharacterized protein
GO:0005576	extracellular region	FIGF	Vascular endothelial growth factor D
GO:0005576	extracellular region	FBLN5	Uncharacterized protein
GO:0005576	extracellular region	C18H17ORF67	chromosome 18 open reading frame, human C17orf67
GO:0005576	extracellular region	SFTPA1	surfactant, pulmonary-associated protein A1
GO:0005576	extracellular region	NPTX2	neuronal pentraxin II
GO:0005576	extracellular region	PCSK6	Uncharacterized protein
GO:0005576	extracellular region	HBAD	Hemoglobin subunit alpha-D
GO:0005576	extracellular region	ADMP	Uncharacterized protein
GO:0005576	extracellular region	ISLR	immunoglobulin superfamily containing leucine-rich repeat
GO:0005576	extracellular region	ADAMTS6	Uncharacterized protein
GO:0005576	extracellular region	SERPINF2	Uncharacterized protein
GO:0005576	extracellular region	FGF6	Fibroblast growth factor
GO:0005576	extracellular region	IL9R	interleukin 9 receptor
GO:0005576	extracellular region	DPT	Uncharacterized protein
GO:0005576	extracellular region	SPINK7	Ovomucoid
GO:0005576	extracellular region	A2M	Uncharacterized protein
GO:0005576	extracellular region	ADAMTSL5	Uncharacterized protein
GO:0016021	integral component of membrane	LOC101748451	Uncharacterized protein
GO:0016021	integral component of membrane	SLC2A12	Uncharacterized protein
GO:0016021	integral component of membrane	CLDN25	Claudin
GO:0016021	integral component of membrane	CACNA1I	Uncharacterized protein
GO:0016021	integral component of membrane	LOC428816	Olfactory receptor
GO:0016021	integral component of membrane	IFITM5	Uncharacterized protein
GO:0016021	integral component of membrane	KCNQ4	Uncharacterized protein
GO:0016021	integral component of membrane	MARVELD2	Uncharacterized protein
GO:0016021	integral component of membrane	ACER2	Uncharacterized protein
GO:0016021	integral component of membrane	SLC35E2B	Uncharacterized protein
GO:0016021	integral component of membrane	SLC6A2	Transporter
GO:0016021	integral component of membrane	GAS1	Uncharacterized protein
GO:0016021	integral component of membrane	MYADML2	myeloid-associated differentiation marker-like 2
GO:0016021	integral component of membrane	LECT1	Leukocyte cell-derived chemotaxin 1
GO:0016021	integral component of membrane	PNLDC1	Uncharacterized protein
GO:0016021	integral component of membrane	PRRG4	Uncharacterized protein
GO:0016021	integral component of membrane	NPY7R	Neuropeptide Y7 receptor
GO:0016021	integral component of membrane	SDC3	Syndecan-3
GO:0016021	integral component of membrane	LOC415934	HEAT repeat-containing protein 8-like
GO:0016021	integral component of membrane	TMPRSS4	Uncharacterized protein
GO:0016021	integral component of membrane	PCDH19	Protocadherin 19
GO:0016021	integral component of membrane	LOC422609	1-acylglycerol-3-phosphate O-acyltransferase 9-like
GO:0016021	integral component of membrane	GPR112	G protein-coupled receptor 112
GO:0016021	integral component of membrane	LOC427665	chemokine-like receptor 1-like
GO:0016021	integral component of membrane	GPR55	Uncharacterized protein
GO:0016021	integral component of membrane	ABHD6	Uncharacterized protein
GO:0016021	integral component of membrane	CACNG3	Voltage-dependent calcium channel gamma subunit
GO:0016021	integral component of membrane	FZD5	Frizzled-8
GO:0016021	integral component of membrane	LOC421584	Uncharacterized protein
GO:0016021	integral component of membrane	FAM171A1	Uncharacterized protein
GO:0016021	integral component of membrane	FAM163A	family with sequence similarity 163, member A
GO:0016021	integral component of membrane	PLXDC1	Uncharacterized protein
GO:0016021	integral component of membrane	LOC100857794	Uncharacterized protein
GO:0016021	integral component of membrane	TNFRSF18	Uncharacterized protein
GO:0016021	integral component of membrane	TM6SF2	transmembrane 6 superfamily member 2
GO:0016021	integral component of membrane	SLC7A10	Uncharacterized protein
GO:0016021	integral component of membrane	ERBB3	Receptor protein-tyrosine kinase
GO:0016021	integral component of membrane	GALR1	Galanin receptor
GO:0016021	integral component of membrane	FLT3	Uncharacterized protein
GO:0016021	integral component of membrane	IL17RD	Interleukin-17 receptor D
GO:0016021	integral component of membrane	CHST11	Uncharacterized protein
GO:0016021	integral component of membrane	DRD1	Dopamine D1A receptor
GO:0016021	integral component of membrane	MFSD2B	major facilitator superfamily domain containing 2B
GO:0016021	integral component of membrane	COR1	Olfactory receptor-like protein COR1
GO:0016021	integral component of membrane	FAM26F	family with sequence similarity 26, member F
GO:0016021	integral component of membrane	PCDH17	Uncharacterized protein
GO:0016021	integral component of membrane	CHRM5	Muscarinic acetylcholine receptor
GO:0016021	integral component of membrane	BARX1	Homeobox protein BarH-like 1
GO:0016021	integral component of membrane	CTXN1	cortexin 1
GO:0016021	integral component of membrane	DISP1	Uncharacterized protein
GO:0016021	integral component of membrane	CDH23	Uncharacterized protein
GO:0016021	integral component of membrane	LOC769317	olfactory receptor 52R1-like
GO:0016021	integral component of membrane	BG2	intestinal zipper protein
GO:0016021	integral component of membrane	REEP1	Uncharacterized protein
GO:0016021	integral component of membrane	VAMP2	Uncharacterized protein
GO:0016021	integral component of membrane	NTRK1	Tyrosine-protein kinase receptor
GO:0016021	integral component of membrane	ACVR1C	Receptor protein serine/threonine kinase
GO:0016021	integral component of membrane	SLC6A13	Transporter
GO:0016021	integral component of membrane	CYP26C1	cytochrome P450, family 26, subfamily C, polypeptide 1
GO:0016021	integral component of membrane	STYK1	Uncharacterized protein
GO:0016021	integral component of membrane	SCARA5	Uncharacterized protein
GO:0016021	integral component of membrane	SLC22A7	Uncharacterized protein
GO:0016021	integral component of membrane	SLC5A1	Uncharacterized protein
GO:0016021	integral component of membrane	ADRA2A	Uncharacterized protein
GO:0016021	integral component of membrane	NPY6R	Uncharacterized protein
GO:0016021	integral component of membrane	LOC427547	Uncharacterized protein
GO:0016021	integral component of membrane	MIP	Lens fiber major intrinsic protein
GO:0016021	integral component of membrane	ZDHHC23	Palmitoyltransferase
GO:0016021	integral component of membrane	ATP6V0A4	V-type proton ATPase subunit a
GO:0016021	integral component of membrane	GJB1	Gap junction protein
GO:0016021	integral component of membrane	ACER1	Uncharacterized protein
GO:0016021	integral component of membrane	C3H1ORF115	chromosome 3 open reading frame, human C1orf115
GO:0016021	integral component of membrane	SLC16A12	Uncharacterized protein
GO:0016021	integral component of membrane	CD72	C-type lectin short form
GO:0016021	integral component of membrane	CDON	Uncharacterized protein
GO:0016021	integral component of membrane	FUT9	Uncharacterized protein
GO:0016021	integral component of membrane	TMEM56	Uncharacterized protein
GO:0016021	integral component of membrane	LTC4S	leukotriene C4 synthase
GO:0016021	integral component of membrane	BAMBI	BMP and activin membrane-bound inhibitor homolog
GO:0016021	integral component of membrane	SYPL1	Uncharacterized protein
GO:0016021	integral component of membrane	SI	Sucrase-isomaltase
GO:0016021	integral component of membrane	PIGR	polymeric immunoglobulin receptor
GO:0016021	integral component of membrane	OBSCN	obscurin, cytoskeletal calmodulin and titin-interacting RhoGEF
GO:0016021	integral component of membrane	LOC420721	Uncharacterized protein
GO:0016021	integral component of membrane	TACR1	Uncharacterized protein
GO:0016021	integral component of membrane	COX18	Uncharacterized protein
GO:0016021	integral component of membrane	CLMP	Uncharacterized protein
GO:0016021	integral component of membrane	SLC34A1	Uncharacterized protein
GO:0016021	integral component of membrane	SLC22A16	Uncharacterized protein
GO:0016021	integral component of membrane	TMEM108	transmembrane protein 108
GO:0016021	integral component of membrane	GPR85	Uncharacterized protein
GO:0016021	integral component of membrane	C7H2ORF66	chromosome 7 open reading frame, human C2orf66
GO:0016021	integral component of membrane	ST8SIA3	Uncharacterized protein
GO:0016021	integral component of membrane	ASIC5	Uncharacterized protein
GO:0016021	integral component of membrane	GHRH-LR	Growth hormone-releasing hormone-like peptide receptor
GO:0016021	integral component of membrane	OPN5	Opsin 5, mammalian type
GO:0016021	integral component of membrane	LOC422276	Sodium/hydrogen exchanger
GO:0016021	integral component of membrane	IFNLR1	Interferon lambda receptor 1
GO:0016021	integral component of membrane	MBOAT2	Membrane-bound O-acyltransferase domain-containing protein 2
GO:0016021	integral component of membrane	LOC419144	Uncharacterized protein
GO:0016021	integral component of membrane	GAL3ST1	Uncharacterized protein
GO:0016021	integral component of membrane	LOC101748157	Uncharacterized protein
GO:0016021	integral component of membrane	FAM155A	family with sequence similarity 155, member A
GO:0016021	integral component of membrane	IL23R	interleukin 23 receptor
GO:0016021	integral component of membrane	FAT2	Uncharacterized protein
GO:0016021	integral component of membrane	LOC418109	Uncharacterized protein
GO:0016021	integral component of membrane	BRS3	Uncharacterized protein
GO:0016021	integral component of membrane	ENG	Uncharacterized protein
GO:0016021	integral component of membrane	KBP	Probable glutamate receptor
GO:0016021	integral component of membrane	DDR2	Protein-tyrosine kinase
GO:0016021	integral component of membrane	GPR50	Melatonin receptor 1C
GO:0016021	integral component of membrane	DLL4	Delta-like protein
GO:0016021	integral component of membrane	SLC12A8	Uncharacterized protein
GO:0016021	integral component of membrane	XKR9	XK-related protein
GO:0016021	integral component of membrane	TLCD2	Uncharacterized protein
GO:0016021	integral component of membrane	LOC101749599	UDP-glucuronosyltransferase 1-9-like
GO:0016021	integral component of membrane	LRRN4	Uncharacterized protein
GO:0016021	integral component of membrane	TAS1R1	Uncharacterized protein
GO:0016021	integral component of membrane	RGR	Uncharacterized protein
GO:0016021	integral component of membrane	LPAR3	Lysophosphatidic acid receptor 3
GO:0016021	integral component of membrane	ENPP1	Uncharacterized protein
GO:0016021	integral component of membrane	GPR83	Uncharacterized protein
GO:0016021	integral component of membrane	MEP1A	Metalloendopeptidase
GO:0016021	integral component of membrane	TNFRSF9	Uncharacterized protein
GO:0016021	integral component of membrane	GPR83-L	Uncharacterized protein
GO:0016021	integral component of membrane	CLCA2	Uncharacterized protein
GO:0016021	integral component of membrane	TMPRSS2	Uncharacterized protein
GO:0016021	integral component of membrane	GJA9	Gap junction protein
GO:0016021	integral component of membrane	KCNQ3	Uncharacterized protein
GO:0016021	integral component of membrane	GABRR1	Uncharacterized protein
GO:0016021	integral component of membrane	SLC12A3	Uncharacterized protein
GO:0016021	integral component of membrane	MPV17	Uncharacterized protein
GO:0016021	integral component of membrane	PEX14	Uncharacterized protein
GO:0016021	integral component of membrane	LCT	Uncharacterized protein
GO:0016021	integral component of membrane	EPHA4	Ephrin type-A receptor 4
GO:0016021	integral component of membrane	CSPG5	Chondroitin sulfate proteoglycan 5
GO:0016021	integral component of membrane	LOC101749834	Uncharacterized protein
GO:0016021	integral component of membrane	TSPAN13	Uncharacterized protein
GO:0016021	integral component of membrane	GALNT13	Polypeptide N-acetylgalactosaminyltransferase
GO:0016021	integral component of membrane	SSPN	Uncharacterized protein
GO:0016021	integral component of membrane	IL21R	interleukin 21 receptor
GO:0016021	integral component of membrane	TMEM27	Uncharacterized protein
GO:0016021	integral component of membrane	PANX1	Pannexin
GO:0016021	integral component of membrane	LOC419080	olfactory receptor 51G2-like
GO:0016021	integral component of membrane	SLC22A13L	Uncharacterized protein
GO:0016021	integral component of membrane	GPR34	Uncharacterized protein
GO:0016021	integral component of membrane	ITGB8	Integrin beta
GO:0016021	integral component of membrane	MOGAT1	Uncharacterized protein
GO:0016021	integral component of membrane	NFASC	Neurofascin
GO:0016021	integral component of membrane	SLC7A7	Uncharacterized protein
GO:0016021	integral component of membrane	CD226	Uncharacterized protein
GO:0016021	integral component of membrane	RET	Uncharacterized protein
GO:0016021	integral component of membrane	LOC428851	fatty acid desaturase 1-like
GO:0016021	integral component of membrane	SLCO2A1	Uncharacterized protein
GO:0016021	integral component of membrane	CLDN15	Claudin
GO:0016021	integral component of membrane	RYR2	Uncharacterized protein
GO:0016021	integral component of membrane	ZP1	Uncharacterized protein
GO:0016021	integral component of membrane	ST3GAL6	Uncharacterized protein
GO:0016021	integral component of membrane	KCNH1	Uncharacterized protein
GO:0016021	integral component of membrane	TMEM182	Uncharacterized protein
GO:0016021	integral component of membrane	SLC23A1	Uncharacterized protein
GO:0016021	integral component of membrane	PLVAP	Uncharacterized protein
GO:0016021	integral component of membrane	HSD3B7	Uncharacterized protein
GO:0016021	integral component of membrane	OPRK1	Uncharacterized protein
GO:0016021	integral component of membrane	LOC100858777	Uncharacterized protein
GO:0016021	integral component of membrane	GRIN2B	Uncharacterized protein
GO:0016021	integral component of membrane	ANO4	Anoctamin
GO:0016021	integral component of membrane	NKAIN1	Na+/K+ transporting ATPase interacting 1
GO:0016021	integral component of membrane	THSD7A	Uncharacterized protein
GO:0016021	integral component of membrane	DBH	Uncharacterized protein
GO:0016021	integral component of membrane	C3ORF48	protein phosphatase 2C-like domain containing 1
GO:0016021	integral component of membrane	GRIN2C	Uncharacterized protein
GO:0016021	integral component of membrane	C15ORF27	Uncharacterized protein
GO:0016021	integral component of membrane	APLNR	Uncharacterized protein
GO:0016021	integral component of membrane	NHEDC2	Uncharacterized protein
GO:0016021	integral component of membrane	IFITM10	Uncharacterized protein
GO:0016021	integral component of membrane	PRLHR	Uncharacterized protein
GO:0016021	integral component of membrane	S1PR1	Uncharacterized protein
GO:0016021	integral component of membrane	LOC768580	Uncharacterized protein
GO:0016021	integral component of membrane	SLC13A1	Uncharacterized protein
GO:0016021	integral component of membrane	SDR42E2	Uncharacterized protein
GO:0016021	integral component of membrane	FZD9	Frizzled-9
GO:0016021	integral component of membrane	TLR3	Toll-like receptor 3
GO:0016021	integral component of membrane	SV2A	Synaptic vesicle glycoprotein 2A
GO:0016021	integral component of membrane	LOC100859173	Uncharacterized protein
GO:0016021	integral component of membrane	ITGA8	Integrin alpha-8
GO:0016021	integral component of membrane	HCN4	Uncharacterized protein
GO:0016021	integral component of membrane	ZP3	Zona pellucida sperm-binding protein 3
GO:0016021	integral component of membrane	KCNB1	Uncharacterized protein
GO:0016021	integral component of membrane	LOC770405	SUN domain-containing protein 3-like
GO:0016021	integral component of membrane	LOC423849	Uncharacterized protein
GO:0016021	integral component of membrane	SFRP4	Uncharacterized protein
GO:0016021	integral component of membrane	CALN1	Uncharacterized protein
GO:0016021	integral component of membrane	LOC100859704	Uncharacterized protein
GO:0016021	integral component of membrane	LOC429936	Uncharacterized protein
GO:0016021	integral component of membrane	PROM2	Uncharacterized protein
GO:0016021	integral component of membrane	LOC429098	fatty-acid amide hydrolase 1-like
GO:0016021	integral component of membrane	SEZ6	Uncharacterized protein
GO:0016021	integral component of membrane	REEP2	Uncharacterized protein
GO:0016021	integral component of membrane	KRTCAP3	keratinocyte associated protein 3
GO:0016021	integral component of membrane	LOC415939	HEAT repeat-containing protein 8-like
GO:0016021	integral component of membrane	LDLRAD4	Uncharacterized protein
GO:0016021	integral component of membrane	TRPM6	Uncharacterized protein
GO:0016021	integral component of membrane	SLC15A1	Peptide transporter PEPT1
GO:0016021	integral component of membrane	DLK1	Uncharacterized protein
GO:0016021	integral component of membrane	LOC768489	Uncharacterized protein
GO:0016021	integral component of membrane	SLC26A6	Uncharacterized protein
GO:0016021	integral component of membrane	GJB2	gap junction protein, beta 2, 26kDa
GO:0016021	integral component of membrane	MET	Receptor protein-tyrosine kinase
GO:0016021	integral component of membrane	LRP2	Uncharacterized protein
GO:0016021	integral component of membrane	DPP10	Uncharacterized protein
GO:0016021	integral component of membrane	TMEM114	Uncharacterized protein
GO:0016021	integral component of membrane	SLC6A20	Transporter
GO:0016021	integral component of membrane	TNFRSF19	Troy-long
GO:0016021	integral component of membrane	SLC7A2	Cationic amino acid transporter 2
GO:0016021	integral component of membrane	GJC1	Gap junction gamma-1 protein
GO:0016021	integral component of membrane	CELSR1	Uncharacterized protein
GO:0016021	integral component of membrane	LTK	Tyrosine-protein kinase receptor
GO:0016021	integral component of membrane	KCNV2	Uncharacterized protein
GO:0016021	integral component of membrane	RRH	Uncharacterized protein
GO:0016021	integral component of membrane	ATP13A5	Uncharacterized protein
GO:0016021	integral component of membrane	LOC100859549	sulfate transporter-like
GO:0016021	integral component of membrane	LOC395944	Sodium channel protein
GO:0016021	integral component of membrane	CMTM8	Uncharacterized protein
GO:0016021	integral component of membrane	SLC7A9	Uncharacterized protein
GO:0016021	integral component of membrane	RGS9BP	Regulator of G-protein signaling 9-binding protein
GO:0016021	integral component of membrane	VAMP1	Uncharacterized protein
GO:0016021	integral component of membrane	CCR10	Uncharacterized protein
GO:0016021	integral component of membrane	CACNA1C	Uncharacterized protein
GO:0016021	integral component of membrane	MC5R	Uncharacterized protein
GO:0016021	integral component of membrane	HRH4	histamine receptor H4
GO:0016021	integral component of membrane	LOC419851	complement component 4 binding protein, alpha chain
GO:0016021	integral component of membrane	FLT4	Receptor protein-tyrosine kinase
GO:0016021	integral component of membrane	TMPRSS11F	Uncharacterized protein
GO:0016021	integral component of membrane	NRCAM	Uncharacterized protein
GO:0016021	integral component of membrane	GPR37L1	Uncharacterized protein
GO:0016021	integral component of membrane	LOC428971	Uncharacterized protein
GO:0016021	integral component of membrane	GLP2R	Uncharacterized protein
GO:0016021	integral component of membrane	SLC6A18	Transporter
GO:0016021	integral component of membrane	LOC417691	Uncharacterized protein
GO:0016021	integral component of membrane	GNRHR	Type 1/III gonadotropin-releasing hormone receptor hexahelical variant
GO:0016021	integral component of membrane	KCNC4	Uncharacterized protein
GO:0016021	integral component of membrane	NIPAL2	Uncharacterized protein
GO:0016021	integral component of membrane	COR8	Olfactory receptor-like protein COR8
GO:0016021	integral component of membrane	FGFR2	Fibroblast growth factor receptor 2
GO:0016021	integral component of membrane	SLC35B3	Uncharacterized protein
GO:0016021	integral component of membrane	GPR128	Uncharacterized protein
GO:0016021	integral component of membrane	LOC418424	uncharacterized LOC418424
GO:0016021	integral component of membrane	LOC100857559	C3a anaphylatoxin chemotactic receptor-like
GO:0016021	integral component of membrane	SLC15A5	Uncharacterized protein
GO:0016021	integral component of membrane	HCN2	Uncharacterized protein
GO:0016021	integral component of membrane	PCSK4	Uncharacterized protein
GO:0016021	integral component of membrane	LOC769577	Uncharacterized protein
GO:0016021	integral component of membrane	PRTG	Protogenin
GO:0016021	integral component of membrane	OTOP1	Uncharacterized protein
GO:0016021	integral component of membrane	SV2C	Uncharacterized protein
GO:0016021	integral component of membrane	GPR149	Probable G-protein coupled receptor 149
GO:0016021	integral component of membrane	LOC417459	Uncharacterized protein
GO:0016021	integral component of membrane	SLC38A8	Uncharacterized protein
GO:0016021	integral component of membrane	LOC100859615	Uncharacterized protein
GO:0016021	integral component of membrane	SELE	Uncharacterized protein
GO:0016021	integral component of membrane	LOC418189	Uncharacterized protein
GO:0016021	integral component of membrane	SLC8A3	Uncharacterized protein
GO:0016021	integral component of membrane	CP	Uncharacterized protein
GO:0016021	integral component of membrane	KIAA1024	KIAA1024
GO:0016021	integral component of membrane	EPHA5	Receptor protein-tyrosine kinase
GO:0016021	integral component of membrane	GABRR2	Uncharacterized protein
GO:0016021	integral component of membrane	LOC770277	Uncharacterized protein
GO:0016021	integral component of membrane	NTRK3	Tyrosine-protein kinase receptor
GO:0016021	integral component of membrane	GJD4	Gap junction protein
GO:0016021	integral component of membrane	LOC771422	transmembrane protein 151B-like
GO:0016021	integral component of membrane	GHSR	Putative growth hormone secretagogue receptor 1a
GO:0016021	integral component of membrane	LOC771069	Uncharacterized protein
GO:0016021	integral component of membrane	ESR1	Estrogen receptor
GO:0016021	integral component of membrane	PROM1	Uncharacterized protein
GO:0016021	integral component of membrane	QRFPR	Orexigenic neuropeptide QRFP receptor
GO:0016021	integral component of membrane	IL22RA1	Uncharacterized protein
GO:0016021	integral component of membrane	P2RX7	P2X purinoceptor
GO:0016021	integral component of membrane	LOC100858624	potassium voltage-gated channel subfamily E member 1-like protein-like
GO:0016021	integral component of membrane	TSPAN15	Tetraspanin
GO:0016021	integral component of membrane	KCNG4	Uncharacterized protein
GO:0016021	integral component of membrane	ITGA9	Uncharacterized protein
GO:0016021	integral component of membrane	TMEM174	transmembrane protein 174
GO:0016021	integral component of membrane	GLRA4	Uncharacterized protein
GO:0016021	integral component of membrane	KITLG	KIT ligand form 4
GO:0016021	integral component of membrane	FMR1NB	Uncharacterized protein
GO:0016021	integral component of membrane	CRHR2	Uncharacterized protein
GO:0016021	integral component of membrane	PDZK1IP1	Uncharacterized protein
GO:0016021	integral component of membrane	LOC416212	Uncharacterized protein
GO:0016021	integral component of membrane	HBEGF	Proheparin-binding EGF-like growth factor
GO:0016021	integral component of membrane	FAM26E	Uncharacterized protein
GO:0016021	integral component of membrane	OR5AS1	Olfactory receptor
GO:0016021	integral component of membrane	SUSD2	Uncharacterized protein
GO:0016021	integral component of membrane	CHRNA9	Neuronal acetylcholine receptor subunit alpha-9
GO:0016021	integral component of membrane	LOC395991	Uncharacterized protein
GO:0016021	integral component of membrane	KCNQ1	Uncharacterized protein
GO:0016021	integral component of membrane	SLC7A14	Uncharacterized protein
GO:0016021	integral component of membrane	LOC100858824	toll-like receptor 2 type-1-like
GO:0016021	integral component of membrane	SCN8A	Sodium channel protein
GO:0016021	integral component of membrane	OR52B2	Olfactory receptor
GO:0016021	integral component of membrane	SERINC2	Uncharacterized protein
GO:0016021	integral component of membrane	SLC6A14	Transporter
GO:0016021	integral component of membrane	GLT8D2	Uncharacterized protein
GO:0016021	integral component of membrane	SLC1A7	Amino acid transporter
GO:0016021	integral component of membrane	TM4SF1	Uncharacterized protein
GO:0016021	integral component of membrane	KCNJ1	Uncharacterized protein
GO:0016021	integral component of membrane	LOC101750517	Uncharacterized protein
GO:0016021	integral component of membrane	FAM26D	family with sequence similarity 26, member D
GO:0016021	integral component of membrane	NSG1	Neuron-specific protein family member 1
GO:0016021	integral component of membrane	CLCN2	Chloride channel protein
GO:0016021	integral component of membrane	NEO1	Uncharacterized protein
GO:0016021	integral component of membrane	ITM2C	Uncharacterized protein
GO:0016021	integral component of membrane	CWH43	cell wall biogenesis 43 C-terminal homolog (S. cerevisiae)
GO:0016021	integral component of membrane	FADS1	Fatty acid desaturase 1
GO:0016021	integral component of membrane	THPO	Uncharacterized protein
GO:0016021	integral component of membrane	KEL	Uncharacterized protein
GO:0016021	integral component of membrane	ATP1B4	Protein ATP1B4
GO:0016021	integral component of membrane	CHST6	Sulfotransferase
GO:0016021	integral component of membrane	RNF223	Uncharacterized protein
GO:0016021	integral component of membrane	SLC4A11	Uncharacterized protein
GO:0016021	integral component of membrane	KDR	Receptor protein-tyrosine kinase
GO:0016021	integral component of membrane	FBXL12	Hepatic lectin
GO:0016021	integral component of membrane	KCNA4	Potassium channel Shaker alpha subunit variant cKv1.4(M)
GO:0016021	integral component of membrane	STX3	Uncharacterized protein
GO:0016021	integral component of membrane	C10ORF112	Uncharacterized protein
GO:0016021	integral component of membrane	KCNS1	Uncharacterized protein
GO:0016021	integral component of membrane	PCDH20	Uncharacterized protein
GO:0016021	integral component of membrane	SNPH	syntaphilin
GO:0016021	integral component of membrane	LOC421195	protocadherin Fat 4-like
GO:0016021	integral component of membrane	FLRT2	Uncharacterized protein
GO:0016021	integral component of membrane	SLC2A2	Solute carrier family 2, facilitated glucose transporter member 2
GO:0016021	integral component of membrane	SEMA5B	Uncharacterized protein
GO:0016021	integral component of membrane	SLC16A14	Uncharacterized protein
GO:0016021	integral component of membrane	SFXN2	Uncharacterized protein
GO:0016021	integral component of membrane	CHRNA10	Neuronal acetylcholine receptor subunit alpha-10
GO:0016021	integral component of membrane	SLC26A9	Uncharacterized protein
GO:0016021	integral component of membrane	DIO1	Type I iodothyronine deiodinase
GO:0016021	integral component of membrane	SLC30A10	solute carrier family 30, member 10
GO:0016021	integral component of membrane	LOC431653	Uncharacterized protein
GO:0016021	integral component of membrane	F3	Uncharacterized protein
GO:0016021	integral component of membrane	LOC101748661	Uncharacterized protein
GO:0016021	integral component of membrane	BDKRB2	Ornithokinin receptor
GO:0016021	integral component of membrane	DUOXA1	Uncharacterized protein
GO:0016021	integral component of membrane	KL	Uncharacterized protein
GO:0016021	integral component of membrane	ADRB1	adrenoceptor beta 1
GO:0016021	integral component of membrane	GALR3	Galanin receptor type 3
GO:0016021	integral component of membrane	CRB2	Uncharacterized protein
GO:0016021	integral component of membrane	F2R	Uncharacterized protein
GO:0016021	integral component of membrane	SLC16A9	Monocarboxylate transporter 9
GO:0016021	integral component of membrane	PDGFRB	Tyrosine-protein kinase receptor
GO:0016021	integral component of membrane	SCN2B	Uncharacterized protein
GO:0016021	integral component of membrane	TMEM204	Uncharacterized protein
GO:0016021	integral component of membrane	DRD3	Dopamine receptor D3
GO:0016021	integral component of membrane	AGPAT3	Uncharacterized protein
GO:0016021	integral component of membrane	CCR5	Uncharacterized protein
GO:0016021	integral component of membrane	CCR7	CCR7
GO:0016021	integral component of membrane	CHRNB3	Neuronal acetylcholine receptor subunit beta-3
GO:0016021	integral component of membrane	IGSF5	Uncharacterized protein
GO:0016021	integral component of membrane	LOC416916	Uncharacterized protein
GO:0016021	integral component of membrane	SLC25A47	Uncharacterized protein
GO:0016021	integral component of membrane	SLC6A5	Transporter
GO:0016021	integral component of membrane	LOC100857298	glucose-6-phosphatase-like
GO:0016021	integral component of membrane	LOC428144	thyrotropin-releasing hormone receptor-like
GO:0016021	integral component of membrane	SSTR3	Uncharacterized protein
GO:0016021	integral component of membrane	CD83	Uncharacterized protein
GO:0016021	integral component of membrane	MANSC4	MANSC domain containing 4
GO:0016021	integral component of membrane	NETO2	Uncharacterized protein
GO:0016021	integral component of membrane	SYT6	Uncharacterized protein
GO:0016021	integral component of membrane	SYNDIG1	Uncharacterized protein
GO:0016021	integral component of membrane	LOC100858703	uncharacterized LOC100858703
GO:0016021	integral component of membrane	IL13RA1	Uncharacterized protein
GO:0016021	integral component of membrane	CACNA1B	Voltage-dependent N-type calcium channel subunit alpha-1B
GO:0016021	integral component of membrane	GJA5	Gap junction protein
GO:0016021	integral component of membrane	CYB5R2	NADH-cytochrome b5 reductase 2
GO:0016021	integral component of membrane	GPR17	Uncharacterized protein
GO:0016021	integral component of membrane	SLC29A4	Uncharacterized protein
GO:0016021	integral component of membrane	CFTR	Uncharacterized protein
GO:0016021	integral component of membrane	RXFP1	Uncharacterized protein
GO:0016021	integral component of membrane	TMX1	thioredoxin-related transmembrane protein 1
GO:0016021	integral component of membrane	FAM159A	family with sequence similarity 159, member A
GO:0016021	integral component of membrane	HRH3	Uncharacterized protein
GO:0016021	integral component of membrane	CYSLTR2	Uncharacterized protein
GO:0016021	integral component of membrane	LOC428404	Sodium channel protein
GO:0016021	integral component of membrane	PRPH2	Peripherin-2
GO:0016021	integral component of membrane	OR8U1	Olfactory receptor-like protein COR4
GO:0016021	integral component of membrane	ITGA2	Uncharacterized protein
GO:0016021	integral component of membrane	TMEM37	Uncharacterized protein
GO:0016021	integral component of membrane	SLC40A1	Uncharacterized protein
GO:0016021	integral component of membrane	KCNAB1	Putative potassim channel beta-subunit
GO:0016021	integral component of membrane	HEPACAM2	Uncharacterized protein
GO:0016021	integral component of membrane	LOC419936	uncharacterized LOC419936
GO:0016021	integral component of membrane	GRIK4	Uncharacterized protein
GO:0016021	integral component of membrane	SLC17A6	Vesicular glutamate transporter 2
GO:0016021	integral component of membrane	OR8D4	Olfactory receptor-like protein COR2
GO:0016021	integral component of membrane	TRPV4	Uncharacterized protein
GO:0016021	integral component of membrane	LOC417741	Uncharacterized protein
GO:0016021	integral component of membrane	GPR39	G-protein coupled receptor 39
GO:0016021	integral component of membrane	ACE	Angiotensin-converting enzyme
GO:0016021	integral component of membrane	STOML3	Uncharacterized protein
GO:0016021	integral component of membrane	CDHR3	Uncharacterized protein
GO:0016021	integral component of membrane	CELSR2	Uncharacterized protein
GO:0016021	integral component of membrane	LOC101751878	solute carrier family 2, facilitated glucose transporter member 11-like
GO:0016021	integral component of membrane	EPHB1	Receptor protein-tyrosine kinase
GO:0016021	integral component of membrane	ABCA7	Uncharacterized protein
GO:0016021	integral component of membrane	FREM1	Uncharacterized protein
GO:0016021	integral component of membrane	SLC18A1	Uncharacterized protein
GO:0016021	integral component of membrane	LOC101750121	Uncharacterized protein
GO:0016021	integral component of membrane	STBD1	starch binding domain 1
GO:0016021	integral component of membrane	CH25H	cholesterol 25-hydroxylase
GO:0016021	integral component of membrane	TNFRSF10B	Uncharacterized protein
GO:0016021	integral component of membrane	LOC101747844	Uncharacterized protein
GO:0016021	integral component of membrane	LOC768760	Protocadherin delta 1
GO:0016021	integral component of membrane	FNDC9	fibronectin type III domain containing 9
GO:0016021	integral component of membrane	MPV17L2	Uncharacterized protein
GO:0016021	integral component of membrane	TM4SF4	Uncharacterized protein
GO:0016021	integral component of membrane	KCNA10	Shaker-like voltage-gated potassium channel cKv1.2
GO:0016021	integral component of membrane	ELOVL2	Elongation of very long chain fatty acids protein
GO:0016021	integral component of membrane	IL12RB2	Uncharacterized protein
GO:0016021	integral component of membrane	CDHR2	Uncharacterized protein
GO:0016021	integral component of membrane	MEP1B	Metalloendopeptidase
GO:0016021	integral component of membrane	KCNJ16	Uncharacterized protein
GO:0016021	integral component of membrane	LOC418836	mannose receptor, C type 2-like
GO:0016021	integral component of membrane	TCP11	t-complex 11 homolog (mouse)
GO:0016021	integral component of membrane	ITGB4	Integrin beta
GO:0016021	integral component of membrane	MRC2	Uncharacterized protein
GO:0016021	integral component of membrane	FFAR4	Omega-3 fatty acid receptor 1
GO:0016021	integral component of membrane	SLC9A4	Sodium/hydrogen exchanger
GO:0016021	integral component of membrane	LOC423134	P2X purinoceptor
GO:0016021	integral component of membrane	PCDH18	Uncharacterized protein
GO:0016021	integral component of membrane	ICOS	Inducible T-cell co-stimulator protein
GO:0016021	integral component of membrane	C9H2ORF82	Uncharacterized protein
GO:0016021	integral component of membrane	OCA2	Uncharacterized protein
GO:0016021	integral component of membrane	LOC101748456	fibronectin type III domain-containing protein 9-like
GO:0016021	integral component of membrane	NAALAD2	Uncharacterized protein
GO:0016021	integral component of membrane	GPR176	Uncharacterized protein
GO:0016021	integral component of membrane	PAQR7	Progestin and adipoQ receptor family member VII, membrane progestin receptor alpha variant 2
GO:0016021	integral component of membrane	NPY1R	Neuropeptide Y receptor Y1
GO:0016021	integral component of membrane	GPR124	Uncharacterized protein
GO:0016021	integral component of membrane	SLC22A3	Uncharacterized protein
GO:0016021	integral component of membrane	TMEM173	Stimulator of interferon genes protein
GO:0016021	integral component of membrane	TMEM240	transmembrane protein 240
GO:0016021	integral component of membrane	SLC5A8	Uncharacterized protein
GO:0016021	integral component of membrane	TMPRSS9	Uncharacterized protein
GO:0016021	integral component of membrane	KCNS2	Uncharacterized protein
GO:0016021	integral component of membrane	CXCR7	RDC1-like G protein-coupled receptor
GO:0016021	integral component of membrane	LOC424523	epithelial chloride channel protein-like
GO:0016021	integral component of membrane	GPRC5A	Uncharacterized protein
GO:0016021	integral component of membrane	VSIG1	V-set and immunoglobulin domain-containing protein 1
GO:0016021	integral component of membrane	MMD	Uncharacterized protein
GO:0016021	integral component of membrane	EPGN	Epigen
GO:0016021	integral component of membrane	KCNT1	Potassium channel subfamily T member 1
GO:0016021	integral component of membrane	CACNA2D3	calcium channel, voltage-dependent, alpha 2/delta subunit 3
GO:0016021	integral component of membrane	ASTN1	Uncharacterized protein
GO:0016021	integral component of membrane	CNGA1	Cyclic nucleotide-gated channel rod photoreceptor subunit alpha
GO:0016021	integral component of membrane	GRIN3B	Uncharacterized protein
GO:0016021	integral component of membrane	TMEM117	Uncharacterized protein
GO:0016021	integral component of membrane	GRIN2A	Uncharacterized protein
GO:0016021	integral component of membrane	PI16	peptidase inhibitor 16
GO:0016021	integral component of membrane	CD86	Uncharacterized protein
GO:0016021	integral component of membrane	IMPG2	Interphotoreceptor matrix proteoglycan 2
GO:0016021	integral component of membrane	SLC9A3	Sodium/hydrogen exchanger
GO:0016021	integral component of membrane	CHST2	Sulfotransferase
GO:0016021	integral component of membrane	LOC423653	Uncharacterized protein
GO:0016021	integral component of membrane	CCR8L	Uncharacterized protein
GO:0016021	integral component of membrane	RHBDF1	Uncharacterized protein
GO:0016021	integral component of membrane	SLC16A10	Uncharacterized protein
GO:0016021	integral component of membrane	IL1R2	Uncharacterized protein
GO:0016021	integral component of membrane	SLC17A8	Uncharacterized protein
GO:0016021	integral component of membrane	ATP6AP1L	Uncharacterized protein
GO:0016021	integral component of membrane	TRPC5	Uncharacterized protein
GO:0016021	integral component of membrane	LRRC32	Uncharacterized protein
GO:0016021	integral component of membrane	CRB1	Uncharacterized protein
GO:0016021	integral component of membrane	TMEM88B	transmembrane protein 88B
GO:0016021	integral component of membrane	GPR18	Uncharacterized protein
GO:0016021	integral component of membrane	LOC100858381	chromosome 11 open reading frame, human C19orf12-like
GO:0016021	integral component of membrane	LRRC66	leucine rich repeat containing 66
GO:0016021	integral component of membrane	CACNA1D	Uncharacterized protein
GO:0016021	integral component of membrane	EFNB2	Uncharacterized protein
GO:0016021	integral component of membrane	SLC25A40	Uncharacterized protein
GO:0016021	integral component of membrane	SCN4A	Sodium channel protein
GO:0016021	integral component of membrane	ABCG5	Uncharacterized protein
GO:0016021	integral component of membrane	MFAP3L	microfibrillar-associated protein 3-like
GO:0016021	integral component of membrane	SLC26A4	Uncharacterized protein
GO:0016021	integral component of membrane	LOC100859804	disintegrin and metalloproteinase domain-containing protein 9-like
GO:0016021	integral component of membrane	LOC428967	Uncharacterized protein
GO:0016021	integral component of membrane	ROR2	Tyrosine-protein kinase transmembrane receptor
GO:0016021	integral component of membrane	SLC5A7	Uncharacterized protein
GO:0016021	integral component of membrane	SFT2D2	Uncharacterized protein
GO:0016021	integral component of membrane	SLC2A10	Uncharacterized protein
GO:0016021	integral component of membrane	LINC00954	long intergenic non-protein coding RNA 954
GO:0016021	integral component of membrane	SLC15A2	Uncharacterized protein
GO:0016021	integral component of membrane	EPCAM	Epithelial cell adhesion molecule
GO:0016021	integral component of membrane	LOC428505	SUN domain-containing protein 3-like
GO:0016021	integral component of membrane	RNF128	Uncharacterized protein
GO:0016021	integral component of membrane	AMN	Uncharacterized protein
GO:0016021	integral component of membrane	ZDHHC18	Palmitoyltransferase
GO:0016021	integral component of membrane	ADCY3	Uncharacterized protein
GO:0016021	integral component of membrane	TMEM213	transmembrane protein 213
GO:0016021	integral component of membrane	PCDH8	Paraxial protocadherin
GO:0016021	integral component of membrane	IFI27L2	Uncharacterized protein
GO:0016021	integral component of membrane	OTOP3	otopetrin 3
GO:0016021	integral component of membrane	PTCH2	Uncharacterized protein
GO:0016021	integral component of membrane	TAS2R7	Taste receptor type 2
GO:0016021	integral component of membrane	MADCAM1	Uncharacterized protein
GO:0016021	integral component of membrane	GLRB	Uncharacterized protein
GO:0016021	integral component of membrane	AQP12	Uncharacterized protein
GO:0016021	integral component of membrane	SLC16A4	Uncharacterized protein
GO:0016021	integral component of membrane	BVES	Blood vessel epicardial substance
GO:0016021	integral component of membrane	LOC418421	suppressor of tumorigenicity 14 protein homolog
GO:0016021	integral component of membrane	ELFN2	Uncharacterized protein
GO:0016021	integral component of membrane	GJD2	Gap junction protein
GO:0016021	integral component of membrane	CHRNA4	Neuronal acetylcholine receptor subunit alpha-4
GO:0016021	integral component of membrane	STXBP5L	syntaxin binding protein 5-like
GO:0016021	integral component of membrane	LOC425441	Uncharacterized protein
GO:0016021	integral component of membrane	SLC16A2	Uncharacterized protein
GO:0016021	integral component of membrane	HEG1	heart development protein with EGF-like domains 1
GO:0016021	integral component of membrane	DNER	Uncharacterized protein
GO:0016021	integral component of membrane	UPK3A	Uncharacterized protein
GO:0016021	integral component of membrane	ELFN1	Uncharacterized protein
GO:0016021	integral component of membrane	GALNT3	Polypeptide N-acetylgalactosaminyltransferase
GO:0016021	integral component of membrane	GPR160	Uncharacterized protein
GO:0016021	integral component of membrane	LPAR5	Uncharacterized protein
GO:0016021	integral component of membrane	LOC100859420	SID1 transmembrane family member 2-like
GO:0016021	integral component of membrane	EPHA10	Receptor protein-tyrosine kinase
GO:0016021	integral component of membrane	LOC769052	protocadherin-23-like
GO:0016021	integral component of membrane	NMUR1	Uncharacterized protein
GO:0016021	integral component of membrane	RAMP3	Receptor activity modifying protein 3
GO:0016021	integral component of membrane	SLC7A13	Uncharacterized protein
GO:0016021	integral component of membrane	TMC1	Transmembrane channel-like protein
GO:0016021	integral component of membrane	GPR26	Uncharacterized protein
GO:0016021	integral component of membrane	PTGFR	Ovarian prostaglandin F2-alpha receptor isoform 1
GO:0016021	integral component of membrane	DISP2	dispatched homolog 2 (Drosophila)
GO:0016021	integral component of membrane	IL1RL1	Uncharacterized protein
GO:0016021	integral component of membrane	IGDCC3	Uncharacterized protein
GO:0016021	integral component of membrane	TMEM215	transmembrane protein 215
GO:0016021	integral component of membrane	CERS1	Uncharacterized protein
GO:0016021	integral component of membrane	LOC101748775	Uncharacterized protein
GO:0016021	integral component of membrane	ORAI2	Protein orai-2
GO:0016021	integral component of membrane	SVOP	Uncharacterized protein
GO:0016021	integral component of membrane	CHRNA5	Neuronal acetylcholine receptor subunit alpha-5
GO:0016021	integral component of membrane	LOC427778	Uncharacterized protein
GO:0016021	integral component of membrane	TMEM179	transmembrane protein 179
GO:0016021	integral component of membrane	JAG2	Delta-like protein
GO:0016021	integral component of membrane	ADRA2C	Uncharacterized protein
GO:0016021	integral component of membrane	LPPR4	Uncharacterized protein
GO:0016021	integral component of membrane	CELSR3	Uncharacterized protein
GO:0016021	integral component of membrane	KCNJ15	Uncharacterized protein
GO:0016021	integral component of membrane	GGT5	Uncharacterized protein
GO:0016021	integral component of membrane	DYSF	Uncharacterized protein
GO:0016021	integral component of membrane	SV2B	Uncharacterized protein
GO:0016021	integral component of membrane	LOC422264	Uncharacterized protein
GO:0016021	integral component of membrane	SLC26A7	Uncharacterized protein
GO:0016021	integral component of membrane	GJA3	Gap junction alpha-3 protein
GO:0016021	integral component of membrane	SLC5A10	Uncharacterized protein
GO:0016021	integral component of membrane	LOC100859636	RING finger protein 170-like
GO:0016021	integral component of membrane	SLC16A5	Uncharacterized protein
GO:0016021	integral component of membrane	LAG3	Uncharacterized protein
GO:0016021	integral component of membrane	SLC27A6	Uncharacterized protein
GO:0016021	integral component of membrane	LPAR4	Uncharacterized protein
GO:0016021	integral component of membrane	LOC417291	Olfactory receptor
GO:0016021	integral component of membrane	HSD17B2	Uncharacterized protein
GO:0016021	integral component of membrane	XCR1	Uncharacterized protein
GO:0016021	integral component of membrane	RHBDL3	Uncharacterized protein
GO:0016021	integral component of membrane	USH2A	Usher syndrome 2A (autosomal recessive, mild)
GO:0016021	integral component of membrane	CERS3	Uncharacterized protein
GO:0016021	integral component of membrane	ZDHHC2	Palmitoyltransferase
GO:0016021	integral component of membrane	CDS1	Phosphatidate cytidylyltransferase
GO:0016021	integral component of membrane	SLCO1C1	Uncharacterized protein
GO:0016021	integral component of membrane	LOC378902	Uncharacterized protein
GO:0016021	integral component of membrane	SLC45A3	Uncharacterized protein
GO:0016021	integral component of membrane	ADAM20	Meltrin epsilon
GO:0016021	integral component of membrane	POPDC2	Uncharacterized protein
GO:0016021	integral component of membrane	LOC769554	solute carrier family 2, facilitated glucose transporter member 11-like
GO:0016021	integral component of membrane	CDH22	Uncharacterized protein
GO:0016021	integral component of membrane	FZD4	Frizzled-4
GO:0016021	integral component of membrane	LDLRAD1	low density lipoprotein receptor class A domain containing 1
GO:0016021	integral component of membrane	SLC9A2	Sodium/hydrogen exchanger
GO:0016021	integral component of membrane	PKD2L1	Uncharacterized protein
GO:0016021	integral component of membrane	DCT	L-dopachrome tautomerase
GO:0016021	integral component of membrane	NUP210L	Uncharacterized protein
GO:0016021	integral component of membrane	NPY2R	Neuropeptide Y receptor type 2
GO:0016021	integral component of membrane	ZP3L1	zona pellucida sperm-binding protein 3-like
GO:0016021	integral component of membrane	CDHR5	Uncharacterized protein
GO:0016021	integral component of membrane	LOC101751793	collagen alpha-1(XXIII) chain-like
GO:0016021	integral component of membrane	CD247	Uncharacterized protein
GO:0016021	integral component of membrane	MAS1	Uncharacterized protein
GO:0016021	integral component of membrane	TRPV1	Uncharacterized protein
GO:0016021	integral component of membrane	SLC35F1	Uncharacterized protein
GO:0016021	integral component of membrane	RHO	Rhodopsin
GO:0016021	integral component of membrane	AGPAT1	1-acyl-sn-glycerol-3-phosphate acyltransferase
GO:0016021	integral component of membrane	LOC425783	C-type lectin domain family 2 member D-like
GO:0016021	integral component of membrane	ABCA4	Uncharacterized protein
GO:0016021	integral component of membrane	ASIC4	Uncharacterized protein
GO:0016021	integral component of membrane	PTCH1	Protein patched homolog 1
GO:0016021	integral component of membrane	S1PR3	Uncharacterized protein
GO:0016021	integral component of membrane	LOC416086	Uncharacterized protein
GO:0016021	integral component of membrane	TMEM184A	transmembrane protein 184A
GO:0016021	integral component of membrane	GPR141	Uncharacterized protein
GO:0016021	integral component of membrane	HTR4	Uncharacterized protein
GO:0016021	integral component of membrane	ATP1A3	Sodium/potassium-transporting ATPase subunit alpha-3
GO:0016021	integral component of membrane	PRLHR2	Prolactin releasing peptide receptor-like protein
GO:0016021	integral component of membrane	DLL1	Delta-like protein
GO:0016021	integral component of membrane	SCD5	Stearoyl-CoA desaturase 5
GO:0016021	integral component of membrane	GRIN1	Uncharacterized protein
GO:0016021	integral component of membrane	ST8SIA5	Uncharacterized protein
GO:0016021	integral component of membrane	GABRR3	Uncharacterized protein
GO:0016021	integral component of membrane	AGTR2	Uncharacterized protein
GO:0016021	integral component of membrane	KLB	Uncharacterized protein
GO:0016021	integral component of membrane	GDAP1	Uncharacterized protein
GO:0016021	integral component of membrane	LOC772218	organic solute transporter subunit alpha-like
GO:0016021	integral component of membrane	LOC101751605	Olfactory receptor
GO:0016021	integral component of membrane	B3GNT7	Uncharacterized protein
GO:0016021	integral component of membrane	ST3GAL5	Uncharacterized protein
GO:0016021	integral component of membrane	NDST3	Uncharacterized protein
GO:0016021	integral component of membrane	LOC100857902	Uncharacterized protein
GO:0016021	integral component of membrane	TSPO2	Uncharacterized protein
GO:0016021	integral component of membrane	ATP8A2	Phospholipid-translocating ATPase
GO:0016021	integral component of membrane	SLC5A12	Uncharacterized protein
GO:0016021	integral component of membrane	LOC428693	Uncharacterized protein
GO:0016021	integral component of membrane	LOC100858529	myelin-oligodendrocyte glycoprotein-like
GO:0016021	integral component of membrane	LOC101750948	Uncharacterized protein
GO:0016021	integral component of membrane	SLC13A4	Uncharacterized protein
GO:0016021	integral component of membrane	EPHA7	Ephrin type-A receptor 7
GO:0016021	integral component of membrane	TMEM200B	transmembrane protein 200B
GO:0016021	integral component of membrane	DSCAM	Uncharacterized protein
GO:0016021	integral component of membrane	TMEM121	Transmembrane protein 121
GO:0016021	integral component of membrane	LOC419409	Golgi integral membrane protein 4-like
GO:0016021	integral component of membrane	CNGA2	Uncharacterized protein
GO:0016021	integral component of membrane	PLD4	Uncharacterized protein
GO:0016021	integral component of membrane	GRIA2	Uncharacterized protein
GO:0016021	integral component of membrane	LRAT	Uncharacterized protein
GO:0016021	integral component of membrane	CLCN1	Chloride channel protein
GO:0016021	integral component of membrane	ZP4	Uncharacterized protein
GO:0016021	integral component of membrane	SCARB1	Uncharacterized protein
GO:0016021	integral component of membrane	B3GAT2	Uncharacterized protein
GO:0016021	integral component of membrane	TMED6	Uncharacterized protein
GO:0016021	integral component of membrane	LOC776146	SUN domain-containing protein 3-like
GO:0016021	integral component of membrane	KLHDC7A	kelch domain containing 7A
GO:0016021	integral component of membrane	HS3ST6	Sulfotransferase
GO:0016021	integral component of membrane	SYNJ2BP	Uncharacterized protein
GO:0016021	integral component of membrane	FGFR3	Fibroblast growth factor receptor 3-IIIc
GO:0016021	integral component of membrane	ALPP	Alkaline phosphatase
GO:0016021	integral component of membrane	ADAM11	Uncharacterized protein
GO:0016021	integral component of membrane	LOC101747931	Olfactory receptor
GO:0016021	integral component of membrane	IL18R1	IL-18 receptor alpha chain
GO:0016021	integral component of membrane	MXRA8	Matrix-remodeling-associated protein 8
GO:0016021	integral component of membrane	KCNE4	Uncharacterized protein
GO:0016021	integral component of membrane	RHCG	Ammonium transporter Rh type C
GO:0016021	integral component of membrane	FBXL18	F-box and leucine-rich repeat protein 18
GO:0016021	integral component of membrane	LOC425214	flagellar attachment zone protein 1-like
GO:0016021	integral component of membrane	GALNT18	Polypeptide N-acetylgalactosaminyltransferase
GO:0016021	integral component of membrane	BMPR2	Receptor protein serine/threonine kinase
GO:0016021	integral component of membrane	JAG1	Delta-like protein
GO:0016021	integral component of membrane	BAI2	Uncharacterized protein
GO:0016021	integral component of membrane	FASLG	Uncharacterized protein
GO:0016021	integral component of membrane	ST8SIA6	Uncharacterized protein
GO:0016021	integral component of membrane	GUCY2C	Guanylate cyclase
GO:0016021	integral component of membrane	LOC769743	SUN domain-containing protein 3-like
GO:0016021	integral component of membrane	SLC22A2	Uncharacterized protein
GO:0016021	integral component of membrane	NPBWR1	Uncharacterized protein
GO:0016021	integral component of membrane	TRPV2	Uncharacterized protein
GO:0016021	integral component of membrane	ABCC8	Uncharacterized protein
GO:0016021	integral component of membrane	ADRA1B	Uncharacterized protein
GO:0016021	integral component of membrane	KCNK12	Uncharacterized protein
GO:0016021	integral component of membrane	OPN4-1	Melanopsin 1 isoform L
GO:0016021	integral component of membrane	FAM173B	family with sequence similarity 173, member B
GO:0016021	integral component of membrane	DUOX2	Uncharacterized protein
GO:0016021	integral component of membrane	BMPR1B	Receptor protein serine/threonine kinase
GO:0016021	integral component of membrane	CD200R1L	Cell surface glycoprotein CD200 receptor 1-B
GO:0016021	integral component of membrane	LOC100858888	Claudin
GO:0016021	integral component of membrane	ATP12A	Uncharacterized protein
GO:0016021	integral component of membrane	TNFSF10	Uncharacterized protein
GO:0016021	integral component of membrane	MC1R	Melanocyte-stimulating hormone receptor
GO:0016021	integral component of membrane	PTPRZ1	Protein-tyrosine-phosphatase
GO:0016021	integral component of membrane	EPHA6	Receptor protein-tyrosine kinase
GO:0016021	integral component of membrane	ITGA11	Uncharacterized protein
GO:0016021	integral component of membrane	LOC422993	Uncharacterized protein
GO:0016021	integral component of membrane	LOC101750561	cell adhesion molecule 4-like
GO:0016021	integral component of membrane	CNIH3	Uncharacterized protein
GO:0016021	integral component of membrane	TECRL	Uncharacterized protein
GO:0016021	integral component of membrane	VTI1A	Uncharacterized protein
GO:0016021	integral component of membrane	SLC25A19	Uncharacterized protein
GO:0016021	integral component of membrane	KCNF1	Uncharacterized protein
GO:0016021	integral component of membrane	LOC769103	olfactory receptor 52R1-like
GO:0016021	integral component of membrane	ATP7B	Uncharacterized protein
GO:0016021	integral component of membrane	TMEM51	transmembrane protein 51
GO:0016021	integral component of membrane	COR6	Olfactory receptor-like protein COR6
GO:0016021	integral component of membrane	PCDH10	Uncharacterized protein
GO:0016021	integral component of membrane	CD38	Uncharacterized protein
GO:0016021	integral component of membrane	FZD7	Frizzled-7
GO:0016021	integral component of membrane	GJA8	Gap junction protein
GO:0016021	integral component of membrane	CXCR4	Uncharacterized protein
GO:0016021	integral component of membrane	AQP4	Uncharacterized protein
GO:0016021	integral component of membrane	FAM189A2	Uncharacterized protein
GO:0016021	integral component of membrane	SLC6A4	Transporter
GO:0016021	integral component of membrane	HTR6	Uncharacterized protein
GO:0016021	integral component of membrane	AQP10	Uncharacterized protein
GO:0016021	integral component of membrane	FREM2	Uncharacterized protein
GO:0016021	integral component of membrane	ELOVL3	Elongation of very long chain fatty acids protein
GO:0016021	integral component of membrane	FCER1G	Fc epsilon receptor 1 gamma chain
GO:0016021	integral component of membrane	FZD8	Frizzled-8
GO:0016021	integral component of membrane	ITGA1	Protein pelota homolog
GO:0016021	integral component of membrane	YIPF7	Yip1 domain family, member 7
GO:0016021	integral component of membrane	EMCN	endomucin
GO:0016021	integral component of membrane	RHAG	Uncharacterized protein
GO:0016021	integral component of membrane	LOC101748788	Uncharacterized protein
GO:0016021	integral component of membrane	FNDC4	Uncharacterized protein
GO:0016021	integral component of membrane	SEMA5A	Uncharacterized protein
GO:0016021	integral component of membrane	KCNJ4	Uncharacterized protein
GO:0016021	integral component of membrane	RHBDL1	Uncharacterized protein
GO:0016021	integral component of membrane	LOC100857811	Tyrosine-protein kinase receptor
GO:0016021	integral component of membrane	ST6GALNAC1	Alpha-N-acetylgalactosaminide alpha-2,6-sialyltransferase 1
GO:0016021	integral component of membrane	SLC35D3	Uncharacterized protein
GO:0016021	integral component of membrane	HTR2B	Serotonin receptor subtype 2b
GO:0016021	integral component of membrane	FMO3	Flavin-containing monooxygenase 3
GO:0016021	integral component of membrane	TMEM120B	Uncharacterized protein
GO:0016021	integral component of membrane	DSC2	Uncharacterized protein
GO:0016021	integral component of membrane	ECEL1	Uncharacterized protein
GO:0016021	integral component of membrane	ST3GAL3	Alpha-2,3-sialyltransferase III
GO:0016021	integral component of membrane	LOC417937	Uncharacterized protein
GO:0016021	integral component of membrane	ABCC9	Uncharacterized protein
GO:0016021	integral component of membrane	CGNRH-R	Uncharacterized protein
GO:0016021	integral component of membrane	LYVE1	Uncharacterized protein
GO:0016021	integral component of membrane	OPN4	Putative Opsin 4 isoform b
GO:0016021	integral component of membrane	SLC26A2	Uncharacterized protein
GO:0016021	integral component of membrane	LOC422179	Uncharacterized protein
GO:0016021	integral component of membrane	CACNA1G	Uncharacterized protein
GO:0016021	integral component of membrane	TMCC3	transmembrane and coiled-coil domain family 3
GO:0016021	integral component of membrane	TNFRSF8	Uncharacterized protein
GO:0016021	integral component of membrane	TYRO3	Receptor protein-tyrosine kinase
GO:0016021	integral component of membrane	FER1L6	Uncharacterized protein
GO:0016021	integral component of membrane	CCR9	Uncharacterized protein
GO:0016021	integral component of membrane	SLC38A7	Uncharacterized protein
GO:0016021	integral component of membrane	CACNA1S	Calcium channel voltage-dependent L type alpha 1S
GO:0016021	integral component of membrane	SLC5A11	Uncharacterized protein
GO:0016021	integral component of membrane	GJC2	Gap junction protein
GO:0016021	integral component of membrane	PECAM1	Uncharacterized protein
GO:0016021	integral component of membrane	SYT14	Uncharacterized protein
GO:0016021	integral component of membrane	SLC39A8	Uncharacterized protein
GO:0016021	integral component of membrane	GABRG1	Gamma-aminobutyric acid A receptor gamma 1 chain
GO:0016021	integral component of membrane	LOC769421	Sulfotransferase
GO:0016021	integral component of membrane	LOC769478	aldehyde dehydrogenase family 3 member B1-like
GO:0016021	integral component of membrane	TMEM81	transmembrane protein 81
GO:0016021	integral component of membrane	EGF	Uncharacterized protein
GO:0016021	integral component of membrane	LOC100857335	Uncharacterized protein
GO:0016021	integral component of membrane	ABCA13	ATP-binding cassette, sub-family A (ABC1), member 13
GO:0016021	integral component of membrane	CHRNA6	Neuronal acetylcholine receptor subunit alpha-6
GO:0016021	integral component of membrane	SYNE2	Uncharacterized protein
GO:0016021	integral component of membrane	SLC34A2	Uncharacterized protein
GO:0016021	integral component of membrane	ST6GALNAC2	Alpha-N-acetylgalactosaminide alpha-2,6-sialyltransferase 2
GO:0016021	integral component of membrane	CDHR1	Cadherin-related family member 1
GO:0016021	integral component of membrane	BLEC1	B-lec
GO:0016021	integral component of membrane	SLC24A3	Uncharacterized protein
GO:0016021	integral component of membrane	FER1L4	Uncharacterized protein
GO:0016021	integral component of membrane	TRPV3	Uncharacterized protein
GO:0016021	integral component of membrane	SYT2	Synaptotagmin II
GO:0016021	integral component of membrane	SLC45A2	solute carrier family 45, member 2
GO:0016021	integral component of membrane	CD4	CD4
GO:0016021	integral component of membrane	LOC768647	Uncharacterized protein
GO:0016021	integral component of membrane	NOX5	Predicted NADPH oxidase-5
GO:0016021	integral component of membrane	P2RX1	P2X purinoceptor
GO:0016021	integral component of membrane	ACKR4	Uncharacterized protein
GO:0016021	integral component of membrane	PITPNM3	Uncharacterized protein
GO:0016021	integral component of membrane	TMEM132B	transmembrane protein 132B
GO:0016021	integral component of membrane	KCNE2	Uncharacterized protein
GO:0016021	integral component of membrane	ADAM5	Uncharacterized protein
GO:0016021	integral component of membrane	SLC27A2	Uncharacterized protein
GO:0016021	integral component of membrane	ST8SIA1	Uncharacterized protein
GO:0016021	integral component of membrane	TAS1R3	Uncharacterized protein
GO:0016021	integral component of membrane	ATP8B3	Phospholipid-translocating ATPase
GO:0016021	integral component of membrane	ADAM23	Disintegrin and metalloprotease 23
GO:0016021	integral component of membrane	TNFSF15	TL1A
GO:0016021	integral component of membrane	S1PR4	Uncharacterized protein
GO:0016021	integral component of membrane	BTC	Uncharacterized protein
GO:0016021	integral component of membrane	LOC100859230	Uncharacterized protein
GO:0016021	integral component of membrane	KCNS3	Uncharacterized protein
GO:0016021	integral component of membrane	KCNJ12	ATP-sensitive inward rectifier potassium channel 12
GO:0016021	integral component of membrane	CACNG2	Voltage-dependent calcium channel gamma subunit
GO:0016021	integral component of membrane	JPH2	Uncharacterized protein
GO:0016021	integral component of membrane	GABRA4	Uncharacterized protein
GO:0016021	integral component of membrane	ROS1	Tyrosine-protein kinase receptor
GO:0016021	integral component of membrane	PCDH12	Uncharacterized protein
GO:0016021	integral component of membrane	KCNK2	Uncharacterized protein
GO:0016021	integral component of membrane	CLDN20	Claudin
GO:0016021	integral component of membrane	TMPRSS6	Uncharacterized protein
GO:0016021	integral component of membrane	ZP2	Uncharacterized protein
GO:0016021	integral component of membrane	EMP1	Uncharacterized protein
GO:0016021	integral component of membrane	RNF152	E3 ubiquitin-protein ligase RNF152
GO:0016021	integral component of membrane	SLC16A8	Monocarboxylate transporter 3
GO:0016021	integral component of membrane	GP1BB	glycoprotein Ib (platelet), beta polypeptide
GO:0016021	integral component of membrane	GRM4	Uncharacterized protein
GO:0016021	integral component of membrane	SYNDIG1L	Uncharacterized protein
GO:0016021	integral component of membrane	GPR22	Uncharacterized protein
GO:0016021	integral component of membrane	LOC423119	Uncharacterized protein
GO:0016021	integral component of membrane	CHRNA7	Neuronal acetylcholine receptor subunit alpha-7
GO:0016021	integral component of membrane	KCNG2	Potassium voltage-gated channel subfamily G member 2
GO:0016021	integral component of membrane	GRM7	Uncharacterized protein
GO:0016021	integral component of membrane	FRAS1	Uncharacterized protein
GO:0016021	integral component of membrane	GRM2	Uncharacterized protein
GO:0016021	integral component of membrane	LOC101750423	synaptotagmin-5-like
GO:0016021	integral component of membrane	LOC770026	Uncharacterized protein
GO:0016021	integral component of membrane	CCR6	C-C chemokine receptor type 6
GO:0016021	integral component of membrane	KCNA2	Voltage-gated potassium channel Kv1.2
GO:0016021	integral component of membrane	LRRC15	Uncharacterized protein
GO:0016021	integral component of membrane	HTR1B	5-hydroxytryptamine receptor 1B
GO:0016021	integral component of membrane	CLDN11	Claudin
GO:0016021	integral component of membrane	SLC44A3	Uncharacterized protein
GO:0016021	integral component of membrane	CRTAM	Uncharacterized protein
GO:0016021	integral component of membrane	LOC101747500	granulocyte-macrophage colony-stimulating factor receptor subunit alpha-like
GO:0016021	integral component of membrane	GABRA2	Uncharacterized protein
GO:0016021	integral component of membrane	GHRHR	Growth hormone-releasing hormone receptor variant 2
GO:0016021	integral component of membrane	C1H12ORF69	chromosome 1 open reading frame, human C12orf69
GO:0016021	integral component of membrane	PTGES	Prostaglandin E synthase
GO:0016021	integral component of membrane	HSD3B2	Uncharacterized protein
GO:0016021	integral component of membrane	ENPEP	Uncharacterized protein
GO:0016021	integral component of membrane	PLP1	Myelin proteolipid protein
GO:0016021	integral component of membrane	LOC428322	Amino acid transporter
GO:0016021	integral component of membrane	EPHB3	Receptor protein-tyrosine kinase
GO:0016021	integral component of membrane	RNF144A	Uncharacterized protein
GO:0016021	integral component of membrane	LOC415713	Galanin receptor type 1
GO:0016021	integral component of membrane	SCNN1G	Uncharacterized protein
GO:0016021	integral component of membrane	ABCC2	Uncharacterized protein
GO:0016021	integral component of membrane	CLCN4	Chloride channel protein
GO:0016021	integral component of membrane	TBXA2R	Uncharacterized protein
GO:0016021	integral component of membrane	LOC427948	Olfactory receptor
GO:0016021	integral component of membrane	MMP24	Uncharacterized protein
GO:0016021	integral component of membrane	LOC770612	Uncharacterized protein
GO:0016021	integral component of membrane	MEGF10	Uncharacterized protein
GO:0016021	integral component of membrane	FUT5	Uncharacterized protein
GO:0016021	integral component of membrane	CLDN8	Claudin
GO:0016021	integral component of membrane	IL5RA	Interleukin-5 receptor subunit alpha isoform 2
GO:0016021	integral component of membrane	GPR88	Uncharacterized protein
GO:0016021	integral component of membrane	ST6GALNAC6	Uncharacterized protein
GO:0016021	integral component of membrane	NALCN	Uncharacterized protein
GO:0016021	integral component of membrane	SYT13	Uncharacterized protein
GO:0016021	integral component of membrane	IGDCC4	immunoglobulin superfamily, DCC subclass, member 4
GO:0016021	integral component of membrane	KCNQ2	Uncharacterized protein
GO:0016021	integral component of membrane	XKR7	XK-related protein
GO:0016021	integral component of membrane	HCN1	Uncharacterized protein
GO:0016021	integral component of membrane	LOC428827	Olfactory receptor
GO:0016021	integral component of membrane	TMPRSS7	Uncharacterized protein
GO:0016021	integral component of membrane	PANX3	Pannexin
GO:0016021	integral component of membrane	STARD3NL	Uncharacterized protein
GO:0016021	integral component of membrane	CHST4	Sulfotransferase
GO:0016021	integral component of membrane	FAM171B	family with sequence similarity 171, member B
GO:0016021	integral component of membrane	NMBR	Uncharacterized protein
GO:0016021	integral component of membrane	LRFN3	leucine rich repeat and fibronectin type III domain containing 3
GO:0016021	integral component of membrane	TEK	Receptor protein-tyrosine kinase
GO:0016021	integral component of membrane	CD79B	Uncharacterized protein
GO:0016021	integral component of membrane	SLAMF8	CD84
GO:0016021	integral component of membrane	CLCNKB	Chloride channel protein
GO:0016021	integral component of membrane	LOC100858077	uncharacterized LOC100858077
GO:0016021	integral component of membrane	HTR1D	Uncharacterized protein
GO:0016021	integral component of membrane	SLC6A19	Transporter
GO:0016021	integral component of membrane	TLR5	Toll-like receptor 5
GO:0016021	integral component of membrane	OTOF	Uncharacterized protein
GO:0016021	integral component of membrane	GABRD	Uncharacterized protein
GO:0016021	integral component of membrane	PEAR1	platelet endothelial aggregation receptor 1
GO:0016021	integral component of membrane	HAS3	Hyaluronan synthase 3
GO:0016021	integral component of membrane	SLC38A2	Sodium-coupled neutral amino acid transporter 2
GO:0016021	integral component of membrane	LOC428824	Uncharacterized protein
GO:0016021	integral component of membrane	TPTE2	Uncharacterized protein
GO:0016021	integral component of membrane	FRMD3	Uncharacterized protein
GO:0016021	integral component of membrane	MOG	myelin oligodendrocyte glycoprotein
GO:0016021	integral component of membrane	GPM6A	Uncharacterized protein
GO:0016021	integral component of membrane	PTPRO	Protein-tyrosine-phosphatase
GO:0016021	integral component of membrane	LPPR5	Uncharacterized protein
GO:0016021	integral component of membrane	SLC39A12	Uncharacterized protein
GO:0016021	integral component of membrane	SCN1A	Uncharacterized protein
GO:0016021	integral component of membrane	SLC46A1	Proton-coupled folate transporter
GO:0016021	integral component of membrane	SLC17A9	Putative uncharacterized protein
GO:0016021	integral component of membrane	MTNR1B	Uncharacterized protein
GO:0016021	integral component of membrane	POPDC3	Popeye domain-containing protein 3
GO:0016021	integral component of membrane	WSCD2	WSC domain containing 2
GO:0016021	integral component of membrane	SMCO4	chromosome 1 open reading frame, human C11orf75
GO:0016021	integral component of membrane	PTGER4	Prostaglandin E2 receptor subtype 4
GO:0016021	integral component of membrane	LAPTM4B	Uncharacterized protein
GO:0016021	integral component of membrane	SLC6A17	Transporter
GO:0016021	integral component of membrane	DSCAML1	Uncharacterized protein
GO:0016021	integral component of membrane	GGT7	Uncharacterized protein
GO:0016021	integral component of membrane	KIAA1161	Uncharacterized protein
GO:0016021	integral component of membrane	BLEC2	NK receptor-like
GO:0016021	integral component of membrane	SLC2A9	Uncharacterized protein
GO:0016021	integral component of membrane	GRM8	Uncharacterized protein
GO:0016021	integral component of membrane	OTOP2	otopetrin 2
GO:0016021	integral component of membrane	LOC101748581	polymeric immunoglobulin receptor-like
GO:0016021	integral component of membrane	FMO4	Dimethylaniline monooxygenase [N-oxide-forming]
GO:0016021	integral component of membrane	CHST12	Uncharacterized protein
GO:0016021	integral component of membrane	CD200	Uncharacterized protein
GO:0016021	integral component of membrane	PHEX	Uncharacterized protein
GO:0016021	integral component of membrane	SLC26A8	Uncharacterized protein
GO:0016021	integral component of membrane	SCTR	Secretin receptor
GO:0016021	integral component of membrane	PPAPDC1A	Uncharacterized protein
GO:0016021	integral component of membrane	LGR4	Uncharacterized protein
GO:0016021	integral component of membrane	AQP9	Aquaporin 9
GO:0016021	integral component of membrane	TACSTD2	Uncharacterized protein
GO:0016021	integral component of membrane	KCNMB4	Uncharacterized protein
GO:0016021	integral component of membrane	GJB6	Gap junction beta-6 protein
GO:0016021	integral component of membrane	CD40LG	CD154
GO:0016021	integral component of membrane	TREM-B1	Triggering receptor expressed on myeloid cells
GO:0016021	integral component of membrane	SLC38A3	Uncharacterized protein
GO:0016021	integral component of membrane	MMD2	Uncharacterized protein
GO:0016021	integral component of membrane	COL13A1	Uncharacterized protein
GO:0016021	integral component of membrane	MPZL3	Uncharacterized protein
GO:0016021	integral component of membrane	TM4SF18	Uncharacterized protein
GO:0016021	integral component of membrane	STX19	Uncharacterized protein
GO:0016021	integral component of membrane	ATP2B2	Calcium-transporting ATPase
GO:0016021	integral component of membrane	LOC101750889	platelet glycoprotein Ib alpha chain-like
GO:0016021	integral component of membrane	HHATL	Uncharacterized protein
GO:0016021	integral component of membrane	CTXN3	cortexin-3
GO:0016021	integral component of membrane	LOC386576	Acetylcholine receptor subunit beta
GO:0016021	integral component of membrane	CD101	CD101 molecule
GO:0016021	integral component of membrane	CNR2	Uncharacterized protein
GO:0016021	integral component of membrane	KCNH5	Uncharacterized protein
GO:0016021	integral component of membrane	CHRM4	Muscarinic acetylcholine receptor M4
GO:0016021	integral component of membrane	TMPRSS3	Uncharacterized protein
GO:0016021	integral component of membrane	LOC422448	Uncharacterized protein
GO:0016021	integral component of membrane	LOC414835	Uncharacterized protein
GO:0016021	integral component of membrane	LOC424917	mucin-4-like
GO:0016021	integral component of membrane	LOC415756	uncharacterized LOC415756
GO:0016021	integral component of membrane	C5H14ORF37	chromosome 5 open reading frame, human C14orf37
GO:0016021	integral component of membrane	PTGER3	Uncharacterized protein
GO:0016021	integral component of membrane	PIGW	Phosphatidylinositol-glycan biosynthesis class W protein
GO:0016021	integral component of membrane	TIMD4	T-cell immunoglobulin and mucin domain containing 4
GO:0016021	integral component of membrane	PIGA	Uncharacterized protein
GO:0016021	integral component of membrane	GJA10	Gap junction protein
GO:0016021	integral component of membrane	SYT12	synaptotagmin XII
GO:0016021	integral component of membrane	LOC771154	Uncharacterized protein
GO:0016021	integral component of membrane	LOC431250	G-protein coupled receptor 183-like
GO:0016021	integral component of membrane	SLC3A1	Uncharacterized protein
GO:0016021	integral component of membrane	PCSK6	Uncharacterized protein
GO:0016021	integral component of membrane	CDH17	Uncharacterized protein
GO:0016021	integral component of membrane	SVOPL	Uncharacterized protein
GO:0016021	integral component of membrane	GPR20	Uncharacterized protein
GO:0016021	integral component of membrane	LOC771308	Type II growth hormone-releasing hormone receptor
GO:0016021	integral component of membrane	ZPLD1	zona pellucida-like domain containing 1
GO:0016021	integral component of membrane	RNF182	Uncharacterized protein
GO:0016021	integral component of membrane	LOC100857840	Uncharacterized protein
GO:0016021	integral component of membrane	ATRNL1	Uncharacterized protein
GO:0016021	integral component of membrane	ANO1	Anoctamin
GO:0016021	integral component of membrane	CHRNA1	Acetylcholine receptor subunit alpha
GO:0016021	integral component of membrane	LOC422442	Uncharacterized protein
GO:0016021	integral component of membrane	CNR1	Uncharacterized protein
GO:0016021	integral component of membrane	NLGN3	Neuroligin 3 isoform A2
GO:0016021	integral component of membrane	IL9R	interleukin 9 receptor
GO:0016021	integral component of membrane	UNC5B	Uncharacterized protein
GO:0016021	integral component of membrane	ITGB6	Integrin beta
GO:0016021	integral component of membrane	ADRA2B	Uncharacterized protein
GO:0016021	integral component of membrane	RNF43	Uncharacterized protein
GO:0016021	integral component of membrane	B4GALNT3	beta-1,4-N-acetyl-galactosaminyl transferase 3
GO:0016021	integral component of membrane	GPR162	Uncharacterized protein
GO:0016021	integral component of membrane	P2RX5	P2X purinoceptor
GO:0016021	integral component of membrane	KCNJ5	Uncharacterized protein
GO:0016021	integral component of membrane	B3GALT5	UDP-Gal:betaGlcNAc beta 1,3-galactosyltransferase, polypeptide 5
GO:0016021	integral component of membrane	SLCO1B1	Uncharacterized protein
GO:0016021	integral component of membrane	LRRC19	leucine rich repeat containing 19
GO:0016021	integral component of membrane	LOC100859224	Uncharacterized protein
GO:0016021	integral component of membrane	LOC101750908	Uncharacterized protein
GO:0016021	integral component of membrane	KCNK10	Uncharacterized protein
GO:0016021	integral component of membrane	SSTR2	Somatostatin receptor type 2
GO:0016021	integral component of membrane	PLXNB1	Uncharacterized protein
GO:0016021	integral component of membrane	CACNA1E	Uncharacterized protein
GO:0005887	integral component of plasma membrane	SLC2A12	Uncharacterized protein
GO:0005887	integral component of plasma membrane	LOC428816	Olfactory receptor
GO:0005887	integral component of plasma membrane	IFITM5	Uncharacterized protein
GO:0005887	integral component of plasma membrane	SLC6A2	Transporter
GO:0005887	integral component of plasma membrane	LOC100859605	Uncharacterized protein
GO:0005887	integral component of plasma membrane	NPY7R	Neuropeptide Y7 receptor
GO:0005887	integral component of plasma membrane	LOC427665	chemokine-like receptor 1-like
GO:0005887	integral component of plasma membrane	GPR55	Uncharacterized protein
GO:0005887	integral component of plasma membrane	LOC421584	Uncharacterized protein
GO:0005887	integral component of plasma membrane	TNFRSF18	Uncharacterized protein
GO:0005887	integral component of plasma membrane	SLC7A10	Uncharacterized protein
GO:0005887	integral component of plasma membrane	ERBB3	Receptor protein-tyrosine kinase
GO:0005887	integral component of plasma membrane	GALR1	Galanin receptor
GO:0005887	integral component of plasma membrane	IL17RD	Interleukin-17 receptor D
GO:0005887	integral component of plasma membrane	DRD1	Dopamine D1A receptor
GO:0005887	integral component of plasma membrane	COR1	Olfactory receptor-like protein COR1
GO:0005887	integral component of plasma membrane	FAM26F	family with sequence similarity 26, member F
GO:0005887	integral component of plasma membrane	CHRM5	Muscarinic acetylcholine receptor
GO:0005887	integral component of plasma membrane	PALM	Paralemmin-1
GO:0005887	integral component of plasma membrane	NTRK1	Tyrosine-protein kinase receptor
GO:0005887	integral component of plasma membrane	SLC6A13	Transporter
GO:0005887	integral component of plasma membrane	SCARA5	Uncharacterized protein
GO:0005887	integral component of plasma membrane	SLC22A7	Uncharacterized protein
GO:0005887	integral component of plasma membrane	SLC5A1	Uncharacterized protein
GO:0005887	integral component of plasma membrane	ADRA2A	Uncharacterized protein
GO:0005887	integral component of plasma membrane	NPY6R	Uncharacterized protein
GO:0005887	integral component of plasma membrane	MIP	Lens fiber major intrinsic protein
GO:0005887	integral component of plasma membrane	SLC16A12	Uncharacterized protein
GO:0005887	integral component of plasma membrane	CD72	C-type lectin short form
GO:0005887	integral component of plasma membrane	SYPL1	Uncharacterized protein
GO:0005887	integral component of plasma membrane	PIGR	polymeric immunoglobulin receptor
GO:0005887	integral component of plasma membrane	TACR1	Uncharacterized protein
GO:0005887	integral component of plasma membrane	SLC34A1	Uncharacterized protein
GO:0005887	integral component of plasma membrane	SLC22A16	Uncharacterized protein
GO:0005887	integral component of plasma membrane	ASIC5	Uncharacterized protein
GO:0005887	integral component of plasma membrane	GHRH-LR	Growth hormone-releasing hormone-like peptide receptor
GO:0005887	integral component of plasma membrane	LOC101748157	Uncharacterized protein
GO:0005887	integral component of plasma membrane	LOC418109	Uncharacterized protein
GO:0005887	integral component of plasma membrane	KBP	Probable glutamate receptor
GO:0005887	integral component of plasma membrane	DDR2	Protein-tyrosine kinase
GO:0005887	integral component of plasma membrane	GPR50	Melatonin receptor 1C
GO:0005887	integral component of plasma membrane	SLC12A8	Uncharacterized protein
GO:0005887	integral component of plasma membrane	LRRN4	Uncharacterized protein
GO:0005887	integral component of plasma membrane	RGR	Uncharacterized protein
GO:0005887	integral component of plasma membrane	LPAR3	Lysophosphatidic acid receptor 3
GO:0005887	integral component of plasma membrane	ENPP1	Uncharacterized protein
GO:0005887	integral component of plasma membrane	GPR83	Uncharacterized protein
GO:0005887	integral component of plasma membrane	MEP1A	Metalloendopeptidase
GO:0005887	integral component of plasma membrane	TNFRSF9	Uncharacterized protein
GO:0005887	integral component of plasma membrane	GPR83-L	Uncharacterized protein
GO:0005887	integral component of plasma membrane	CLCA2	Uncharacterized protein
GO:0005887	integral component of plasma membrane	TMPRSS2	Uncharacterized protein
GO:0005887	integral component of plasma membrane	SLC12A3	Uncharacterized protein
GO:0005887	integral component of plasma membrane	LCT	Uncharacterized protein
GO:0005887	integral component of plasma membrane	EPHA4	Ephrin type-A receptor 4
GO:0005887	integral component of plasma membrane	CSPG5	Chondroitin sulfate proteoglycan 5
GO:0005887	integral component of plasma membrane	LOC101749834	Uncharacterized protein
GO:0005887	integral component of plasma membrane	TSPAN13	Uncharacterized protein
GO:0005887	integral component of plasma membrane	SSPN	Uncharacterized protein
GO:0005887	integral component of plasma membrane	SLC22A13L	Uncharacterized protein
GO:0005887	integral component of plasma membrane	GPR34	Uncharacterized protein
GO:0005887	integral component of plasma membrane	CD226	Uncharacterized protein
GO:0005887	integral component of plasma membrane	RET	Uncharacterized protein
GO:0005887	integral component of plasma membrane	SLCO2A1	Uncharacterized protein
GO:0005887	integral component of plasma membrane	KCNH1	Uncharacterized protein
GO:0005887	integral component of plasma membrane	SLC23A1	Uncharacterized protein
GO:0005887	integral component of plasma membrane	OPRK1	Uncharacterized protein
GO:0005887	integral component of plasma membrane	APLNR	Uncharacterized protein
GO:0005887	integral component of plasma membrane	PRLHR	Uncharacterized protein
GO:0005887	integral component of plasma membrane	SLC13A1	Uncharacterized protein
GO:0005887	integral component of plasma membrane	TLR3	Toll-like receptor 3
GO:0005887	integral component of plasma membrane	LOC100859173	Uncharacterized protein
GO:0005887	integral component of plasma membrane	HCN4	Uncharacterized protein
GO:0005887	integral component of plasma membrane	LOC423849	Uncharacterized protein
GO:0005887	integral component of plasma membrane	REEP2	Uncharacterized protein
GO:0005887	integral component of plasma membrane	SLC15A1	Peptide transporter PEPT1
GO:0005887	integral component of plasma membrane	SLC26A6	Uncharacterized protein
GO:0005887	integral component of plasma membrane	KIAA1324	Uncharacterized protein
GO:0005887	integral component of plasma membrane	MET	Receptor protein-tyrosine kinase
GO:0005887	integral component of plasma membrane	SLC6A20	Transporter
GO:0005887	integral component of plasma membrane	SLC7A2	Cationic amino acid transporter 2
GO:0005887	integral component of plasma membrane	CELSR1	Uncharacterized protein
GO:0005887	integral component of plasma membrane	LTK	Tyrosine-protein kinase receptor
GO:0005887	integral component of plasma membrane	RRH	Uncharacterized protein
GO:0005887	integral component of plasma membrane	ATP13A5	Uncharacterized protein
GO:0005887	integral component of plasma membrane	LOC100859549	sulfate transporter-like
GO:0005887	integral component of plasma membrane	SLC7A9	Uncharacterized protein
GO:0005887	integral component of plasma membrane	VAMP1	Uncharacterized protein
GO:0005887	integral component of plasma membrane	CCR10	Uncharacterized protein
GO:0005887	integral component of plasma membrane	MC5R	Uncharacterized protein
GO:0005887	integral component of plasma membrane	HRH4	histamine receptor H4
GO:0005887	integral component of plasma membrane	FLT4	Receptor protein-tyrosine kinase
GO:0005887	integral component of plasma membrane	TMPRSS11F	Uncharacterized protein
GO:0005887	integral component of plasma membrane	NRCAM	Uncharacterized protein
GO:0005887	integral component of plasma membrane	LOC428971	Uncharacterized protein
GO:0005887	integral component of plasma membrane	LOC416959	melanotransferrin-like
GO:0005887	integral component of plasma membrane	SLC6A18	Transporter
GO:0005887	integral component of plasma membrane	GNRHR	Type 1/III gonadotropin-releasing hormone receptor hexahelical variant
GO:0005887	integral component of plasma membrane	COR8	Olfactory receptor-like protein COR8
GO:0005887	integral component of plasma membrane	FGFR2	Fibroblast growth factor receptor 2
GO:0005887	integral component of plasma membrane	LOC418424	uncharacterized LOC418424
GO:0005887	integral component of plasma membrane	LOC100857559	C3a anaphylatoxin chemotactic receptor-like
GO:0005887	integral component of plasma membrane	HCN2	Uncharacterized protein
GO:0005887	integral component of plasma membrane	LOC769577	Uncharacterized protein
GO:0005887	integral component of plasma membrane	GPR149	Probable G-protein coupled receptor 149
GO:0005887	integral component of plasma membrane	LOC417459	Uncharacterized protein
GO:0005887	integral component of plasma membrane	LOC418189	Uncharacterized protein
GO:0005887	integral component of plasma membrane	EPHA5	Receptor protein-tyrosine kinase
GO:0005887	integral component of plasma membrane	GABRR2	Uncharacterized protein
GO:0005887	integral component of plasma membrane	LOC770277	Uncharacterized protein
GO:0005887	integral component of plasma membrane	NTRK3	Tyrosine-protein kinase receptor
GO:0005887	integral component of plasma membrane	PROM1	Uncharacterized protein
GO:0005887	integral component of plasma membrane	QRFPR	Orexigenic neuropeptide QRFP receptor
GO:0005887	integral component of plasma membrane	P2RX7	P2X purinoceptor
GO:0005887	integral component of plasma membrane	TSPAN15	Tetraspanin
GO:0005887	integral component of plasma membrane	GLRA4	Uncharacterized protein
GO:0005887	integral component of plasma membrane	FRS2	Uncharacterized protein
GO:0005887	integral component of plasma membrane	CRHR2	Uncharacterized protein
GO:0005887	integral component of plasma membrane	HBEGF	Proheparin-binding EGF-like growth factor
GO:0005887	integral component of plasma membrane	FAM26E	Uncharacterized protein
GO:0005887	integral component of plasma membrane	OR5AS1	Olfactory receptor
GO:0005887	integral component of plasma membrane	CHRNA9	Neuronal acetylcholine receptor subunit alpha-9
GO:0005887	integral component of plasma membrane	SLC7A14	Uncharacterized protein
GO:0005887	integral component of plasma membrane	SLC6A14	Transporter
GO:0005887	integral component of plasma membrane	TM4SF1	Uncharacterized protein
GO:0005887	integral component of plasma membrane	KCNJ1	Uncharacterized protein
GO:0005887	integral component of plasma membrane	FAM26D	family with sequence similarity 26, member D
GO:0005887	integral component of plasma membrane	THPO	Uncharacterized protein
GO:0005887	integral component of plasma membrane	ATP1B4	Protein ATP1B4
GO:0005887	integral component of plasma membrane	SLC4A11	Uncharacterized protein
GO:0005887	integral component of plasma membrane	KDR	Receptor protein-tyrosine kinase
GO:0005887	integral component of plasma membrane	FBXL12	Hepatic lectin
GO:0005887	integral component of plasma membrane	KCNA4	Potassium channel Shaker alpha subunit variant cKv1.4(M)
GO:0005887	integral component of plasma membrane	FLRT2	Uncharacterized protein
GO:0005887	integral component of plasma membrane	SLC2A2	Solute carrier family 2, facilitated glucose transporter member 2
GO:0005887	integral component of plasma membrane	SLC26A9	Uncharacterized protein
GO:0005887	integral component of plasma membrane	LOC101748661	Uncharacterized protein
GO:0005887	integral component of plasma membrane	KL	Uncharacterized protein
GO:0005887	integral component of plasma membrane	ADRB1	adrenoceptor beta 1
GO:0005887	integral component of plasma membrane	GALR3	Galanin receptor type 3
GO:0005887	integral component of plasma membrane	F2R	Uncharacterized protein
GO:0005887	integral component of plasma membrane	DRD3	Dopamine receptor D3
GO:0005887	integral component of plasma membrane	CCR5	Uncharacterized protein
GO:0005887	integral component of plasma membrane	LOC416916	Uncharacterized protein
GO:0005887	integral component of plasma membrane	SLC6A5	Transporter
GO:0005887	integral component of plasma membrane	LOC428144	thyrotropin-releasing hormone receptor-like
GO:0005887	integral component of plasma membrane	SSTR3	Uncharacterized protein
GO:0005887	integral component of plasma membrane	CD83	Uncharacterized protein
GO:0005887	integral component of plasma membrane	SYNDIG1	Uncharacterized protein
GO:0005887	integral component of plasma membrane	GJA5	Gap junction protein
GO:0005887	integral component of plasma membrane	GPR17	Uncharacterized protein
GO:0005887	integral component of plasma membrane	HRH3	Uncharacterized protein
GO:0005887	integral component of plasma membrane	PRPH2	Peripherin-2
GO:0005887	integral component of plasma membrane	OR8U1	Olfactory receptor-like protein COR4
GO:0005887	integral component of plasma membrane	SLC40A1	Uncharacterized protein
GO:0005887	integral component of plasma membrane	OR8D4	Olfactory receptor-like protein COR2
GO:0005887	integral component of plasma membrane	GPR39	G-protein coupled receptor 39
GO:0005887	integral component of plasma membrane	STOML3	Uncharacterized protein
GO:0005887	integral component of plasma membrane	LOC101751878	solute carrier family 2, facilitated glucose transporter member 11-like
GO:0005887	integral component of plasma membrane	EPHB1	Receptor protein-tyrosine kinase
GO:0005887	integral component of plasma membrane	ABCA7	Uncharacterized protein
GO:0005887	integral component of plasma membrane	STBD1	starch binding domain 1
GO:0005887	integral component of plasma membrane	IL12RB2	Uncharacterized protein
GO:0005887	integral component of plasma membrane	MEP1B	Metalloendopeptidase
GO:0005887	integral component of plasma membrane	KCNJ16	Uncharacterized protein
GO:0005887	integral component of plasma membrane	FFAR4	Omega-3 fatty acid receptor 1
GO:0005887	integral component of plasma membrane	ICOS	Inducible T-cell co-stimulator protein
GO:0005887	integral component of plasma membrane	ART7B	NAD(P)(+)--arginine ADP-ribosyltransferase
GO:0005887	integral component of plasma membrane	GPR176	Uncharacterized protein
GO:0005887	integral component of plasma membrane	NPY1R	Neuropeptide Y receptor Y1
GO:0005887	integral component of plasma membrane	SLC22A3	Uncharacterized protein
GO:0005887	integral component of plasma membrane	TMPRSS9	Uncharacterized protein
GO:0005887	integral component of plasma membrane	LOC424523	epithelial chloride channel protein-like
GO:0005887	integral component of plasma membrane	GPRC5A	Uncharacterized protein
GO:0005887	integral component of plasma membrane	MMD	Uncharacterized protein
GO:0005887	integral component of plasma membrane	EPGN	Epigen
GO:0005887	integral component of plasma membrane	CNGA1	Cyclic nucleotide-gated channel rod photoreceptor subunit alpha
GO:0005887	integral component of plasma membrane	CCR8L	Uncharacterized protein
GO:0005887	integral component of plasma membrane	SLC16A10	Uncharacterized protein
GO:0005887	integral component of plasma membrane	TRPC5	Uncharacterized protein
GO:0005887	integral component of plasma membrane	LRRC32	Uncharacterized protein
GO:0005887	integral component of plasma membrane	EFNB2	Uncharacterized protein
GO:0005887	integral component of plasma membrane	SCN4A	Sodium channel protein
GO:0005887	integral component of plasma membrane	SLC26A4	Uncharacterized protein
GO:0005887	integral component of plasma membrane	ROR2	Tyrosine-protein kinase transmembrane receptor
GO:0005887	integral component of plasma membrane	SLC2A10	Uncharacterized protein
GO:0005887	integral component of plasma membrane	SLC15A2	Uncharacterized protein
GO:0005887	integral component of plasma membrane	PCDH8	Paraxial protocadherin
GO:0005887	integral component of plasma membrane	GLRB	Uncharacterized protein
GO:0005887	integral component of plasma membrane	SLC16A4	Uncharacterized protein
GO:0005887	integral component of plasma membrane	LOC418421	suppressor of tumorigenicity 14 protein homolog
GO:0005887	integral component of plasma membrane	LOC425441	Uncharacterized protein
GO:0005887	integral component of plasma membrane	SLC16A2	Uncharacterized protein
GO:0005887	integral component of plasma membrane	EPHA10	Receptor protein-tyrosine kinase
GO:0005887	integral component of plasma membrane	NMUR1	Uncharacterized protein
GO:0005887	integral component of plasma membrane	SLC7A13	Uncharacterized protein
GO:0005887	integral component of plasma membrane	GPR26	Uncharacterized protein
GO:0005887	integral component of plasma membrane	PTGFR	Ovarian prostaglandin F2-alpha receptor isoform 1
GO:0005887	integral component of plasma membrane	IGDCC3	Uncharacterized protein
GO:0005887	integral component of plasma membrane	JAG2	Delta-like protein
GO:0005887	integral component of plasma membrane	ADRA2C	Uncharacterized protein
GO:0005887	integral component of plasma membrane	LPPR4	Uncharacterized protein
GO:0005887	integral component of plasma membrane	KCNJ15	Uncharacterized protein
GO:0005887	integral component of plasma membrane	LOC422264	Uncharacterized protein
GO:0005887	integral component of plasma membrane	SLC16A5	Uncharacterized protein
GO:0005887	integral component of plasma membrane	LPAR4	Uncharacterized protein
GO:0005887	integral component of plasma membrane	LOC419276	Uncharacterized protein
GO:0005887	integral component of plasma membrane	XCR1	Uncharacterized protein
GO:0005887	integral component of plasma membrane	ZDHHC2	Palmitoyltransferase
GO:0005887	integral component of plasma membrane	SLCO1C1	Uncharacterized protein
GO:0005887	integral component of plasma membrane	LOC769554	solute carrier family 2, facilitated glucose transporter member 11-like
GO:0005887	integral component of plasma membrane	FZD4	Frizzled-4
GO:0005887	integral component of plasma membrane	NPY2R	Neuropeptide Y receptor type 2
GO:0005887	integral component of plasma membrane	RHO	Rhodopsin
GO:0005887	integral component of plasma membrane	LOC425783	C-type lectin domain family 2 member D-like
GO:0005887	integral component of plasma membrane	ABCA4	Uncharacterized protein
GO:0005887	integral component of plasma membrane	ASIC4	Uncharacterized protein
GO:0005887	integral component of plasma membrane	PTCH1	Protein patched homolog 1
GO:0005887	integral component of plasma membrane	MMP17	Uncharacterized protein
GO:0005887	integral component of plasma membrane	S1PR3	Uncharacterized protein
GO:0005887	integral component of plasma membrane	LOC416086	Uncharacterized protein
GO:0005887	integral component of plasma membrane	GPR141	Uncharacterized protein
GO:0005887	integral component of plasma membrane	HTR4	Uncharacterized protein
GO:0005887	integral component of plasma membrane	PRLHR2	Prolactin releasing peptide receptor-like protein
GO:0005887	integral component of plasma membrane	DLL1	Delta-like protein
GO:0005887	integral component of plasma membrane	GRIN1	Uncharacterized protein
GO:0005887	integral component of plasma membrane	GPC5	Uncharacterized protein
GO:0005887	integral component of plasma membrane	GABRR3	Uncharacterized protein
GO:0005887	integral component of plasma membrane	ST3GAL5	Uncharacterized protein
GO:0005887	integral component of plasma membrane	LOC100857902	Uncharacterized protein
GO:0005887	integral component of plasma membrane	LOC101750948	Uncharacterized protein
GO:0005887	integral component of plasma membrane	SLC13A4	Uncharacterized protein
GO:0005887	integral component of plasma membrane	EPHA7	Ephrin type-A receptor 7
GO:0005887	integral component of plasma membrane	DSCAM	Uncharacterized protein
GO:0005887	integral component of plasma membrane	CNGA2	Uncharacterized protein
GO:0005887	integral component of plasma membrane	GRIA2	Uncharacterized protein
GO:0005887	integral component of plasma membrane	CLCN1	Chloride channel protein
GO:0005887	integral component of plasma membrane	SCARB1	Uncharacterized protein
GO:0005887	integral component of plasma membrane	FGFR3	Fibroblast growth factor receptor 3-IIIc
[truncated: 2,746 more rows]

## Sheet: Downregulated DEGs in BP terms
Supplementary table 4.4 Down-regulated DEGs in GO terms for biological process
[truncated: 1,989 more rows]

[truncated: 2 more sheets: Downregulated DEGs in MF terms, Downregulated DEGs in CC terms]
