# Supplementary material for: Global gene expression analysis data of chicken dendritic cells infected with H9N2 avian influenza virus
Source: Data Brief. 2020 Mar 16;30:105430. doi: 10.1016/j.dib.2020.105430 (PMC7152653; doi:10.1016/j.dib.2020.105430)
Supplement: Supplementary file 1 [file mmc1.zip › Supplementary material/Supplementary Table 5.xlsx]

## Sheet: Upregulated DEGs in pathways
Supplementary table 5.1 Up-regulated DEGs in KEGG pathways
PathwayID	PathwayTerm	DEGs	Description
PATH:04080	Neuroactive ligand-receptor interaction	NPY7R	Neuropeptide Y7 receptor
PATH:04080	Neuroactive ligand-receptor interaction	LEPR	Uncharacterized protein
PATH:04080	Neuroactive ligand-receptor interaction	MCHR1	melanin-concentrating hormone receptor 1
PATH:04080	Neuroactive ligand-receptor interaction	GALR1	Galanin receptor
PATH:04080	Neuroactive ligand-receptor interaction	DRD1	Dopamine D1A receptor
PATH:04080	Neuroactive ligand-receptor interaction	CHRM5	Muscarinic acetylcholine receptor
PATH:04080	Neuroactive ligand-receptor interaction	ADRA2A	Uncharacterized protein
PATH:04080	Neuroactive ligand-receptor interaction	NPY6R	Uncharacterized protein
PATH:04080	Neuroactive ligand-receptor interaction	F2	Prothrombin
PATH:04080	Neuroactive ligand-receptor interaction	TACR1	Uncharacterized protein
PATH:04080	Neuroactive ligand-receptor interaction	GHRH-LR	Growth hormone-releasing hormone-like peptide receptor
PATH:04080	Neuroactive ligand-receptor interaction	BRS3	Uncharacterized protein
PATH:04080	Neuroactive ligand-receptor interaction	KBP	Probable glutamate receptor
PATH:04080	Neuroactive ligand-receptor interaction	GPR50	Melatonin receptor 1C
PATH:04080	Neuroactive ligand-receptor interaction	LPAR3	Lysophosphatidic acid receptor 3
PATH:04080	Neuroactive ligand-receptor interaction	GPR83	Uncharacterized protein
PATH:04080	Neuroactive ligand-receptor interaction	GPR83-L	Uncharacterized protein
PATH:04080	Neuroactive ligand-receptor interaction	GABRR1	Uncharacterized protein
PATH:04080	Neuroactive ligand-receptor interaction	OPRK1	Uncharacterized protein
PATH:04080	Neuroactive ligand-receptor interaction	GRIN2B	Uncharacterized protein
PATH:04080	Neuroactive ligand-receptor interaction	APLNR	Uncharacterized protein
PATH:04080	Neuroactive ligand-receptor interaction	PRLHR	Uncharacterized protein
PATH:04080	Neuroactive ligand-receptor interaction	S1PR1	Uncharacterized protein
PATH:04080	Neuroactive ligand-receptor interaction	LOC100859173	Uncharacterized protein
PATH:04080	Neuroactive ligand-receptor interaction	MC5R	Uncharacterized protein
PATH:04080	Neuroactive ligand-receptor interaction	HRH4	histamine receptor H4
PATH:04080	Neuroactive ligand-receptor interaction	GLP2R	Uncharacterized protein
PATH:04080	Neuroactive ligand-receptor interaction	GNRHR	Type 1/III gonadotropin-releasing hormone receptor hexahelical variant
PATH:04080	Neuroactive ligand-receptor interaction	LOC100857559	C3a anaphylatoxin chemotactic receptor-like
PATH:04080	Neuroactive ligand-receptor interaction	GABRR2	Uncharacterized protein
PATH:04080	Neuroactive ligand-receptor interaction	LOC770277	Uncharacterized protein
PATH:04080	Neuroactive ligand-receptor interaction	GHSR	Putative growth hormone secretagogue receptor 1a
PATH:04080	Neuroactive ligand-receptor interaction	P2RX7	P2X purinoceptor
PATH:04080	Neuroactive ligand-receptor interaction	CRHR2	Uncharacterized protein
PATH:04080	Neuroactive ligand-receptor interaction	CHRNA9	Neuronal acetylcholine receptor subunit alpha-9
PATH:04080	Neuroactive ligand-receptor interaction	CHRNA10	Neuronal acetylcholine receptor subunit alpha-10
PATH:04080	Neuroactive ligand-receptor interaction	BDKRB2	Ornithokinin receptor
PATH:04080	Neuroactive ligand-receptor interaction	ADRB1	adrenoceptor beta 1
PATH:04080	Neuroactive ligand-receptor interaction	GALR3	Galanin receptor type 3
PATH:04080	Neuroactive ligand-receptor interaction	F2R	Uncharacterized protein
PATH:04080	Neuroactive ligand-receptor interaction	DRD3	Dopamine receptor D3
PATH:04080	Neuroactive ligand-receptor interaction	CHRNB3	Neuronal acetylcholine receptor subunit beta-3
PATH:04080	Neuroactive ligand-receptor interaction	LOC428144	thyrotropin-releasing hormone receptor-like
PATH:04080	Neuroactive ligand-receptor interaction	SSTR3	Uncharacterized protein
PATH:04080	Neuroactive ligand-receptor interaction	RXFP1	Uncharacterized protein
PATH:04080	Neuroactive ligand-receptor interaction	HRH3	Uncharacterized protein
PATH:04080	Neuroactive ligand-receptor interaction	CYSLTR2	Uncharacterized protein
PATH:04080	Neuroactive ligand-receptor interaction	GRIK4	Uncharacterized protein
PATH:04080	Neuroactive ligand-receptor interaction	LOC428593	Uncharacterized protein
PATH:04080	Neuroactive ligand-receptor interaction	NPY1R	Neuropeptide Y receptor Y1
PATH:04080	Neuroactive ligand-receptor interaction	DRD5	dopamine receptor D5
PATH:04080	Neuroactive ligand-receptor interaction	GRIN2A	Uncharacterized protein
PATH:04080	Neuroactive ligand-receptor interaction	LOC428967	Uncharacterized protein
PATH:04080	Neuroactive ligand-receptor interaction	GLRB	Uncharacterized protein
PATH:04080	Neuroactive ligand-receptor interaction	CHRNA4	Neuronal acetylcholine receptor subunit alpha-4
PATH:04080	Neuroactive ligand-receptor interaction	NMUR1	Uncharacterized protein
PATH:04080	Neuroactive ligand-receptor interaction	PTGFR	Ovarian prostaglandin F2-alpha receptor isoform 1
PATH:04080	Neuroactive ligand-receptor interaction	CHRNA5	Neuronal acetylcholine receptor subunit alpha-5
PATH:04080	Neuroactive ligand-receptor interaction	ADRA2C	Uncharacterized protein
PATH:04080	Neuroactive ligand-receptor interaction	LPAR4	Uncharacterized protein
PATH:04080	Neuroactive ligand-receptor interaction	NPY2R	Neuropeptide Y receptor type 2
PATH:04080	Neuroactive ligand-receptor interaction	MAS1	Uncharacterized protein
PATH:04080	Neuroactive ligand-receptor interaction	TRPV1	Uncharacterized protein
PATH:04080	Neuroactive ligand-receptor interaction	S1PR3	Uncharacterized protein
PATH:04080	Neuroactive ligand-receptor interaction	HTR4	Uncharacterized protein
PATH:04080	Neuroactive ligand-receptor interaction	PRLHR2	Prolactin releasing peptide receptor-like protein
PATH:04080	Neuroactive ligand-receptor interaction	GRIN1	Uncharacterized protein
PATH:04080	Neuroactive ligand-receptor interaction	GABRR3	Uncharacterized protein
PATH:04080	Neuroactive ligand-receptor interaction	AGTR2	Uncharacterized protein
PATH:04080	Neuroactive ligand-receptor interaction	TSPO2	Uncharacterized protein
PATH:04080	Neuroactive ligand-receptor interaction	GRIA2	Uncharacterized protein
PATH:04080	Neuroactive ligand-receptor interaction	PLG	Uncharacterized protein
PATH:04080	Neuroactive ligand-receptor interaction	NPBWR1	Uncharacterized protein
PATH:04080	Neuroactive ligand-receptor interaction	ADRA1B	Uncharacterized protein
PATH:04080	Neuroactive ligand-receptor interaction	MC1R	Melanocyte-stimulating hormone receptor
PATH:04080	Neuroactive ligand-receptor interaction	HTR6	Uncharacterized protein
PATH:04080	Neuroactive ligand-receptor interaction	HTR2B	Serotonin receptor subtype 2b
PATH:04080	Neuroactive ligand-receptor interaction	CGNRH-R	Uncharacterized protein
PATH:04080	Neuroactive ligand-receptor interaction	GABRG1	Gamma-aminobutyric acid A receptor gamma 1 chain
PATH:04080	Neuroactive ligand-receptor interaction	CHRNA6	Neuronal acetylcholine receptor subunit alpha-6
PATH:04080	Neuroactive ligand-receptor interaction	P2RX1	P2X purinoceptor
PATH:04080	Neuroactive ligand-receptor interaction	S1PR4	Uncharacterized protein
PATH:04080	Neuroactive ligand-receptor interaction	GABRA4	Uncharacterized protein
PATH:04080	Neuroactive ligand-receptor interaction	GRM4	Uncharacterized protein
PATH:04080	Neuroactive ligand-receptor interaction	CHRNA7	Neuronal acetylcholine receptor subunit alpha-7
PATH:04080	Neuroactive ligand-receptor interaction	GRM7	Uncharacterized protein
PATH:04080	Neuroactive ligand-receptor interaction	GRM2	Uncharacterized protein
PATH:04080	Neuroactive ligand-receptor interaction	HTR1B	5-hydroxytryptamine receptor 1B
PATH:04080	Neuroactive ligand-receptor interaction	GABRA2	Uncharacterized protein
PATH:04080	Neuroactive ligand-receptor interaction	GHRHR	Growth hormone-releasing hormone receptor variant 2
PATH:04080	Neuroactive ligand-receptor interaction	LOC415713	Galanin receptor type 1
PATH:04080	Neuroactive ligand-receptor interaction	ADRB2	adrenergic, beta-2-, receptor, surface
PATH:04080	Neuroactive ligand-receptor interaction	NMBR	Uncharacterized protein
PATH:04080	Neuroactive ligand-receptor interaction	HTR1D	Uncharacterized protein
PATH:04080	Neuroactive ligand-receptor interaction	GABRD	Uncharacterized protein
PATH:04080	Neuroactive ligand-receptor interaction	MTNR1B	Uncharacterized protein
PATH:04080	Neuroactive ligand-receptor interaction	PTGER4	Prostaglandin E2 receptor subtype 4
PATH:04080	Neuroactive ligand-receptor interaction	GRM8	Uncharacterized protein
PATH:04080	Neuroactive ligand-receptor interaction	SCTR	Secretin receptor
PATH:04080	Neuroactive ligand-receptor interaction	CNR2	Uncharacterized protein
PATH:04080	Neuroactive ligand-receptor interaction	CHRM4	Muscarinic acetylcholine receptor M4
PATH:04080	Neuroactive ligand-receptor interaction	PTGER3	Uncharacterized protein
PATH:04080	Neuroactive ligand-receptor interaction	LOC771154	Uncharacterized protein
PATH:04080	Neuroactive ligand-receptor interaction	LOC771308	Type II growth hormone-releasing hormone receptor
PATH:04080	Neuroactive ligand-receptor interaction	CHRNA1	Acetylcholine receptor subunit alpha
PATH:04080	Neuroactive ligand-receptor interaction	CNR1	Uncharacterized protein
PATH:04080	Neuroactive ligand-receptor interaction	ADRA2B	Uncharacterized protein
PATH:04080	Neuroactive ligand-receptor interaction	P2RX5	P2X purinoceptor
PATH:04080	Neuroactive ligand-receptor interaction	SSTR2	Somatostatin receptor type 2
PATH:04060	Cytokine-cytokine receptor interaction	LEPR	Uncharacterized protein
PATH:04060	Cytokine-cytokine receptor interaction	TNFRSF18	Uncharacterized protein
PATH:04060	Cytokine-cytokine receptor interaction	LOC422511	interleukin-8-like
PATH:04060	Cytokine-cytokine receptor interaction	IL17B	Uncharacterized protein
PATH:04060	Cytokine-cytokine receptor interaction	IFNLR1	Interferon lambda receptor 1
PATH:04060	Cytokine-cytokine receptor interaction	IL23R	interleukin 23 receptor
PATH:04060	Cytokine-cytokine receptor interaction	TNFSF4	tumor necrosis factor (ligand) superfamily, member 4
PATH:04060	Cytokine-cytokine receptor interaction	TNFRSF9	Uncharacterized protein
PATH:04060	Cytokine-cytokine receptor interaction	IL21R	interleukin 21 receptor
PATH:04060	Cytokine-cytokine receptor interaction	CCL20	C-C motif chemokine
PATH:04060	Cytokine-cytokine receptor interaction	IL8L2	C-X-C motif chemokine
PATH:04060	Cytokine-cytokine receptor interaction	MET	Receptor protein-tyrosine kinase
PATH:04060	Cytokine-cytokine receptor interaction	TNFRSF19	Troy-long
PATH:04060	Cytokine-cytokine receptor interaction	CCR10	Uncharacterized protein
PATH:04060	Cytokine-cytokine receptor interaction	FLT4	Receptor protein-tyrosine kinase
PATH:04060	Cytokine-cytokine receptor interaction	IL18RAP	interleukin 18 receptor accessory protein
PATH:04060	Cytokine-cytokine receptor interaction	LOC418668	Uncharacterized protein
PATH:04060	Cytokine-cytokine receptor interaction	IFNG	Interferon gamma
PATH:04060	Cytokine-cytokine receptor interaction	IL22RA1	Uncharacterized protein
PATH:04060	Cytokine-cytokine receptor interaction	IL12A	Interleukin 12A
PATH:04060	Cytokine-cytokine receptor interaction	IL12B	Interleukin-12p40
PATH:04060	Cytokine-cytokine receptor interaction	KITLG	KIT ligand form 4
PATH:04060	Cytokine-cytokine receptor interaction	THPO	Uncharacterized protein
PATH:04060	Cytokine-cytokine receptor interaction	IL7	Uncharacterized protein
PATH:04060	Cytokine-cytokine receptor interaction	KDR	Receptor protein-tyrosine kinase
PATH:04060	Cytokine-cytokine receptor interaction	PDGFRB	Tyrosine-protein kinase receptor
PATH:04060	Cytokine-cytokine receptor interaction	CCR5	Uncharacterized protein
PATH:04060	Cytokine-cytokine receptor interaction	CCR7	CCR7
PATH:04060	Cytokine-cytokine receptor interaction	IL13RA1	Uncharacterized protein
PATH:04060	Cytokine-cytokine receptor interaction	INHBB	Inhibin beta B chain
PATH:04060	Cytokine-cytokine receptor interaction	LOC101750245	Interferon kappa
PATH:04060	Cytokine-cytokine receptor interaction	TNFRSF10B	Uncharacterized protein
PATH:04060	Cytokine-cytokine receptor interaction	LIFR	Uncharacterized protein
PATH:04060	Cytokine-cytokine receptor interaction	LOC100859032	interferon type A1/A2-like
PATH:04060	Cytokine-cytokine receptor interaction	IL12RB2	Uncharacterized protein
PATH:04060	Cytokine-cytokine receptor interaction	CXCR7	RDC1-like G protein-coupled receptor
PATH:04060	Cytokine-cytokine receptor interaction	CCR8L	Uncharacterized protein
PATH:04060	Cytokine-cytokine receptor interaction	IL1R2	Uncharacterized protein
PATH:04060	Cytokine-cytokine receptor interaction	CXCL12	Stromal cell derived factor-1
PATH:04060	Cytokine-cytokine receptor interaction	IFNL3	Interferon lambda-3
PATH:04060	Cytokine-cytokine receptor interaction	XCR1	Uncharacterized protein
PATH:04060	Cytokine-cytokine receptor interaction	LOC378902	Uncharacterized protein
PATH:04060	Cytokine-cytokine receptor interaction	IL19	interleukin 19
PATH:04060	Cytokine-cytokine receptor interaction	TNFRSF25	Uncharacterized protein
PATH:04060	Cytokine-cytokine receptor interaction	IL18R1	IL-18 receptor alpha chain
PATH:04060	Cytokine-cytokine receptor interaction	BMPR2	Receptor protein serine/threonine kinase
PATH:04060	Cytokine-cytokine receptor interaction	INHBA	Inhibin beta A chain
PATH:04060	Cytokine-cytokine receptor interaction	FASLG	Uncharacterized protein
PATH:04060	Cytokine-cytokine receptor interaction	IL15RA	interleukin 15 receptor, alpha
PATH:04060	Cytokine-cytokine receptor interaction	CNTF	Ciliary neurotrophic factor
PATH:04060	Cytokine-cytokine receptor interaction	LOC100858177	interferon type A1/A2-like
PATH:04060	Cytokine-cytokine receptor interaction	BMPR1B	Receptor protein serine/threonine kinase
PATH:04060	Cytokine-cytokine receptor interaction	IFNB	Interferon-beta
PATH:04060	Cytokine-cytokine receptor interaction	TNFSF10	Uncharacterized protein
PATH:04060	Cytokine-cytokine receptor interaction	IL6	Interleukin-6
PATH:04060	Cytokine-cytokine receptor interaction	HGF	Uncharacterized protein
PATH:04060	Cytokine-cytokine receptor interaction	AMH	Uncharacterized protein
PATH:04060	Cytokine-cytokine receptor interaction	CXCR4	Uncharacterized protein
PATH:04060	Cytokine-cytokine receptor interaction	TNFRSF8	Uncharacterized protein
PATH:04060	Cytokine-cytokine receptor interaction	CCR9	Uncharacterized protein
PATH:04060	Cytokine-cytokine receptor interaction	BMP7	Uncharacterized protein
PATH:04060	Cytokine-cytokine receptor interaction	EGF	Uncharacterized protein
PATH:04060	Cytokine-cytokine receptor interaction	TNFRSF6B	tumor necrosis factor receptor superfamily, member 6b, decoy
PATH:04060	Cytokine-cytokine receptor interaction	IL22	Uncharacterized protein
PATH:04060	Cytokine-cytokine receptor interaction	TNFSF15	TL1A
PATH:04060	Cytokine-cytokine receptor interaction	IL1B	Interleukin-1beta
PATH:04060	Cytokine-cytokine receptor interaction	CCR6	C-C chemokine receptor type 6
PATH:04060	Cytokine-cytokine receptor interaction	LOC101747500	granulocyte-macrophage colony-stimulating factor receptor subunit alpha-like
PATH:04060	Cytokine-cytokine receptor interaction	CCL4	C-C motif chemokine 4 homolog
PATH:04060	Cytokine-cytokine receptor interaction	IL5	Interleukin-5
PATH:04060	Cytokine-cytokine receptor interaction	IL17F	Interleukin-17A
PATH:04060	Cytokine-cytokine receptor interaction	IL5RA	Interleukin-5 receptor subunit alpha isoform 2
PATH:04060	Cytokine-cytokine receptor interaction	GDF5	Uncharacterized protein
PATH:04060	Cytokine-cytokine receptor interaction	LIF	Uncharacterized protein
PATH:04060	Cytokine-cytokine receptor interaction	IL8L1	C-X-C motif chemokine
PATH:04060	Cytokine-cytokine receptor interaction	CD40LG	CD154
PATH:04060	Cytokine-cytokine receptor interaction	FIGF	Vascular endothelial growth factor D
PATH:04060	Cytokine-cytokine receptor interaction	ADMP	Uncharacterized protein
PATH:04060	Cytokine-cytokine receptor interaction	IL9R	interleukin 9 receptor
PATH:04512	ECM-receptor interaction	COL6A3	Collagen alpha-3(VI) chain
PATH:04512	ECM-receptor interaction	SDC3	Syndecan-3
PATH:04512	ECM-receptor interaction	LAMB4	laminin, beta 4
PATH:04512	ECM-receptor interaction	COL27A1	Uncharacterized protein
PATH:04512	ECM-receptor interaction	COMP	Uncharacterized protein
PATH:04512	ECM-receptor interaction	ITGB8	Integrin beta
PATH:04512	ECM-receptor interaction	LAMC3	Uncharacterized protein
PATH:04512	ECM-receptor interaction	ITGA8	Integrin alpha-8
PATH:04512	ECM-receptor interaction	THBS1	Uncharacterized protein
PATH:04512	ECM-receptor interaction	TN	Tenascin
PATH:04512	ECM-receptor interaction	SV2C	Uncharacterized protein
PATH:04512	ECM-receptor interaction	ITGA9	Uncharacterized protein
PATH:04512	ECM-receptor interaction	GP1BA	glycoprotein Ib (platelet), alpha polypeptide
PATH:04512	ECM-receptor interaction	COL2A1	Collagen alpha-1(II) chain
PATH:04512	ECM-receptor interaction	TNR	Tenascin-R
PATH:04512	ECM-receptor interaction	VTN	Uncharacterized protein
PATH:04512	ECM-receptor interaction	ITGA2	Uncharacterized protein
PATH:04512	ECM-receptor interaction	GP5	glycoprotein V (platelet)
PATH:04512	ECM-receptor interaction	COL5A1	Uncharacterized protein
PATH:04512	ECM-receptor interaction	COL4A4	Uncharacterized protein
PATH:04512	ECM-receptor interaction	COL4A6	Uncharacterized protein
PATH:04512	ECM-receptor interaction	SV2B	Uncharacterized protein
PATH:04512	ECM-receptor interaction	THBS4	Uncharacterized protein
PATH:04512	ECM-receptor interaction	ITGA11	Uncharacterized protein
PATH:04512	ECM-receptor interaction	COL4A1	Uncharacterized protein
PATH:04512	ECM-receptor interaction	LAMB1	Laminin subunit beta-1
PATH:04512	ECM-receptor interaction	ITGA1	Protein pelota homolog
PATH:04512	ECM-receptor interaction	CHAD	Uncharacterized protein
PATH:04512	ECM-receptor interaction	GP1BB	glycoprotein Ib (platelet), beta polypeptide
PATH:04512	ECM-receptor interaction	TNN	Uncharacterized protein
PATH:04512	ECM-receptor interaction	COL6A6	collagen, type VI, alpha 6
PATH:04512	ECM-receptor interaction	LAMC2	Uncharacterized protein
PATH:04512	ECM-receptor interaction	LOC101750889	platelet glycoprotein Ib alpha chain-like
PATH:04512	ECM-receptor interaction	COL4A3	Uncharacterized protein
PATH:04512	ECM-receptor interaction	ITGB6	Integrin beta
PATH:04610	Complement and coagulation cascades	OVST	Uncharacterized protein
PATH:04610	Complement and coagulation cascades	C7	Uncharacterized protein
PATH:04610	Complement and coagulation cascades	F2	Prothrombin
PATH:04610	Complement and coagulation cascades	C2	Uncharacterized protein
PATH:04610	Complement and coagulation cascades	SERPINA5	Uncharacterized protein
PATH:04610	Complement and coagulation cascades	PROC	Uncharacterized protein
PATH:04610	Complement and coagulation cascades	LOC419851	complement component 4 binding protein, alpha chain
PATH:04610	Complement and coagulation cascades	LOC100857559	C3a anaphylatoxin chemotactic receptor-like
PATH:04610	Complement and coagulation cascades	F3	Uncharacterized protein
PATH:04610	Complement and coagulation cascades	F2R	Uncharacterized protein
PATH:04610	Complement and coagulation cascades	F13B	coagulation factor XIII, B polypeptide
PATH:04610	Complement and coagulation cascades	LOC428593	Uncharacterized protein
PATH:04610	Complement and coagulation cascades	LOC771012	coagulation factor X-like
PATH:04610	Complement and coagulation cascades	CPB2	Uncharacterized protein
PATH:04610	Complement and coagulation cascades	LOC424748	coagulation factor IX-like
PATH:04610	Complement and coagulation cascades	LOC425756	Uncharacterized protein
PATH:04610	Complement and coagulation cascades	CFI	Uncharacterized protein
PATH:04610	Complement and coagulation cascades	PLG	Uncharacterized protein
PATH:04610	Complement and coagulation cascades	F11	Uncharacterized protein
PATH:04610	Complement and coagulation cascades	C5	Uncharacterized protein
PATH:04610	Complement and coagulation cascades	CFD	Uncharacterized protein
PATH:04610	Complement and coagulation cascades	MASP2	Uncharacterized protein
PATH:04610	Complement and coagulation cascades	SERPINC1	Antithrombin-III
PATH:04610	Complement and coagulation cascades	F8	Uncharacterized protein
PATH:04610	Complement and coagulation cascades	SERPINA9	Uncharacterized protein
PATH:04610	Complement and coagulation cascades	KNG1	Uncharacterized protein
PATH:04610	Complement and coagulation cascades	F5	Uncharacterized protein
PATH:04744	Phototransduction	GNAT1	Rod-type transducin alpha subunit
PATH:04744	Phototransduction	ARR3	Cone arrestin
PATH:04744	Phototransduction	RGS9	Uncharacterized protein
PATH:04744	Phototransduction	CNGA1	Cyclic nucleotide-gated channel rod photoreceptor subunit alpha
PATH:04744	Phototransduction	CALML3	Uncharacterized protein
PATH:04744	Phototransduction	PDE6G	Uncharacterized protein
PATH:04744	Phototransduction	GUCA1A	Guanylyl cyclase-activating protein 1
PATH:04744	Phototransduction	PDE6B	Phosphodiesterase 6b subunit
PATH:04744	Phototransduction	RHO	Rhodopsin
PATH:04744	Phototransduction	GRK7	Uncharacterized protein
PATH:04744	Phototransduction	GNAT2	Cone-type transducin alpha subunit
PATH:04744	Phototransduction	CNGB1	cyclic nucleotide gated channel beta 1
PATH:04744	Phototransduction	GUCA1B	Guanylyl cyclase-activating protein 2
PATH:04744	Phototransduction	LOC396520	Visinin
PATH:04974	Protein digestion and absorption	COL6A3	Collagen alpha-3(VI) chain
PATH:04974	Protein digestion and absorption	COL27A1	Uncharacterized protein
PATH:04974	Protein digestion and absorption	LOC416696	collagen, type VII, alpha 1-like
PATH:04974	Protein digestion and absorption	MEP1A	Metalloendopeptidase
PATH:04974	Protein digestion and absorption	COL9A3	Collagen alpha-3(IX) chain
PATH:04974	Protein digestion and absorption	SLC15A1	Peptide transporter PEPT1
PATH:04974	Protein digestion and absorption	CPA5	Uncharacterized protein
PATH:04974	Protein digestion and absorption	COL14A1	Collagen alpha-1(XIV) chain
PATH:04974	Protein digestion and absorption	SLC7A9	Uncharacterized protein
PATH:04974	Protein digestion and absorption	SLC8A3	Uncharacterized protein
PATH:04974	Protein digestion and absorption	KCNQ1	Uncharacterized protein
PATH:04974	Protein digestion and absorption	ATP1B4	Protein ATP1B4
PATH:04974	Protein digestion and absorption	LOC395926	Uncharacterized protein
PATH:04974	Protein digestion and absorption	COL2A1	Collagen alpha-1(II) chain
PATH:04974	Protein digestion and absorption	COL5A1	Uncharacterized protein
PATH:04974	Protein digestion and absorption	MEP1B	Metalloendopeptidase
PATH:04974	Protein digestion and absorption	CPA1	Uncharacterized protein
PATH:04974	Protein digestion and absorption	SLC9A3	Sodium/hydrogen exchanger
PATH:04974	Protein digestion and absorption	SLC16A10	Uncharacterized protein
PATH:04974	Protein digestion and absorption	COL4A4	Uncharacterized protein
PATH:04974	Protein digestion and absorption	CPB2	Uncharacterized protein
PATH:04974	Protein digestion and absorption	COL4A6	Uncharacterized protein
PATH:04974	Protein digestion and absorption	ATP1A3	Sodium/potassium-transporting ATPase subunit alpha-3
PATH:04974	Protein digestion and absorption	COL4A1	Uncharacterized protein
PATH:04974	Protein digestion and absorption	CELA2A	Uncharacterized protein
PATH:04974	Protein digestion and absorption	SLC6A19	Transporter
PATH:04974	Protein digestion and absorption	COL13A1	Uncharacterized protein
PATH:04974	Protein digestion and absorption	COL12A1	Collagen alpha-1(XII) chain
PATH:04974	Protein digestion and absorption	COL4A3	Uncharacterized protein
PATH:04974	Protein digestion and absorption	SLC3A1	Uncharacterized protein
PATH:04950	Maturity onset diabetes of the young	HNF1B	Uncharacterized protein
PATH:04950	Maturity onset diabetes of the young	MAFA	Transcription factor MafA
PATH:04950	Maturity onset diabetes of the young	NR5A2	Nuclear receptor subfamily 5 group A member 2
PATH:04950	Maturity onset diabetes of the young	NEUROG3	neurogenin 3
PATH:04950	Maturity onset diabetes of the young	NR5A1	Uncharacterized protein
PATH:04950	Maturity onset diabetes of the young	SLC2A2	Solute carrier family 2, facilitated glucose transporter member 2
PATH:04950	Maturity onset diabetes of the young	HNF1A	Hepatocyte nuclear factor 1-alpha
PATH:04950	Maturity onset diabetes of the young	MNR2	Uncharacterized protein
PATH:04950	Maturity onset diabetes of the young	HNF4A	Uncharacterized protein
PATH:04950	Maturity onset diabetes of the young	HES4	Transcription factor HES-1
PATH:04950	Maturity onset diabetes of the young	FOXA2	HNF-3b protein
PATH:04950	Maturity onset diabetes of the young	NEUROD1	Neurogenic differentiation factor 1
PATH:04950	Maturity onset diabetes of the young	HNF4beta	Uncharacterized protein
PATH:04975	Fat digestion and absorption	PLA2G12B	Uncharacterized protein
PATH:04975	Fat digestion and absorption	PLA2G4E	Uncharacterized protein
PATH:04975	Fat digestion and absorption	LOC423229	cytosolic phospholipase A2 epsilon-like
PATH:04975	Fat digestion and absorption	LOC771560	cytosolic phospholipase A2 epsilon-like
PATH:04975	Fat digestion and absorption	LOC771574	Uncharacterized protein
PATH:04975	Fat digestion and absorption	PLA2G5	Phospholipase A(2)
PATH:04975	Fat digestion and absorption	LOC428870	Uncharacterized protein
PATH:04975	Fat digestion and absorption	ABCG5	Uncharacterized protein
PATH:04975	Fat digestion and absorption	MTTP	Microsomal triglyceride transfer protein large subunit
PATH:04975	Fat digestion and absorption	AGPAT1	1-acyl-sn-glycerol-3-phosphate acyltransferase
PATH:04975	Fat digestion and absorption	CLPS	Preprocolipase
PATH:04975	Fat digestion and absorption	LOC428693	Uncharacterized protein
PATH:04975	Fat digestion and absorption	SCARB1	Uncharacterized protein
PATH:04975	Fat digestion and absorption	PLA2G1B	Phospholipase A(2)
PATH:04975	Fat digestion and absorption	APOA4	Apolipoprotein AIV
PATH:04975	Fat digestion and absorption	VTG2	Vitellogenin-2
PATH:04975	Fat digestion and absorption	VTG1	Vitellogenin-1
PATH:04975	Fat digestion and absorption	LOC771552	Uncharacterized protein
PATH:00830	Retinol metabolism	CYP26C1	cytochrome P450, family 26, subfamily C, polypeptide 1
PATH:00830	Retinol metabolism	AOX2	Uncharacterized protein
PATH:00830	Retinol metabolism	CYP26A1	Cytochrome P450 26A1
PATH:00830	Retinol metabolism	LOC101749599	UDP-glucuronosyltransferase 1-9-like
PATH:00830	Retinol metabolism	LOC771069	Uncharacterized protein
PATH:00830	Retinol metabolism	CYP4B1	Uncharacterized protein
PATH:00830	Retinol metabolism	BCMO1	Frizzled-5
PATH:00830	Retinol metabolism	LOC772005	retinol dehydrogenase 7-like
PATH:00830	Retinol metabolism	ALDH1A2	Retinal dehydrogenase 2
PATH:00830	Retinol metabolism	CYP1A1	Cytochrome P450 1A5
PATH:00830	Retinol metabolism	RPE65	Retinoid isomerohydrolase
PATH:00830	Retinol metabolism	PNPLA4	PNPLA4
PATH:00830	Retinol metabolism	LOC428693	Uncharacterized protein
PATH:00830	Retinol metabolism	LRAT	Uncharacterized protein
PATH:00830	Retinol metabolism	CYP2H1	Cytochrome P450 2H1
PATH:00830	Retinol metabolism	LOC100857280	alcohol dehydrogenase 1-like
PATH:00830	Retinol metabolism	RDH8	retinol dehydrogenase 8 (all-trans)
PATH:00830	Retinol metabolism	ADH6	Uncharacterized protein
PATH:04350	TGF-beta signaling pathway	LOC693258	Uncharacterized protein
PATH:04350	TGF-beta signaling pathway	ACVR1C	Receptor protein serine/threonine kinase
PATH:04350	TGF-beta signaling pathway	BAMBI	BMP and activin membrane-bound inhibitor homolog
PATH:04350	TGF-beta signaling pathway	COMP	Uncharacterized protein
PATH:04350	TGF-beta signaling pathway	BMP8B	Uncharacterized protein
PATH:04350	TGF-beta signaling pathway	THBS1	Uncharacterized protein
PATH:04350	TGF-beta signaling pathway	IFNG	Interferon gamma
PATH:04350	TGF-beta signaling pathway	NODAL	Uncharacterized protein
PATH:04350	TGF-beta signaling pathway	CHRD	Chordin
PATH:04350	TGF-beta signaling pathway	ID1	Uncharacterized protein
PATH:04350	TGF-beta signaling pathway	INHBB	Inhibin beta B chain
PATH:04350	TGF-beta signaling pathway	LTBP1	latent transforming growth factor beta binding protein 1
PATH:04350	TGF-beta signaling pathway	PITX2	Pituitary homeobox 2
PATH:04350	TGF-beta signaling pathway	ID4	Helix-loop-helix protein
PATH:04350	TGF-beta signaling pathway	RPS6KB1	Ribosomal protein S6 kinase
PATH:04350	TGF-beta signaling pathway	BMP5	Uncharacterized protein
PATH:04350	TGF-beta signaling pathway	ID3	Uncharacterized protein
PATH:04350	TGF-beta signaling pathway	THBS4	Uncharacterized protein
PATH:04350	TGF-beta signaling pathway	BMPR2	Receptor protein serine/threonine kinase
PATH:04350	TGF-beta signaling pathway	INHBA	Inhibin beta A chain
PATH:04350	TGF-beta signaling pathway	LEFTY2	Uncharacterized protein
PATH:04350	TGF-beta signaling pathway	BMPR1B	Receptor protein serine/threonine kinase
PATH:04350	TGF-beta signaling pathway	SMAD9	Mothers against decapentaplegic homolog
PATH:04350	TGF-beta signaling pathway	AMH	Uncharacterized protein
PATH:04350	TGF-beta signaling pathway	BMP7	Uncharacterized protein
PATH:04350	TGF-beta signaling pathway	BMP6	Uncharacterized protein
PATH:04350	TGF-beta signaling pathway	FST	Follistatin
PATH:04350	TGF-beta signaling pathway	GDF5	Uncharacterized protein
PATH:04350	TGF-beta signaling pathway	ID2	Transcriptional regulator Id2
PATH:04350	TGF-beta signaling pathway	ADMP	Uncharacterized protein
PATH:04151	PI3K-Akt signaling pathway	COL6A3	Collagen alpha-3(VI) chain
PATH:04151	PI3K-Akt signaling pathway	LAMB4	laminin, beta 4
PATH:04151	PI3K-Akt signaling pathway	CDKN1A	Cyclin-dependent kinase inhibitor 1A
PATH:04151	PI3K-Akt signaling pathway	FGF18	Fibroblast growth factor
PATH:04151	PI3K-Akt signaling pathway	COL27A1	Uncharacterized protein
PATH:04151	PI3K-Akt signaling pathway	FGF13	Fibroblast growth factor
PATH:04151	PI3K-Akt signaling pathway	COMP	Uncharacterized protein
PATH:04151	PI3K-Akt signaling pathway	LPAR3	Lysophosphatidic acid receptor 3
PATH:04151	PI3K-Akt signaling pathway	FGF20	Fibroblast growth factor
PATH:04151	PI3K-Akt signaling pathway	ITGB8	Integrin beta
PATH:04151	PI3K-Akt signaling pathway	FGF8	Fibroblast growth factor 8
PATH:04151	PI3K-Akt signaling pathway	FOXO6	forkhead box O6
PATH:04151	PI3K-Akt signaling pathway	LAMC3	Uncharacterized protein
PATH:04151	PI3K-Akt signaling pathway	PPP2R2C	Serine/threonine-protein phosphatase 2A 55 kDa regulatory subunit B
PATH:04151	PI3K-Akt signaling pathway	GYS2	Uncharacterized protein
PATH:04151	PI3K-Akt signaling pathway	ITGA8	Integrin alpha-8
PATH:04151	PI3K-Akt signaling pathway	THBS1	Uncharacterized protein
PATH:04151	PI3K-Akt signaling pathway	PKN3	protein kinase N3
PATH:04151	PI3K-Akt signaling pathway	MET	Receptor protein-tyrosine kinase
PATH:04151	PI3K-Akt signaling pathway	FLT4	Receptor protein-tyrosine kinase
PATH:04151	PI3K-Akt signaling pathway	FGF10	Fibroblast growth factor 10
PATH:04151	PI3K-Akt signaling pathway	FGF5	fibroblast growth factor 5
PATH:04151	PI3K-Akt signaling pathway	PCK1	Phosphoenolpyruvate carboxykinase, cytosolic [GTP]
PATH:04151	PI3K-Akt signaling pathway	FGFR2	Fibroblast growth factor receptor 2
PATH:04151	PI3K-Akt signaling pathway	TN	Tenascin
PATH:04151	PI3K-Akt signaling pathway	ITGA9	Uncharacterized protein
PATH:04151	PI3K-Akt signaling pathway	KITLG	KIT ligand form 4
PATH:04151	PI3K-Akt signaling pathway	FGF23	Fibroblast growth factor
PATH:04151	PI3K-Akt signaling pathway	CREB5	Uncharacterized protein
PATH:04151	PI3K-Akt signaling pathway	KDR	Receptor protein-tyrosine kinase
PATH:04151	PI3K-Akt signaling pathway	COL2A1	Collagen alpha-1(II) chain
PATH:04151	PI3K-Akt signaling pathway	CCNE1	G1/S-specific cyclin-E1
PATH:04151	PI3K-Akt signaling pathway	F2R	Uncharacterized protein
PATH:04151	PI3K-Akt signaling pathway	DDIT4
PATH:04151	PI3K-Akt signaling pathway	LOC100857298	glucose-6-phosphatase-like
PATH:04151	PI3K-Akt signaling pathway	TNR	Tenascin-R
PATH:04151	PI3K-Akt signaling pathway	PIK3R3	Uncharacterized protein
PATH:04151	PI3K-Akt signaling pathway	VTN	Uncharacterized protein
PATH:04151	PI3K-Akt signaling pathway	ITGA2	Uncharacterized protein
PATH:04151	PI3K-Akt signaling pathway	NGF	Nerve growth factor beta polypeptide
PATH:04151	PI3K-Akt signaling pathway	GNG4	Guanine nucleotide-binding protein subunit gamma
PATH:04151	PI3K-Akt signaling pathway	COL5A1	Uncharacterized protein
PATH:04151	PI3K-Akt signaling pathway	COL4A4	Uncharacterized protein
PATH:04151	PI3K-Akt signaling pathway	FOXO3	Uncharacterized protein
PATH:04151	PI3K-Akt signaling pathway	LPAR5	Uncharacterized protein
PATH:04151	PI3K-Akt signaling pathway	GNG13	Uncharacterized protein
PATH:04151	PI3K-Akt signaling pathway	COL4A6	Uncharacterized protein
PATH:04151	PI3K-Akt signaling pathway	LPAR4	Uncharacterized protein
PATH:04151	PI3K-Akt signaling pathway	RPS6KB1	Ribosomal protein S6 kinase
PATH:04151	PI3K-Akt signaling pathway	NRAS	Neuroblastoma RAS viral oncogene-like protein
PATH:04151	PI3K-Akt signaling pathway	THBS4	Uncharacterized protein
PATH:04151	PI3K-Akt signaling pathway	FGFR3	Fibroblast growth factor receptor 3-IIIc
PATH:04151	PI3K-Akt signaling pathway	FASLG	Uncharacterized protein
PATH:04151	PI3K-Akt signaling pathway	IL6	Interleukin-6
PATH:04151	PI3K-Akt signaling pathway	ITGA11	Uncharacterized protein
PATH:04151	PI3K-Akt signaling pathway	HGF	Uncharacterized protein
PATH:04151	PI3K-Akt signaling pathway	COL4A1	Uncharacterized protein
PATH:04151	PI3K-Akt signaling pathway	GNGT2	Guanine nucleotide-binding protein subunit gamma
PATH:04151	PI3K-Akt signaling pathway	LAMB1	Laminin subunit beta-1
PATH:04151	PI3K-Akt signaling pathway	ITGA1	Protein pelota homolog
PATH:04151	PI3K-Akt signaling pathway	FGF7	Fibroblast growth factor
PATH:04151	PI3K-Akt signaling pathway	EGF	Uncharacterized protein
PATH:04151	PI3K-Akt signaling pathway	ANGPT2	Angiopoietin-2B (Ang-2B)
PATH:04151	PI3K-Akt signaling pathway	CHAD	Uncharacterized protein
PATH:04151	PI3K-Akt signaling pathway	CCND1	G1/S-specific cyclin-D1
PATH:04151	PI3K-Akt signaling pathway	ANGPT1	Uncharacterized protein
PATH:04151	PI3K-Akt signaling pathway	TNN	Uncharacterized protein
PATH:04151	PI3K-Akt signaling pathway	TEK	Receptor protein-tyrosine kinase
PATH:04151	PI3K-Akt signaling pathway	LAMC2	Uncharacterized protein
PATH:04151	PI3K-Akt signaling pathway	COL4A3	Uncharacterized protein
PATH:04151	PI3K-Akt signaling pathway	FIGF	Vascular endothelial growth factor D
PATH:04151	PI3K-Akt signaling pathway	FGF6	Fibroblast growth factor
PATH:04151	PI3K-Akt signaling pathway	ITGB6	Integrin beta
PATH:04020	Calcium signaling pathway	CACNA1I	Uncharacterized protein
PATH:04020	Calcium signaling pathway	CAMK4L	Uncharacterized protein
PATH:04020	Calcium signaling pathway	MYLK2	Gallus domesticus skeletal muscle mRNA
PATH:04020	Calcium signaling pathway	ERBB3	Receptor protein-tyrosine kinase
PATH:04020	Calcium signaling pathway	DRD1	Dopamine D1A receptor
PATH:04020	Calcium signaling pathway	CHRM5	Muscarinic acetylcholine receptor
PATH:04020	Calcium signaling pathway	TACR1	Uncharacterized protein
PATH:04020	Calcium signaling pathway	LOC100857609	1-phosphatidylinositol-4,5-bisphosphate phosphodiesterase gamma-1-like
PATH:04020	Calcium signaling pathway	CAMK2A	Uncharacterized protein
PATH:04020	Calcium signaling pathway	TNNC2	Troponin C, skeletal muscle
PATH:04020	Calcium signaling pathway	CACNA1C	Uncharacterized protein
PATH:04020	Calcium signaling pathway	SLC8A3	Uncharacterized protein
PATH:04020	Calcium signaling pathway	LOC770277	Uncharacterized protein
PATH:04020	Calcium signaling pathway	P2RX7	P2X purinoceptor
PATH:04020	Calcium signaling pathway	PDE1A	Uncharacterized protein
PATH:04020	Calcium signaling pathway	LOC424214	Phosphoinositide phospholipase C
PATH:04020	Calcium signaling pathway	BDKRB2	Ornithokinin receptor
PATH:04020	Calcium signaling pathway	ADRB1	adrenoceptor beta 1
PATH:04020	Calcium signaling pathway	F2R	Uncharacterized protein
PATH:04020	Calcium signaling pathway	PDGFRB	Tyrosine-protein kinase receptor
PATH:04020	Calcium signaling pathway	LOC769987	cAMP-dependent protein kinase catalytic subunit beta-like
PATH:04020	Calcium signaling pathway	LOC428144	thyrotropin-releasing hormone receptor-like
PATH:04020	Calcium signaling pathway	CACNA1B	Voltage-dependent N-type calcium channel subunit alpha-1B
PATH:04020	Calcium signaling pathway	CYSLTR2	Uncharacterized protein
PATH:04020	Calcium signaling pathway	DRD5	dopamine receptor D5
PATH:04020	Calcium signaling pathway	PPIF	Peptidyl-prolyl cis-trans isomerase
PATH:04020	Calcium signaling pathway	GRIN2A	Uncharacterized protein
PATH:04020	Calcium signaling pathway	CALML3	Uncharacterized protein
PATH:04020	Calcium signaling pathway	CACNA1D	Uncharacterized protein
PATH:04020	Calcium signaling pathway	PTGFR	Ovarian prostaglandin F2-alpha receptor isoform 1
PATH:04020	Calcium signaling pathway	ORAI2	Protein orai-2
PATH:04020	Calcium signaling pathway	HTR4	Uncharacterized protein
PATH:04020	Calcium signaling pathway	GRIN1	Uncharacterized protein
PATH:04020	Calcium signaling pathway	LOC428278	Uncharacterized protein
PATH:04020	Calcium signaling pathway	PLCE1	phospholipase C, epsilon 1
PATH:04020	Calcium signaling pathway	ADRA1B	Uncharacterized protein
PATH:04020	Calcium signaling pathway	GNA14	Uncharacterized protein
PATH:04020	Calcium signaling pathway	CD38	Uncharacterized protein
PATH:04020	Calcium signaling pathway	HTR6	Uncharacterized protein
PATH:04020	Calcium signaling pathway	HTR2B	Serotonin receptor subtype 2b
PATH:04020	Calcium signaling pathway	CACNA1G	Uncharacterized protein
PATH:04020	Calcium signaling pathway	CACNA1S	Calcium channel voltage-dependent L type alpha 1S
PATH:04020	Calcium signaling pathway	P2RX1	P2X purinoceptor
PATH:04020	Calcium signaling pathway	CHRNA7	Neuronal acetylcholine receptor subunit alpha-7
PATH:04020	Calcium signaling pathway	MYLK	Uncharacterized protein
PATH:04020	Calcium signaling pathway	ADRB2	adrenergic, beta-2-, receptor, surface
PATH:04020	Calcium signaling pathway	NOS2	Inducible nitric oxide synthase
PATH:04020	Calcium signaling pathway	ATP2B2	Calcium-transporting ATPase
PATH:04020	Calcium signaling pathway	PTGER3	Uncharacterized protein
PATH:04020	Calcium signaling pathway	MYLK4	Uncharacterized protein
PATH:04020	Calcium signaling pathway	P2RX5	P2X purinoceptor
PATH:04020	Calcium signaling pathway	CACNA1E	Uncharacterized protein
PATH:04724	Glutamatergic synapse	PLA2G12B	Uncharacterized protein
PATH:04724	Glutamatergic synapse	PLA2G4E	Uncharacterized protein
PATH:04724	Glutamatergic synapse	KBP	Probable glutamate receptor
PATH:04724	Glutamatergic synapse	LOC423229	cytosolic phospholipase A2 epsilon-like
PATH:04724	Glutamatergic synapse	LOC771560	cytosolic phospholipase A2 epsilon-like
PATH:04724	Glutamatergic synapse	LOC771574	Uncharacterized protein
PATH:04724	Glutamatergic synapse	SLC1A7	Amino acid transporter
PATH:04724	Glutamatergic synapse	LOC769987	cAMP-dependent protein kinase catalytic subunit beta-like
PATH:04724	Glutamatergic synapse	PLA2G5	Phospholipase A(2)
PATH:04724	Glutamatergic synapse	LOC428870	Uncharacterized protein
PATH:04724	Glutamatergic synapse	SLC17A6	Vesicular glutamate transporter 2
PATH:04724	Glutamatergic synapse	GNG4	Guanine nucleotide-binding protein subunit gamma
PATH:04724	Glutamatergic synapse	SLC17A8	Uncharacterized protein
PATH:04724	Glutamatergic synapse	CACNA1D	Uncharacterized protein
PATH:04724	Glutamatergic synapse	GNG13	Uncharacterized protein
PATH:04724	Glutamatergic synapse	HOMER1	Uncharacterized protein
PATH:04724	Glutamatergic synapse	GRIN1	Uncharacterized protein
PATH:04724	Glutamatergic synapse	GRIA2	Uncharacterized protein
PATH:04724	Glutamatergic synapse	PLA2G4F	phospholipase A2, group IVF
PATH:04724	Glutamatergic synapse	GNGT2	Guanine nucleotide-binding protein subunit gamma
PATH:04724	Glutamatergic synapse	PLA2G1B	Phospholipase A(2)
PATH:04724	Glutamatergic synapse	SHANK2	SH3 and multiple ankyrin repeat domains 2
PATH:04724	Glutamatergic synapse	GRM4	Uncharacterized protein
PATH:04724	Glutamatergic synapse	GRM7	Uncharacterized protein
PATH:04724	Glutamatergic synapse	GRM2	Uncharacterized protein
PATH:04724	Glutamatergic synapse	LOC428322	Amino acid transporter
PATH:04724	Glutamatergic synapse	GRM8	Uncharacterized protein
PATH:04724	Glutamatergic synapse	LOC771552	Uncharacterized protein
PATH:04724	Glutamatergic synapse	SLC38A3	Uncharacterized protein
PATH:05217	Basal cell carcinoma	FZD5	Frizzled-8
PATH:05217	Basal cell carcinoma	WNT8A	Protein Wnt-8c
PATH:05217	Basal cell carcinoma	WNT9A	Protein Wnt-9a
PATH:05217	Basal cell carcinoma	FZD9	Frizzled-9
PATH:05217	Basal cell carcinoma	LEF1	Lymphiod enhancer binding factor 1
PATH:05217	Basal cell carcinoma	WNT9B	Protein Wnt
PATH:05217	Basal cell carcinoma	FZD4	Frizzled-4
PATH:05217	Basal cell carcinoma	WNT7A	Protein Wnt
PATH:05217	Basal cell carcinoma	PTCH1	Protein patched homolog 1
PATH:05217	Basal cell carcinoma	FZD7	Frizzled-7
PATH:05217	Basal cell carcinoma	FZD8	Frizzled-8
PATH:05217	Basal cell carcinoma	WNT10A	Protein Wnt
PATH:05217	Basal cell carcinoma	WNT8B	Protein Wnt
PATH:05217	Basal cell carcinoma	WNT16	Protein Wnt
PATH:05217	Basal cell carcinoma	WNT6	Protein Wnt
PATH:05217	Basal cell carcinoma	APC2	Adenomatous polyposis coli 2
PATH:05217	Basal cell carcinoma	ADMP	Uncharacterized protein
PATH:05217	Basal cell carcinoma	STK36	Uncharacterized protein
PATH:04978	Mineral absorption	SLC5A1	Uncharacterized protein
PATH:04978	Mineral absorption	SLC34A1	Uncharacterized protein
PATH:04978	Mineral absorption	HMOX1	Heme oxygenase 1
PATH:04978	Mineral absorption	TRPM6	Uncharacterized protein
PATH:04978	Mineral absorption	SLC26A6	Uncharacterized protein
PATH:04978	Mineral absorption	ATP1B4	Protein ATP1B4
PATH:04978	Mineral absorption	SLC26A9	Uncharacterized protein
PATH:04978	Mineral absorption	SLC30A10	solute carrier family 30, member 10
PATH:04978	Mineral absorption	SLC40A1	Uncharacterized protein
PATH:04978	Mineral absorption	SLC9A3	Sodium/hydrogen exchanger
PATH:04978	Mineral absorption	ATP1A3	Sodium/potassium-transporting ATPase subunit alpha-3
PATH:04978	Mineral absorption	SLC34A2	Uncharacterized protein
PATH:04978	Mineral absorption	SLC6A19	Transporter
PATH:04978	Mineral absorption	SLC46A1	Proton-coupled folate transporter
PATH:05033	Nicotine addiction	GABRR2	Uncharacterized protein
PATH:05033	Nicotine addiction	CACNA1B	Voltage-dependent N-type calcium channel subunit alpha-1B
PATH:05033	Nicotine addiction	SLC17A6	Vesicular glutamate transporter 2
PATH:05033	Nicotine addiction	SLC17A8	Uncharacterized protein
PATH:05033	Nicotine addiction	CHRNA4	Neuronal acetylcholine receptor subunit alpha-4
PATH:05033	Nicotine addiction	GRIN1	Uncharacterized protein
PATH:05033	Nicotine addiction	GABRR3	Uncharacterized protein
PATH:05033	Nicotine addiction	GRIA2	Uncharacterized protein
PATH:05033	Nicotine addiction	GABRG1	Gamma-aminobutyric acid A receptor gamma 1 chain
PATH:05033	Nicotine addiction	CHRNA6	Neuronal acetylcholine receptor subunit alpha-6
PATH:05033	Nicotine addiction	GABRA4	Uncharacterized protein
PATH:05033	Nicotine addiction	CHRNA7	Neuronal acetylcholine receptor subunit alpha-7
PATH:05033	Nicotine addiction	GABRA2	Uncharacterized protein
PATH:05033	Nicotine addiction	GABRD	Uncharacterized protein
PATH:00591	Linoleic acid metabolism	PLA2G12B	Uncharacterized protein
PATH:00591	Linoleic acid metabolism	PLA2G4E	Uncharacterized protein
PATH:00591	Linoleic acid metabolism	LOC423229	cytosolic phospholipase A2 epsilon-like
PATH:00591	Linoleic acid metabolism	LOC771560	cytosolic phospholipase A2 epsilon-like
PATH:00591	Linoleic acid metabolism	LOC771574	Uncharacterized protein
PATH:00591	Linoleic acid metabolism	PLA2G5	Phospholipase A(2)
PATH:00591	Linoleic acid metabolism	LOC428870	Uncharacterized protein
PATH:00591	Linoleic acid metabolism	CYP1A1	Cytochrome P450 1A5
PATH:00591	Linoleic acid metabolism	CYP2H1	Cytochrome P450 2H1
PATH:00591	Linoleic acid metabolism	PLA2G4F	phospholipase A2, group IVF
PATH:00591	Linoleic acid metabolism	PLA2G1B	Phospholipase A(2)
PATH:00591	Linoleic acid metabolism	LOC771552	Uncharacterized protein

## Sheet: Downregulated DEGs in pathways
Supplementary table 5.2 Down-regulated DEGs in KEGG pathways
PathwayID	PathwayTerm	QueryID	Description
PATH:04142	Lysosome	ATP6V0D1	Uncharacterized protein
PATH:04142	Lysosome	SLC17A5	Uncharacterized protein
PATH:04142	Lysosome	AP3B1	AP-3 complex subunit beta
PATH:04142	Lysosome	ASAH1	Uncharacterized protein
PATH:04142	Lysosome	CTSK	Cathepsin K
PATH:04142	Lysosome	LAMP2	Lysosome-associated membrane glycoprotein 2
PATH:04142	Lysosome	IDUA	Uncharacterized protein
PATH:04142	Lysosome	M6PR	Uncharacterized protein
PATH:04142	Lysosome	CD164	Uncharacterized protein
PATH:04142	Lysosome	CLTC	Clathrin heavy chain
PATH:04142	Lysosome	TCIRG1	V-type proton ATPase subunit a
PATH:04142	Lysosome	CTSC	Uncharacterized protein
PATH:04142	Lysosome	CTSZ	Uncharacterized protein
PATH:04142	Lysosome	LGMN	Uncharacterized protein
PATH:04142	Lysosome	GALNS	Uncharacterized protein
PATH:04142	Lysosome	GNS	Uncharacterized protein
PATH:04142	Lysosome	ARSA	Uncharacterized protein
PATH:04142	Lysosome	CTSA	Carboxypeptidase
PATH:04142	Lysosome	CTSO	Uncharacterized protein
PATH:04142	Lysosome	CTSH	Cathepsin H
PATH:04142	Lysosome	GLA	Uncharacterized protein
PATH:04142	Lysosome	AP1B1	Uncharacterized protein
PATH:04142	Lysosome	HEXB	Uncharacterized protein
PATH:04142	Lysosome	ACP2	Uncharacterized protein
PATH:04142	Lysosome	CTSB	Cathepsin B
PATH:04142	Lysosome	SCARB2	Uncharacterized protein
PATH:04142	Lysosome	GUSB	Beta-glucuronidase
PATH:04142	Lysosome	ATP6V0A1	V-type proton ATPase subunit a
PATH:04142	Lysosome	GAA	Uncharacterized protein
PATH:04142	Lysosome	LAPTM5	Uncharacterized protein
PATH:04142	Lysosome	SUMF1	Uncharacterized protein
PATH:04142	Lysosome	LAMP1	Lysosome-associated membrane glycoprotein 1
PATH:04142	Lysosome	HGSNAT	Uncharacterized protein
PATH:04142	Lysosome	AP3M1	AP-3 complex subunit mu-1
PATH:04142	Lysosome	GLB1	Uncharacterized protein
PATH:04142	Lysosome	TPP1	Uncharacterized protein
PATH:04142	Lysosome	NAGA	Alpha-N-acetylgalactosaminidase
PATH:04142	Lysosome	PSAP	Proactivator polypeptide
PATH:04142	Lysosome	SLC11A2	NRAMP2 isoform 1
PATH:04142	Lysosome	PPT1	Uncharacterized protein
PATH:04142	Lysosome	SLC11A1	Natural resistance-associated macrophage protein 1
PATH:04142	Lysosome	CTSS	Uncharacterized protein
PATH:04142	Lysosome	NAGLU	N-acetylglucosaminidase, alpha
PATH:04142	Lysosome	GALC	Uncharacterized protein
PATH:04142	Lysosome	IGF2R	Uncharacterized protein
PATH:04142	Lysosome	CTSG	Uncharacterized protein
PATH:01100	Metabolic pathways	ASNS	Asparagine synthetase [glutamine-hydrolyzing]
PATH:01100	Metabolic pathways	RPN2	Dolichyl-diphosphooligosaccharide--protein glycosyltransferase subunit 2
PATH:01100	Metabolic pathways	ATP6V0D1	Uncharacterized protein
PATH:01100	Metabolic pathways	ADPGK	Uncharacterized protein
PATH:01100	Metabolic pathways	LOC100857165	Uncharacterized protein
PATH:01100	Metabolic pathways	STT3B	Uncharacterized protein
PATH:01100	Metabolic pathways	DAK	Uncharacterized protein
PATH:01100	Metabolic pathways	PAPSS1	Uncharacterized protein
PATH:01100	Metabolic pathways	GBE1	Uncharacterized protein
PATH:01100	Metabolic pathways	NTPCR	Uncharacterized protein
PATH:01100	Metabolic pathways	GALNT12	UDP-N-acetyl-alpha-D-galactosamine:polypeptide N-acetylgalactosaminyltransferase 12 (GalNAc-T12)
PATH:01100	Metabolic pathways	SUCLG2	Succinyl-CoA ligase subunit beta
PATH:01100	Metabolic pathways	CHPF	Uncharacterized protein
PATH:01100	Metabolic pathways	ACSS2	Uncharacterized protein
PATH:01100	Metabolic pathways	POLR1C	Uncharacterized protein
PATH:01100	Metabolic pathways	CYP51A1	Uncharacterized protein
PATH:01100	Metabolic pathways	ATP6V1B2	Uncharacterized protein
PATH:01100	Metabolic pathways	NT5C2	Cytosolic purine 5'-nucleotidase
PATH:01100	Metabolic pathways	LOC415662	C-factor-like
PATH:01100	Metabolic pathways	ACSL3	Uncharacterized protein
PATH:01100	Metabolic pathways	ACAA2	Uncharacterized protein
PATH:01100	Metabolic pathways	MVD	Uncharacterized protein
PATH:01100	Metabolic pathways	LPCAT2	Uncharacterized protein
PATH:01100	Metabolic pathways	B3GALT6	Uncharacterized protein
PATH:01100	Metabolic pathways	ASAH1	Uncharacterized protein
PATH:01100	Metabolic pathways	PIGX	phosphatidylinositol glycan anchor biosynthesis, class X
PATH:01100	Metabolic pathways	PCCB	Uncharacterized protein
PATH:01100	Metabolic pathways	SPTLC2	Putative uncharacterized protein
PATH:01100	Metabolic pathways	GALNT10	Polypeptide N-acetylgalactosaminyltransferase
PATH:01100	Metabolic pathways	ACO1	Cytoplasmic aconitate hydratase
PATH:01100	Metabolic pathways	ALG1	Uncharacterized protein
PATH:01100	Metabolic pathways	UQCRC2	Uncharacterized protein
PATH:01100	Metabolic pathways	FAHD1	Uncharacterized protein
PATH:01100	Metabolic pathways	IDUA	Uncharacterized protein
PATH:01100	Metabolic pathways	NOS1	Nitric oxide synthase
PATH:01100	Metabolic pathways	ATIC	Aminoimidazole-4-carboxamide ribonucleotide transformylase/IMP cyclohydrolase
PATH:01100	Metabolic pathways	ACLY	Uncharacterized protein
PATH:01100	Metabolic pathways	IDH3A	Isocitrate dehydrogenase [NAD] subunit, mitochondrial
PATH:01100	Metabolic pathways	PLD1	Uncharacterized protein
PATH:01100	Metabolic pathways	DHCR24	Uncharacterized protein
PATH:01100	Metabolic pathways	TCIRG1	V-type proton ATPase subunit a
PATH:01100	Metabolic pathways	HADHA	Uncharacterized protein
PATH:01100	Metabolic pathways	CERS5	Uncharacterized protein
PATH:01100	Metabolic pathways	FDFT1	Uncharacterized protein
PATH:01100	Metabolic pathways	ACADL	Uncharacterized protein
PATH:01100	Metabolic pathways	SHMT1	Serine hydroxymethyltransferase
PATH:01100	Metabolic pathways	GALNT7	Polypeptide N-acetylgalactosaminyltransferase
PATH:01100	Metabolic pathways	MTHFD1	Uncharacterized protein
PATH:01100	Metabolic pathways	SGPL1	Uncharacterized protein
PATH:01100	Metabolic pathways	ALDH6A1	Uncharacterized protein
PATH:01100	Metabolic pathways	ALG10	Uncharacterized protein
PATH:01100	Metabolic pathways	UROD	Uncharacterized protein
PATH:01100	Metabolic pathways	SDHA	Succinate dehydrogenase [ubiquinone] flavoprotein subunit, mitochondrial
PATH:01100	Metabolic pathways	POLA1	DNA polymerase
PATH:01100	Metabolic pathways	GGT1	Uncharacterized protein
PATH:01100	Metabolic pathways	GALNS	Uncharacterized protein
PATH:01100	Metabolic pathways	GNS	Uncharacterized protein
PATH:01100	Metabolic pathways	KMO	Kynurenine 3-monooxygenase
PATH:01100	Metabolic pathways	LSS	Uncharacterized protein
PATH:01100	Metabolic pathways	CHPT1	Cholinephosphotransferase 1
PATH:01100	Metabolic pathways	SQLE	Uncharacterized protein
PATH:01100	Metabolic pathways	P4HA1	Prolyl 4-hydroxylase subunit alpha-1
PATH:01100	Metabolic pathways	ATP5A1W	ATP synthase subunit alpha
PATH:01100	Metabolic pathways	TKT	Uncharacterized protein
PATH:01100	Metabolic pathways	COX15	Uncharacterized protein
PATH:01100	Metabolic pathways	SPR	Uncharacterized protein
PATH:01100	Metabolic pathways	GCNT4	Uncharacterized protein
PATH:01100	Metabolic pathways	CYP3A4	Uncharacterized protein
PATH:01100	Metabolic pathways	AHCY	adenosylhomocysteinase
PATH:01100	Metabolic pathways	MGAT4C	Alpha-1,3-mannosyl-glycoprotein 4-beta-N-acetylglucosaminyltransferase C
PATH:01100	Metabolic pathways	LOC100859013	cob(I)yrinic acid a,c-diamide adenosyltransferase, mitochondrial-like
PATH:01100	Metabolic pathways	RASA4	Uncharacterized protein
PATH:01100	Metabolic pathways	PRPS1	Uncharacterized protein
PATH:01100	Metabolic pathways	UGT2A1	Uncharacterized protein
PATH:01100	Metabolic pathways	PGD	6-phosphogluconate dehydrogenase, decarboxylating
PATH:01100	Metabolic pathways	UMPS	Uncharacterized protein
PATH:01100	Metabolic pathways	UAP1L1	Uncharacterized protein
PATH:01100	Metabolic pathways	POLE2	DNA polymerase epsilon subunit 2
PATH:01100	Metabolic pathways	LIAS	Lipoyl synthase, mitochondrial
PATH:01100	Metabolic pathways	HEXB	Uncharacterized protein
PATH:01100	Metabolic pathways	ACACA	Uncharacterized protein
PATH:01100	Metabolic pathways	LOC415661	Uncharacterized protein
PATH:01100	Metabolic pathways	RDH12	Uncharacterized protein
PATH:01100	Metabolic pathways	CNDP2	Uncharacterized protein
PATH:01100	Metabolic pathways	NDUFA8	Uncharacterized protein
PATH:01100	Metabolic pathways	LOC415664	Uncharacterized protein
PATH:01100	Metabolic pathways	PLCB2	Phosphoinositide phospholipase C
PATH:01100	Metabolic pathways	CEPT1	Choline/ethanolaminephosphotransferase 1
PATH:01100	Metabolic pathways	SMPD4	Uncharacterized protein
PATH:01100	Metabolic pathways	HPSE	Heparanase
PATH:01100	Metabolic pathways	AKR1B1
PATH:01100	Metabolic pathways	RRM2	Uncharacterized protein
PATH:01100	Metabolic pathways	MUT	Uncharacterized protein
PATH:01100	Metabolic pathways	ALDH7A1	Uncharacterized protein
PATH:01100	Metabolic pathways	GBGT1	Globoside alpha-1,3-N-acetylgalactosaminyltransferase 1
PATH:01100	Metabolic pathways	PGM1	Uncharacterized protein
PATH:01100	Metabolic pathways	TSTA3	Uncharacterized protein
PATH:01100	Metabolic pathways	DAD1	Dolichyl-diphosphooligosaccharide--protein glycosyltransferase subunit DAD1
PATH:01100	Metabolic pathways	ACOX3	Acyl-coenzyme A oxidase
PATH:01100	Metabolic pathways	DHODH	Dihydroorotate dehydrogenase (quinone), mitochondrial
PATH:01100	Metabolic pathways	ACOX1	Acyl-coenzyme A oxidase
PATH:01100	Metabolic pathways	ALDH3B1	Aldehyde dehydrogenase
PATH:01100	Metabolic pathways	FASN	Fatty acid synthase
PATH:01100	Metabolic pathways	GFPT1	Uncharacterized protein
PATH:01100	Metabolic pathways	MVK	Uncharacterized protein
PATH:01100	Metabolic pathways	PI4KA	Uncharacterized protein
PATH:01100	Metabolic pathways	DHRS3	Uncharacterized protein
PATH:01100	Metabolic pathways	POLG	DNA polymerase subunit gamma-1
PATH:01100	Metabolic pathways	AGPAT2	1-acyl-sn-glycerol-3-phosphate acyltransferase
PATH:01100	Metabolic pathways	SMPD2	Uncharacterized protein
PATH:01100	Metabolic pathways	UQCRC1	Uncharacterized protein
PATH:01100	Metabolic pathways	GUSB	Beta-glucuronidase
PATH:01100	Metabolic pathways	PRIM1	primase, DNA, polypeptide 1 (49kDa)
PATH:01100	Metabolic pathways	NSDHL	Uncharacterized protein
PATH:01100	Metabolic pathways	HK1	Uncharacterized protein
PATH:01100	Metabolic pathways	ATP6V0A1	V-type proton ATPase subunit a
PATH:01100	Metabolic pathways	IMPDH2	Uncharacterized protein
PATH:01100	Metabolic pathways	TALDO1	Transaldolase
PATH:01100	Metabolic pathways	GAA	Uncharacterized protein
PATH:01100	Metabolic pathways	MAOA	Uncharacterized protein
PATH:01100	Metabolic pathways	SPAG5	sperm associated antigen 5
PATH:01100	Metabolic pathways	DLAT	Acetyltransferase component of pyruvate dehydrogenase complex
PATH:01100	Metabolic pathways	GOT2	Aspartate aminotransferase, mitochondrial
PATH:01100	Metabolic pathways	MGAT5	Uncharacterized protein
PATH:01100	Metabolic pathways	GSS	Glutathione synthetase
PATH:01100	Metabolic pathways	ALG12	Uncharacterized protein
PATH:01100	Metabolic pathways	XYLT1	Uncharacterized protein
PATH:01100	Metabolic pathways	AHCYL2	Adenosylhomocysteinase
PATH:01100	Metabolic pathways	RRM1	Ribonucleoside-diphosphate reductase
PATH:01100	Metabolic pathways	PDHA1	Pyruvate dehydrogenase E1 component subunit alpha
PATH:01100	Metabolic pathways	HSD17B4	Uncharacterized protein
PATH:01100	Metabolic pathways	BDH1	D-beta-hydroxybutyrate dehydrogenase, mitochondrial
PATH:01100	Metabolic pathways	NDUFB4	NADH dehydrogenase [ubiquinone] 1 beta subcomplex subunit 4
PATH:01100	Metabolic pathways	TBXAS1	Uncharacterized protein
PATH:01100	Metabolic pathways	POLE	DNA polymerase
PATH:01100	Metabolic pathways	IMPAD1	Uncharacterized protein
PATH:01100	Metabolic pathways	IDH3B	Isocitrate dehydrogenase [NAD] subunit, mitochondrial
PATH:01100	Metabolic pathways	ALDH5A1	Uncharacterized protein
PATH:01100	Metabolic pathways	H6PD	Uncharacterized protein
PATH:01100	Metabolic pathways	AMACR	Uncharacterized protein
PATH:01100	Metabolic pathways	LOC417253	Glutamine synthetase
PATH:01100	Metabolic pathways	UGT8	Uncharacterized protein
PATH:01100	Metabolic pathways	PCCA	Uncharacterized protein
PATH:01100	Metabolic pathways	DGUOK	Uncharacterized protein
PATH:01100	Metabolic pathways	INPPL1	Uncharacterized protein
PATH:01100	Metabolic pathways	LDHA	L-lactate dehydrogenase A chain
PATH:01100	Metabolic pathways	DLST	Uncharacterized protein
PATH:01100	Metabolic pathways	GPI	Glucose-6-phosphate isomerase
PATH:01100	Metabolic pathways	HGSNAT	Uncharacterized protein
PATH:01100	Metabolic pathways	CECR1	Uncharacterized protein
PATH:01100	Metabolic pathways	MAN1A1	alpha-1,2-Mannosidase
PATH:01100	Metabolic pathways	DNMT1	DNA (cytosine-5)-methyltransferase 1
PATH:01100	Metabolic pathways	GARS	Glycinamide ribonucleotide synthetase-aminoimidazole ribonucleotide synthetase-glycinamide ribonucleotide transformylase
PATH:01100	Metabolic pathways	POLR1A	DNA-directed RNA polymerase
PATH:01100	Metabolic pathways	GLB1	Uncharacterized protein
PATH:01100	Metabolic pathways	DDOST	Dolichyl-diphosphooligosaccharide--protein glycosyltransferase 48 kDa subunit
PATH:01100	Metabolic pathways	ATP5A1	ATP synthase subunit alpha
PATH:01100	Metabolic pathways	PYCRL	Pyrroline-5-carboxylate reductase
PATH:01100	Metabolic pathways	PIGU	Uncharacterized protein
PATH:01100	Metabolic pathways	EPT1	Uncharacterized protein
PATH:01100	Metabolic pathways	SCLY	Uncharacterized protein
PATH:01100	Metabolic pathways	COX10	Protoheme IX farnesyltransferase, mitochondrial
PATH:01100	Metabolic pathways	RPN1	Dolichyl-diphosphooligosaccharide--protein glycosyltransferase subunit 1
PATH:01100	Metabolic pathways	LOC424892	Uncharacterized protein
PATH:01100	Metabolic pathways	ACO2	Uncharacterized protein
PATH:01100	Metabolic pathways	DPYD	Uncharacterized protein
PATH:01100	Metabolic pathways	PANK3	Uncharacterized protein
PATH:01100	Metabolic pathways	CYP2J2	Uncharacterized protein
PATH:01100	Metabolic pathways	ALG3	Uncharacterized protein
PATH:01100	Metabolic pathways	PC	Pyruvate carboxylase
PATH:01100	Metabolic pathways	MPI	Mannose-6-phosphate isomerase
PATH:01100	Metabolic pathways	PGP	Phosphoglycolate phosphatase
PATH:01100	Metabolic pathways	TYMS	Uncharacterized protein
PATH:01100	Metabolic pathways	GNPDA2	Glucosamine-6-phosphate isomerase
PATH:01100	Metabolic pathways	OXSM	3-oxoacyl-[acyl-carrier-protein] synthase
PATH:01100	Metabolic pathways	IDH1	Uncharacterized protein
PATH:01100	Metabolic pathways	GOT1	Aspartate aminotransferase, cytoplasmic
PATH:01100	Metabolic pathways	ALAS1	5-aminolevulinate synthase, nonspecific, mitochondrial
PATH:01100	Metabolic pathways	ASL2	Argininosuccinate lyase
PATH:01100	Metabolic pathways	EPRS	Uncharacterized protein
PATH:01100	Metabolic pathways	IL4I1	L-amino-acid oxidase
PATH:01100	Metabolic pathways	ACOX2	Acyl-coenzyme A oxidase
PATH:01100	Metabolic pathways	PPT1	Uncharacterized protein
PATH:01100	Metabolic pathways	ALDH9A1	Uncharacterized protein
PATH:01100	Metabolic pathways	OGDH	Uncharacterized protein
PATH:01100	Metabolic pathways	PIGT	Uncharacterized protein
PATH:01100	Metabolic pathways	ALDOC	Fructose-bisphosphate aldolase C
PATH:01100	Metabolic pathways	ACSL5	Uncharacterized protein
PATH:01100	Metabolic pathways	ME1	NADP-dependent malic enzyme
PATH:01100	Metabolic pathways	CHPF2	Uncharacterized protein
PATH:01100	Metabolic pathways	LPIN2	Phosphatidate phosphatase
PATH:01100	Metabolic pathways	ACOT8	Uncharacterized protein
PATH:01100	Metabolic pathways	EXT2	Uncharacterized protein
PATH:01100	Metabolic pathways	ENPP3	Uncharacterized protein
PATH:01100	Metabolic pathways	ATP5B	ATP synthase subunit beta, mitochondrial
PATH:01100	Metabolic pathways	LTA4H	Leukotriene A(4) hydrolase
PATH:01100	Metabolic pathways	GLUD1	Glutamate dehydrogenase 1, mitochondrial
PATH:01100	Metabolic pathways	ATP6V1A	V-type proton ATPase catalytic subunit A
PATH:01100	Metabolic pathways	NAGLU	N-acetylglucosaminidase, alpha
PATH:01100	Metabolic pathways	PIGM	GPI mannosyltransferase 1
PATH:01100	Metabolic pathways	PFKL	6-phosphofructokinase
PATH:01100	Metabolic pathways	ECHS1	Uncharacterized protein
PATH:01100	Metabolic pathways	EPHX2	Soluble epoxide hydrolase
PATH:01100	Metabolic pathways	ACAT1	Uncharacterized protein
PATH:01100	Metabolic pathways	NDUFV1	Uncharacterized protein
PATH:01100	Metabolic pathways	GALC	Uncharacterized protein
PATH:01100	Metabolic pathways	BTD	Uncharacterized protein
PATH:01100	Metabolic pathways	NDUFS1	Uncharacterized protein
PATH:01100	Metabolic pathways	PKM	Pyruvate kinase PKM
PATH:01200	Carbon metabolism	ADPGK	Uncharacterized protein
PATH:01200	Carbon metabolism	SUCLG2	Succinyl-CoA ligase subunit beta
PATH:01200	Carbon metabolism	PCCB	Uncharacterized protein
PATH:01200	Carbon metabolism	IDH3A	Isocitrate dehydrogenase [NAD] subunit, mitochondrial
PATH:01200	Carbon metabolism	HADHA	Uncharacterized protein
PATH:01200	Carbon metabolism	ESD	Uncharacterized protein
PATH:01200	Carbon metabolism	SHMT1	Serine hydroxymethyltransferase
PATH:01200	Carbon metabolism	ALDH6A1	Uncharacterized protein
PATH:01200	Carbon metabolism	SDHA	Succinate dehydrogenase [ubiquinone] flavoprotein subunit, mitochondrial
PATH:01200	Carbon metabolism	TKT	Uncharacterized protein
PATH:01200	Carbon metabolism	PRPS1	Uncharacterized protein
PATH:01200	Carbon metabolism	PGD	6-phosphogluconate dehydrogenase, decarboxylating
PATH:01200	Carbon metabolism	MUT	Uncharacterized protein
PATH:01200	Carbon metabolism	HK1	Uncharacterized protein
PATH:01200	Carbon metabolism	TALDO1	Transaldolase
PATH:01200	Carbon metabolism	DLAT	Acetyltransferase component of pyruvate dehydrogenase complex
PATH:01200	Carbon metabolism	GOT2	Aspartate aminotransferase, mitochondrial
PATH:01200	Carbon metabolism	PDHA1	Pyruvate dehydrogenase E1 component subunit alpha
PATH:01200	Carbon metabolism	IDH3B	Isocitrate dehydrogenase [NAD] subunit, mitochondrial
PATH:01200	Carbon metabolism	H6PD	Uncharacterized protein
PATH:01200	Carbon metabolism	PCCA	Uncharacterized protein
PATH:01200	Carbon metabolism	DLST	Uncharacterized protein
PATH:01200	Carbon metabolism	GPI	Glucose-6-phosphate isomerase
PATH:01200	Carbon metabolism	ACO2	Uncharacterized protein
PATH:01200	Carbon metabolism	PC	Pyruvate carboxylase
PATH:01200	Carbon metabolism	GOT1	Aspartate aminotransferase, cytoplasmic
PATH:01200	Carbon metabolism	OGDH	Uncharacterized protein
PATH:01200	Carbon metabolism	ALDOC	Fructose-bisphosphate aldolase C
PATH:01200	Carbon metabolism	ME1	NADP-dependent malic enzyme
PATH:01200	Carbon metabolism	PFKL	6-phosphofructokinase
PATH:01200	Carbon metabolism	ECHS1	Uncharacterized protein
PATH:01200	Carbon metabolism	ACAT1	Uncharacterized protein
PATH:01200	Carbon metabolism	PKM	Pyruvate kinase PKM
PATH:04145	Phagosome	ATP6V0D1	Uncharacterized protein
PATH:04145	Phagosome	SEC61A2	Uncharacterized protein
PATH:04145	Phagosome	PLA2R1	Uncharacterized protein
PATH:04145	Phagosome	CD36	Uncharacterized protein
PATH:04145	Phagosome	ATP6V1B2	Uncharacterized protein
PATH:04145	Phagosome	LAMP2	Lysosome-associated membrane glycoprotein 2
PATH:04145	Phagosome	NOS1	Nitric oxide synthase
PATH:04145	Phagosome	M6PR	Uncharacterized protein
PATH:04145	Phagosome	NOX3	Uncharacterized protein
PATH:04145	Phagosome	DYNC1I2	Putative uncharacterized protein
PATH:04145	Phagosome	TCIRG1	V-type proton ATPase subunit a
PATH:04145	Phagosome	TAP1	Uncharacterized protein
PATH:04145	Phagosome	C3	Complement component 3d
PATH:04145	Phagosome	SEC61A1	Uncharacterized protein
PATH:04145	Phagosome	CD14	CD14 antigen
PATH:04145	Phagosome	PIKFYVE	Uncharacterized protein
PATH:04145	Phagosome	ITGB5	Integrin beta
PATH:04145	Phagosome	BF2	MHC class I antigen alpha chain
PATH:04145	Phagosome	TUBB6	Tubulin beta-5 chain
PATH:04145	Phagosome	RAB5B	Ras-related protein Rab-5B
PATH:04145	Phagosome	LOC100859840	Uncharacterized protein
PATH:04145	Phagosome	NCF1	Uncharacterized protein
PATH:04145	Phagosome	TUBA3E	Tubulin alpha-8 chain
PATH:04145	Phagosome	ACTB	Beta-actin
PATH:04145	Phagosome	ITGB1	Integrin beta-1
PATH:04145	Phagosome	ATP6V0A1	V-type proton ATPase subunit a
PATH:04145	Phagosome	MIR3533	microRNA mir-3533
PATH:04145	Phagosome	ITGAV	Integrin alpha-V
PATH:04145	Phagosome	TLR4	Toll-like receptor 4
PATH:04145	Phagosome	CANX	Putative uncharacterized protein
PATH:04145	Phagosome	LAMP1	Lysosome-associated membrane glycoprotein 1
PATH:04145	Phagosome	DYNC1H1	Uncharacterized protein
PATH:04145	Phagosome	CYBB	Predicted NADPH oxidase-2
PATH:04145	Phagosome	TUBB4B	Uncharacterized protein
PATH:04145	Phagosome	ITGB2	Integrin beta
PATH:04145	Phagosome	TAP2	Uncharacterized protein
PATH:04145	Phagosome	TUBB	Tubulin beta-7 chain
PATH:04145	Phagosome	LOC771888	macrophage mannose receptor 1-like
PATH:04145	Phagosome	BF1	MHC class I antigen alpha chain
PATH:04145	Phagosome	CTSS	Uncharacterized protein
PATH:04145	Phagosome	MARCO	Uncharacterized protein
PATH:04145	Phagosome	ATP6V1A	V-type proton ATPase catalytic subunit A
PATH:04145	Phagosome	TFRC	Transferrin receptor protein 1
PATH:04141	Protein processing in endoplasmic reticulum	SEC31B	Uncharacterized protein
PATH:04141	Protein processing in endoplasmic reticulum	RPN2	Dolichyl-diphosphooligosaccharide--protein glycosyltransferase subunit 2
PATH:04141	Protein processing in endoplasmic reticulum	LOC100857165	Uncharacterized protein
PATH:04141	Protein processing in endoplasmic reticulum	STT3B	Uncharacterized protein
PATH:04141	Protein processing in endoplasmic reticulum	SEC61A2	Uncharacterized protein
PATH:04141	Protein processing in endoplasmic reticulum	PDIA3	Protein disulfide-isomerase A3
PATH:04141	Protein processing in endoplasmic reticulum	EDEM3	alpha-1,2-Mannosidase
PATH:04141	Protein processing in endoplasmic reticulum	HSP90AB1	Heat shock cognate protein HSP 90-beta
PATH:04141	Protein processing in endoplasmic reticulum	DERL1	Uncharacterized protein
PATH:04141	Protein processing in endoplasmic reticulum	ERO1L	Uncharacterized protein
PATH:04141	Protein processing in endoplasmic reticulum	HSP90B1	Heat shock protein 108
PATH:04141	Protein processing in endoplasmic reticulum	SEC61A1	Uncharacterized protein
PATH:04141	Protein processing in endoplasmic reticulum	SIL1	Uncharacterized protein
PATH:04141	Protein processing in endoplasmic reticulum	VCP	Valosin containing protein
PATH:04141	Protein processing in endoplasmic reticulum	NGLY1	Peptide-N(4)-(N-acetyl-beta-glucosaminyl)asparagine amidase
PATH:04141	Protein processing in endoplasmic reticulum	ERP29	Endoplasmic reticulum resident protein 29
PATH:04141	Protein processing in endoplasmic reticulum	SEC24C	Uncharacterized protein
PATH:04141	Protein processing in endoplasmic reticulum	PDIA6	Uncharacterized protein
PATH:04141	Protein processing in endoplasmic reticulum	TXNDC5	Uncharacterized protein
PATH:04141	Protein processing in endoplasmic reticulum	HYOU1	Hypoxia up-regulated protein 1
PATH:04141	Protein processing in endoplasmic reticulum	LMAN1	Uncharacterized protein
PATH:04141	Protein processing in endoplasmic reticulum	UGGT2	Uncharacterized protein
PATH:04141	Protein processing in endoplasmic reticulum	ERO1LB	Uncharacterized protein
PATH:04141	Protein processing in endoplasmic reticulum	DAD1	Dolichyl-diphosphooligosaccharide--protein glycosyltransferase subunit DAD1
PATH:04141	Protein processing in endoplasmic reticulum	RRBP1	Uncharacterized protein
PATH:04141	Protein processing in endoplasmic reticulum	DNAJC3	DnaJ homolog subfamily C member 3
PATH:04141	Protein processing in endoplasmic reticulum	DNAJC10	Uncharacterized protein
PATH:04141	Protein processing in endoplasmic reticulum	UGGT1	Uncharacterized protein
PATH:04141	Protein processing in endoplasmic reticulum	P4HB	Protein disulfide-isomerase
PATH:04141	Protein processing in endoplasmic reticulum	CAPN1	Calpain-1 catalytic subunit
PATH:04141	Protein processing in endoplasmic reticulum	WFS1	Uncharacterized protein
PATH:04141	Protein processing in endoplasmic reticulum	SSR2	Translocon-associated protein subunit beta
PATH:04141	Protein processing in endoplasmic reticulum	CANX	Putative uncharacterized protein
PATH:04141	Protein processing in endoplasmic reticulum	MAP3K6	mitogen-activated protein kinase kinase kinase 6
PATH:04141	Protein processing in endoplasmic reticulum	ASB3	Uncharacterized protein
PATH:04141	Protein processing in endoplasmic reticulum	MAN1A1	alpha-1,2-Mannosidase
PATH:04141	Protein processing in endoplasmic reticulum	DDOST	Dolichyl-diphosphooligosaccharide--protein glycosyltransferase 48 kDa subunit
PATH:04141	Protein processing in endoplasmic reticulum	RPN1	Dolichyl-diphosphooligosaccharide--protein glycosyltransferase subunit 1
PATH:04141	Protein processing in endoplasmic reticulum	SEC23B	Protein transport protein Sec23A
PATH:04141	Protein processing in endoplasmic reticulum	SSR3	Uncharacterized protein
PATH:04141	Protein processing in endoplasmic reticulum	CKAP4	Uncharacterized protein
PATH:04141	Protein processing in endoplasmic reticulum	PDIA4	Protein disulfide-isomerase A4
PATH:04141	Protein processing in endoplasmic reticulum	CAPN2	CAPN2
PATH:04141	Protein processing in endoplasmic reticulum	SEL1L	Uncharacterized protein
PATH:04141	Protein processing in endoplasmic reticulum	PLAA	Uncharacterized protein
PATH:00970	Aminoacyl-tRNA biosynthesis	TARS	Uncharacterized protein
PATH:00970	Aminoacyl-tRNA biosynthesis	AARS	Alanine--tRNA ligase, cytoplasmic
PATH:00970	Aminoacyl-tRNA biosynthesis	DARS	Uncharacterized protein
PATH:00970	Aminoacyl-tRNA biosynthesis	RARS	Arginine--tRNA ligase, cytoplasmic
PATH:00970	Aminoacyl-tRNA biosynthesis	IARS2	Isoleucine--tRNA ligase, mitochondrial
PATH:00970	Aminoacyl-tRNA biosynthesis	WARS	Uncharacterized protein
PATH:00970	Aminoacyl-tRNA biosynthesis	PARS2	Uncharacterized protein
PATH:00970	Aminoacyl-tRNA biosynthesis	YARS	Tyrosine--tRNA ligase, cytoplasmic
PATH:00970	Aminoacyl-tRNA biosynthesis	IARS	Uncharacterized protein
PATH:00970	Aminoacyl-tRNA biosynthesis	HARS	Uncharacterized protein
PATH:00970	Aminoacyl-tRNA biosynthesis	WARS2	tryptophanyl tRNA synthetase 2, mitochondrial
PATH:00970	Aminoacyl-tRNA biosynthesis	TARSL2	Uncharacterized protein
PATH:00970	Aminoacyl-tRNA biosynthesis	FARSA	Phenylalanine--tRNA ligase alpha subunit
PATH:00970	Aminoacyl-tRNA biosynthesis	EPRS	Uncharacterized protein
PATH:00970	Aminoacyl-tRNA biosynthesis	KARS	Lysine--tRNA ligase
PATH:00970	Aminoacyl-tRNA biosynthesis	LARS	Uncharacterized protein
PATH:00970	Aminoacyl-tRNA biosynthesis	MARS	Uncharacterized protein
PATH:00970	Aminoacyl-tRNA biosynthesis	SEPSECS	Uncharacterized protein
PATH:03030	DNA replication	RPA1	Replication protein A 70 kDa DNA-binding subunit
PATH:03030	DNA replication	POLA1	DNA polymerase
PATH:03030	DNA replication	MCM3	DNA helicase
PATH:03030	DNA replication	POLE2	DNA polymerase epsilon subunit 2
PATH:03030	DNA replication	RFC2	Replication factor C subunit 2
PATH:03030	DNA replication	PCNA	Proliferating cell nuclear antigen
PATH:03030	DNA replication	PRIM1	primase, DNA, polypeptide 1 (49kDa)
PATH:03030	DNA replication	POLE	DNA polymerase
PATH:03030	DNA replication	FEN1	Flap endonuclease 1
PATH:03030	DNA replication	MCM2	DNA helicase
PATH:03030	DNA replication	RFC4	Uncharacterized protein
PATH:03030	DNA replication	MCM4	Uncharacterized protein
PATH:03030	DNA replication	MCM6	DNA helicase
PATH:00020	Citrate cycle (TCA cycle)	SUCLG2	Succinyl-CoA ligase subunit beta
PATH:00020	Citrate cycle (TCA cycle)	ACO1	Cytoplasmic aconitate hydratase
PATH:00020	Citrate cycle (TCA cycle)	ACLY	Uncharacterized protein
PATH:00020	Citrate cycle (TCA cycle)	IDH3A	Isocitrate dehydrogenase [NAD] subunit, mitochondrial
PATH:00020	Citrate cycle (TCA cycle)	SDHA	Succinate dehydrogenase [ubiquinone] flavoprotein subunit, mitochondrial
PATH:00020	Citrate cycle (TCA cycle)	DLAT	Acetyltransferase component of pyruvate dehydrogenase complex
PATH:00020	Citrate cycle (TCA cycle)	PDHA1	Pyruvate dehydrogenase E1 component subunit alpha
PATH:00020	Citrate cycle (TCA cycle)	IDH3B	Isocitrate dehydrogenase [NAD] subunit, mitochondrial
PATH:00020	Citrate cycle (TCA cycle)	DLST	Uncharacterized protein
PATH:00020	Citrate cycle (TCA cycle)	ACO2	Uncharacterized protein
PATH:00020	Citrate cycle (TCA cycle)	PC	Pyruvate carboxylase
PATH:00020	Citrate cycle (TCA cycle)	IDH1	Uncharacterized protein
PATH:00020	Citrate cycle (TCA cycle)	OGDH	Uncharacterized protein
PATH:00640	Propanoate metabolism	SUCLG2	Succinyl-CoA ligase subunit beta
PATH:00640	Propanoate metabolism	ACSS2	Uncharacterized protein
PATH:00640	Propanoate metabolism	PCCB	Uncharacterized protein
PATH:00640	Propanoate metabolism	HADHA	Uncharacterized protein
PATH:00640	Propanoate metabolism	ALDH6A1	Uncharacterized protein
PATH:00640	Propanoate metabolism	ACACA	Uncharacterized protein
PATH:00640	Propanoate metabolism	MUT	Uncharacterized protein
PATH:00640	Propanoate metabolism	ALDH7A1	Uncharacterized protein
PATH:00640	Propanoate metabolism	PCCA	Uncharacterized protein
PATH:00640	Propanoate metabolism	LDHA	L-lactate dehydrogenase A chain
PATH:00640	Propanoate metabolism	ALDH9A1	Uncharacterized protein
PATH:00640	Propanoate metabolism	ECHS1	Uncharacterized protein
PATH:00640	Propanoate metabolism	ACAT1	Uncharacterized protein
PATH:04110	Cell cycle	TTK	Uncharacterized protein
PATH:04110	Cell cycle	MAD1L1	Uncharacterized protein
PATH:04110	Cell cycle	CCND3	Uncharacterized protein
PATH:04110	Cell cycle	BUB3	Uncharacterized protein
PATH:04110	Cell cycle	CDC20	Uncharacterized protein
PATH:04110	Cell cycle	FZR1	CDH1-C
PATH:04110	Cell cycle	CCNH	Uncharacterized protein
PATH:04110	Cell cycle	BUB1	Uncharacterized protein
PATH:04110	Cell cycle	CDC6	Uncharacterized protein
PATH:04110	Cell cycle	RB1	Retinoblastoma-associated protein
PATH:04110	Cell cycle	SMC1A	Structural maintenance of chromosomes protein
PATH:04110	Cell cycle	CDK1	Cyclin-dependent kinase 1
PATH:04110	Cell cycle	ANAPC1	Uncharacterized protein
PATH:04110	Cell cycle	ORC5	Uncharacterized protein
PATH:04110	Cell cycle	MCM3	DNA helicase
PATH:04110	Cell cycle	ORC3	Uncharacterized protein
PATH:04110	Cell cycle	SMAD3	Mothers against decapentaplegic homolog 3
PATH:04110	Cell cycle	PLK1	Uncharacterized protein
PATH:04110	Cell cycle	CCNA2	Uncharacterized protein
PATH:04110	Cell cycle	PCNA	Proliferating cell nuclear antigen
PATH:04110	Cell cycle	SKP2	Uncharacterized protein
PATH:04110	Cell cycle	CDC7	Uncharacterized protein
PATH:04110	Cell cycle	TGFB3	Transforming growth factor beta-3
PATH:04110	Cell cycle	ANAPC5	Anaphase-promoting complex subunit 5
PATH:04110	Cell cycle	MCM2	DNA helicase
PATH:04110	Cell cycle	BUB1B	Uncharacterized protein
PATH:04110	Cell cycle	CDC23	Uncharacterized protein
PATH:04110	Cell cycle	MAD2L1	Uncharacterized protein
PATH:04110	Cell cycle	ANAPC2	Uncharacterized protein
PATH:04110	Cell cycle	MCM4	Uncharacterized protein
PATH:04110	Cell cycle	ORC6	Uncharacterized protein
PATH:04110	Cell cycle	MCM6	DNA helicase
PATH:03430	Mismatch repair	RPA1	Replication protein A 70 kDa DNA-binding subunit
PATH:03430	Mismatch repair	MSH6	DNA mismatch repair protein MSH6
PATH:03430	Mismatch repair	EXO1	Exonuclease 1
PATH:03430	Mismatch repair	RFC2	Replication factor C subunit 2
PATH:03430	Mismatch repair	MSH2	Putative uncharacterized protein cMSH2
PATH:03430	Mismatch repair	PCNA	Proliferating cell nuclear antigen
PATH:03430	Mismatch repair	MLH1	Uncharacterized protein
PATH:03430	Mismatch repair	RFC4	Uncharacterized protein
PATH:03430	Mismatch repair	MLH3	Uncharacterized protein
PATH:03410	Base excision repair	NTHL1	Endonuclease III-like protein 1
PATH:03410	Base excision repair	POLE2	DNA polymerase epsilon subunit 2
PATH:03410	Base excision repair	PARP1	Poly [ADP-ribose] polymerase 1
PATH:03410	Base excision repair	LIG3	DNA ligase
PATH:03410	Base excision repair	SMUG1	single-strand-selective monofunctional uracil-DNA glycosylase 1
PATH:03410	Base excision repair	PCNA	Proliferating cell nuclear antigen
PATH:03410	Base excision repair	MPG	Uncharacterized protein
PATH:03410	Base excision repair	POLE	DNA polymerase
PATH:03410	Base excision repair	FEN1	Flap endonuclease 1
PATH:03410	Base excision repair	PARP4	poly (ADP-ribose) polymerase family, member 4
PATH:03410	Base excision repair	UNG	Uracil-DNA glycosylase
PATH:00531	Glycosaminoglycan degradation	IDUA	Uncharacterized protein
PATH:00531	Glycosaminoglycan degradation	GALNS	Uncharacterized protein
PATH:00531	Glycosaminoglycan degradation	GNS	Uncharacterized protein
PATH:00531	Glycosaminoglycan degradation	HEXB	Uncharacterized protein
PATH:00531	Glycosaminoglycan degradation	HPSE	Heparanase
PATH:00531	Glycosaminoglycan degradation	GUSB	Beta-glucuronidase
PATH:00531	Glycosaminoglycan degradation	HGSNAT	Uncharacterized protein
PATH:00531	Glycosaminoglycan degradation	GLB1	Uncharacterized protein
PATH:00531	Glycosaminoglycan degradation	NAGLU	N-acetylglucosaminidase, alpha
PATH:00071	Fatty acid degradation	ACSL3	Uncharacterized protein
PATH:00071	Fatty acid degradation	ACAA2	Uncharacterized protein
PATH:00071	Fatty acid degradation	HADHA	Uncharacterized protein
PATH:00071	Fatty acid degradation	ACADL	Uncharacterized protein
PATH:00071	Fatty acid degradation	ECI2	Uncharacterized protein
PATH:00071	Fatty acid degradation	ALDH7A1	Uncharacterized protein
PATH:00071	Fatty acid degradation	ACOX3	Acyl-coenzyme A oxidase
PATH:00071	Fatty acid degradation	ACOX1	Acyl-coenzyme A oxidase
PATH:00071	Fatty acid degradation	ALDH9A1	Uncharacterized protein
PATH:00071	Fatty acid degradation	ACSL5	Uncharacterized protein
PATH:00071	Fatty acid degradation	ECI1	Uncharacterized protein
PATH:00071	Fatty acid degradation	ECHS1	Uncharacterized protein
PATH:00071	Fatty acid degradation	ACAT1	Uncharacterized protein
PATH:01230	Biosynthesis of amino acids	IDH3A	Isocitrate dehydrogenase [NAD] subunit, mitochondrial
PATH:01230	Biosynthesis of amino acids	SHMT1	Serine hydroxymethyltransferase
PATH:01230	Biosynthesis of amino acids	TKT	Uncharacterized protein
PATH:01230	Biosynthesis of amino acids	PRPS1	Uncharacterized protein
PATH:01230	Biosynthesis of amino acids	ALDH7A1	Uncharacterized protein
PATH:01230	Biosynthesis of amino acids	TALDO1	Transaldolase
PATH:01230	Biosynthesis of amino acids	GOT2	Aspartate aminotransferase, mitochondrial
PATH:01230	Biosynthesis of amino acids	IDH3B	Isocitrate dehydrogenase [NAD] subunit, mitochondrial
PATH:01230	Biosynthesis of amino acids	LOC417253	Glutamine synthetase
PATH:01230	Biosynthesis of amino acids	PYCRL	Pyrroline-5-carboxylate reductase
PATH:01230	Biosynthesis of amino acids	ACO2	Uncharacterized protein
PATH:01230	Biosynthesis of amino acids	PC	Pyruvate carboxylase
PATH:01230	Biosynthesis of amino acids	GOT1	Aspartate aminotransferase, cytoplasmic
PATH:01230	Biosynthesis of amino acids	ASL2	Argininosuccinate lyase
PATH:01230	Biosynthesis of amino acids	ALDOC	Fructose-bisphosphate aldolase C
PATH:01230	Biosynthesis of amino acids	PFKL	6-phosphofructokinase
PATH:01230	Biosynthesis of amino acids	PKM	Pyruvate kinase PKM
PATH:00030	Pentose phosphate pathway	TKT	Uncharacterized protein
PATH:00030	Pentose phosphate pathway	PRPS1	Uncharacterized protein
PATH:00030	Pentose phosphate pathway	PGD	6-phosphogluconate dehydrogenase, decarboxylating
PATH:00030	Pentose phosphate pathway	PGM1	Uncharacterized protein
PATH:00030	Pentose phosphate pathway	TALDO1	Transaldolase
PATH:00030	Pentose phosphate pathway	SPAG5	sperm associated antigen 5
PATH:00030	Pentose phosphate pathway	H6PD	Uncharacterized protein
PATH:00030	Pentose phosphate pathway	GPI	Glucose-6-phosphate isomerase
PATH:00030	Pentose phosphate pathway	ALDOC	Fructose-bisphosphate aldolase C
PATH:00030	Pentose phosphate pathway	PFKL	6-phosphofructokinase
PATH:00860	Porphyrin and chlorophyll metabolism	UROD	Uncharacterized protein
PATH:00860	Porphyrin and chlorophyll metabolism	HMOX2	Uncharacterized protein
PATH:00860	Porphyrin and chlorophyll metabolism	COX15	Uncharacterized protein
PATH:00860	Porphyrin and chlorophyll metabolism	LOC100859013	cob(I)yrinic acid a,c-diamide adenosyltransferase, mitochondrial-like
PATH:00860	Porphyrin and chlorophyll metabolism	UGT2A1	Uncharacterized protein
PATH:00860	Porphyrin and chlorophyll metabolism	GUSB	Beta-glucuronidase
PATH:00860	Porphyrin and chlorophyll metabolism	COX10	Protoheme IX farnesyltransferase, mitochondrial
PATH:00860	Porphyrin and chlorophyll metabolism	ALAS1	5-aminolevulinate synthase, nonspecific, mitochondrial
PATH:00860	Porphyrin and chlorophyll metabolism	EPRS	Uncharacterized protein
PATH:01212	Fatty acid metabolism	ACSL3	Uncharacterized protein
PATH:01212	Fatty acid metabolism	ACAA2	Uncharacterized protein
PATH:01212	Fatty acid metabolism	HADHA	Uncharacterized protein
PATH:01212	Fatty acid metabolism	ACADL	Uncharacterized protein
PATH:01212	Fatty acid metabolism	ACACA	Uncharacterized protein
PATH:01212	Fatty acid metabolism	FADS2	Uncharacterized protein
PATH:01212	Fatty acid metabolism	ACOX3	Acyl-coenzyme A oxidase
PATH:01212	Fatty acid metabolism	ACOX1	Acyl-coenzyme A oxidase
PATH:01212	Fatty acid metabolism	FASN	Fatty acid synthase
PATH:01212	Fatty acid metabolism	OXSM	3-oxoacyl-[acyl-carrier-protein] synthase
PATH:01212	Fatty acid metabolism	PPT1	Uncharacterized protein
PATH:01212	Fatty acid metabolism	ECHS1	Uncharacterized protein
PATH:01212	Fatty acid metabolism	ACAT1	Uncharacterized protein
PATH:01212	Fatty acid metabolism	PTPLB	protein tyrosine phosphatase-like (proline instead of catalytic arginine), member b
PATH:01210	2-Oxocarboxylic acid metabolism	IDH3A	Isocitrate dehydrogenase [NAD] subunit, mitochondrial
PATH:01210	2-Oxocarboxylic acid metabolism	GOT2	Aspartate aminotransferase, mitochondrial
PATH:01210	2-Oxocarboxylic acid metabolism	IDH3B	Isocitrate dehydrogenase [NAD] subunit, mitochondrial
PATH:01210	2-Oxocarboxylic acid metabolism	ACO2	Uncharacterized protein
PATH:01210	2-Oxocarboxylic acid metabolism	GOT1	Aspartate aminotransferase, cytoplasmic
